# Supplementary material for: Moesin (MSN) as a Novel Proteome-Based Diagnostic Marker for Early Detection of Invasive Bladder Urothelial Carcinoma in Liquid-Based Cytology
Source: Cancers (Basel). 2020 Apr 21;12(4):1018. doi: 10.3390/cancers12041018 (PMC7225967; doi:10.3390/cancers12041018)
Supplement: Supplementary file 1 [file cancers-12-01018-s001.zip]

Archive with 2 entries (2 files):
- cancers-764766-supplementary/cancers-764766.pdf
- cancers-764766-supplementary/Supplementary table_Cancers.xlsx
