# Supplementary material for: Moesin (MSN) as a Novel Proteome-Based Diagnostic Marker for Early Detection of Invasive Bladder Urothelial Carcinoma in Liquid-Based Cytology
Source: Cancers (Basel). 2020 Apr 21;12(4):1018. doi: 10.3390/cancers12041018 (PMC7225967; doi:10.3390/cancers12041018)
Supplement: Supplementary file 1 [file cancers-12-01018-s001.zip › cancers-764766-supplementary/Supplementary table_Cancers.xlsx]

## Sheet: Table S1
Table S1. Total list of identified protein groups in bladder urothelial carcinoma (BUC) (Liquid-based cytology (LBC) samples)
No.	Protein IDs	Majority protein IDs	Peptide counts (all)	Peptide counts (razor+unique)	Peptide counts (unique)	Protein names	Gene names	Fasta headers	Number of proteins	Peptides	Razor + unique peptides	Unique peptides	Peptides Mu_10_1	Peptides Mu_10_2	Peptides Mu_4_1	Peptides Mu_4_2	Peptides Mu_5_1	Peptides Mu_5_2	Peptides Mu_7_1	Peptides Mu_7_2	Peptides Mu_9_1	Peptides Mu_9_2	Peptides No_10_1	Peptides No_10_2	Peptides No_4_1	Peptides No_4_2	Peptides No_5_1	Peptides No_5_2	Peptides No_6_1	Peptides No_6_2	Peptides No_7_1	Peptides No_7_2	Peptides No_8_1	Peptides No_8_2	Peptides st_10_1	Peptides st_10_2	Peptides st_12_1	Peptides st_12_2	Peptides st_6_1	Peptides st_6_2	Peptides st_7_1	Peptides st_7_2	Peptides st_8_1	Peptides st_8_2	Razor + unique peptides Mu_10_1	Razor + unique peptides Mu_10_2	Razor + unique peptides Mu_4_1	Razor + unique peptides Mu_4_2	Razor + unique peptides Mu_5_1
1	A00001	A00001	11	11	11		N/A	sp|A00001|IRT_HUMAN biognosys iRT OS=Homo sapiens GN=IRT0001 PE=1 SV=2	1	11	11	11	10	10	11	11	11	11	11	11	11	11	10	10	11	10	11	11	9	9	10	10	9	10	11	10	10	10	11	11	11	11	10	10	10	10	11	11	11
2	A0A075X8B5;H9E785;A0A059QSR8;A0A141ZSL4;A0A141ZQA8;Q1ZY32;X5CDJ3;X5BLB3;W0C568;V9N9T2;V9N9H0;V9N518;V9JFH6;V9J5G3;V9J548;V9J0Z6;V9IZQ9;V5JGF7;U5ZDA5;U5YYT3;U5YXJ5;U5YT86;U3LDR4;U3L8P3;U3L6U8;T2HMQ7;T1Q5B1;T1Q517;S5RPJ8;S5RLC1;R9Y4Q4;R9Y4D9;R9Y457;R9Y323;R9Y2B9;R9Y0J8;Q9B2Y7;Q9B2Y5;Q9B2X8;Q9B2X6;Q9B2W5;Q9B2W2;Q9B1S7;Q9B0T8;Q8WCZ0;Q8WCY0;Q8W8T1;Q8HNR0;Q8HG25;Q8HCA7;Q8HB66;Q85KY1;Q7YEE1;Q7YCF7;Q7YCD…	A0A075X8B5;H9E785;A0A059QSR8;A0A141ZSL4;A0A141ZQA8;Q1ZY32;X5CDJ3;X5BLB3;W0C568;V9N9T2;V9N9H0;V9N518;V9JFH6;V9J5G3;V9J548;V9J0Z6;V9IZQ9;V5JGF7;U5ZDA5;U5YYT3;U5YXJ5;U5YT86;U3LDR4;U3L8P3;U3L6U8;T2HMQ7;T1Q5B1;T1Q517;S5RPJ8;S5RLC1;R9Y4Q4;R9Y4D9;R9Y457;R9Y323;R9Y2B9;R9Y0J8;Q9B2Y7;Q9B2Y5;Q9B2X8;Q9B2X6;Q9B2W5;Q9B2W2;Q9B1S7;Q9B0T8;Q8WCZ0;Q8WCY0;Q8W8T1;Q8HNR0;Q8HG25;Q8HCA7;Q8HB66;Q85KY1;Q7YEE1;Q7YCF7;Q7YCD…	3;3;3;3;3;3;3;3;3;3;3;3;3;3;3;3;3;3;3;3;3;3;3;3;3;3;3;3;3;3;3;3;3;3;3;3;3;3;3;3;3;3;3;3;3;3;3;3;3;3;3;3;3;3;3;3;3;3;3;3;3;3;3;3;3;3;3;3;3;3;3;3;3;3;3;3;3;3;3;3;3;3;3;3;3;3;3;3;3;3;3;3;3;3;3;3;3;3;3;3;3;3;3;3;3;3;3;3;3;3;3;3;3;3;3;3;3;3;3;3;3;3;3;3;3;3;3;3;3;3;3;3;3;3;3;3;3;3;3;3;3;3;3;3;3;3;3;3;3;3;3;3;3;3;3;3;3;3;3;3;3;3;3;3;3;3;3;3;3;3;3;3;3;3;3;3;3;3;3;3;3;3;3;3;3;3;3;3;3;3;3;3;3;3;3;3;3;3;3;3…	3;3;3;3;3;3;3;3;3;3;3;3;3;3;3;3;3;3;3;3;3;3;3;3;3;3;3;3;3;3;3;3;3;3;3;3;3;3;3;3;3;3;3;3;3;3;3;3;3;3;3;3;3;3;3;3;3;3;3;3;3;3;3;3;3;3;3;3;3;3;3;3;3;3;3;3;3;3;3;3;3;3;3;3;3;3;3;3;3;3;3;3;3;3;3;3;3;3;3;3;3;3;3;3;3;3;3;3;3;3;3;3;3;3;3;3;3;3;3;3;3;3;3;3;3;3;3;3;3;3;3;3;3;3;3;3;3;3;3;3;3;3;3;3;3;3;3;3;3;3;3;3;3;3;3;3;3;3;3;3;3;3;3;3;3;3;3;3;3;3;3;3;3;3;3;3;3;3;3;3;3;3;3;3;3;3;3;3;3;3;3;3;3;3;3;3;3;3;3;3…	3;3;3;3;3;3;3;3;3;3;3;3;3;3;3;3;3;3;3;3;3;3;3;3;3;3;3;3;3;3;3;3;3;3;3;3;3;3;3;3;3;3;3;3;3;3;3;3;3;3;3;3;3;3;3;3;3;3;3;3;3;3;3;3;3;3;3;3;3;3;3;3;3;3;3;3;3;3;3;3;3;3;3;3;3;3;3;3;3;3;3;3;3;3;3;3;3;3;3;3;3;3;3;3;3;3;3;3;3;3;3;3;3;3;3;3;3;3;3;3;3;3;3;3;3;3;3;3;3;3;3;3;3;3;3;3;3;3;3;3;3;3;3;3;3;3;3;3;3;3;3;3;3;3;3;3;3;3;3;3;3;3;3;3;3;3;3;3;3;3;3;3;3;3;3;3;3;3;3;3;3;3;3;3;3;3;3;3;3;3;3;3;3;3;3;3;3;3;3;3…	NADH-ubiquinone oxidoreductase chain 4	ND4;ndh4;NADH4;MT-ND4	tr|A0A075X8B5|A0A075X8B5_HUMAN NADH-ubiquinone oxidoreductase chain 4 (Fragment) OS=Homo sapiens GN=ND4 PE=3 SV=1;tr|H9E785|H9E785_HUMAN NADH-ubiquinone oxidoreductase chain 4 (Fragment) OS=Homo sapiens GN=ND4 PE=3 SV=1;tr|A0A059QSR8|A0A059QSR8_HUMAN NADH-	446	3	3	3	0	0	2	2	2	2	0	1	2	2	0	1	2	2	2	0	1	1	2	2	2	1	1	0	0	0	0	1	1	2	2	2	0	0	2	2	2
3	A0A075X871;A0A059QTG6;H9E795;A0A075X6R4;H9E7H3;H9E7J9;B4YCG0;T1Q6R9;T1Q5Q2;T1Q5P3;T1Q5B9;S4T6M3;Q9B2X0;Q9B2W9;Q9B2U6;Q9B1S6;Q9B1S4;Q8WCY1;Q8HNQ7;Q85L10;Q85L04;Q85KZ1;Q85KW2;Q85KW0;Q7YEF1;Q7YCF3;Q7YCE5;Q7YCE0;Q7YCC7;Q7Y664;Q6WQG6;Q6WQA1;Q6RRW7;Q6RPE6;Q6RMU0;Q6RLY3;Q6R0W6;Q6R0Q1;Q5SB31;Q5SAG0;Q4F2U0;Q4F2A8;Q4F1I5;Q4F0P9;Q4EZD1;Q4EXJ4;Q305X3;Q305K6;Q305I0;Q27H55;Q15IP0;Q15II8;Q0G899;I6N522;F1AKZ3;E0…	A0A075X871;A0A059QTG6;H9E795;A0A075X6R4;H9E7H3;H9E7J9;B4YCG0;T1Q6R9;T1Q5Q2;T1Q5P3;T1Q5B9;S4T6M3;Q9B2X0;Q9B2W9;Q9B2U6;Q9B1S6;Q9B1S4;Q8WCY1;Q8HNQ7;Q85L10;Q85L04;Q85KZ1;Q85KW2;Q85KW0;Q7YEF1;Q7YCF3;Q7YCE5;Q7YCE0;Q7YCC7;Q7Y664;Q6WQG6;Q6WQA1;Q6RRW7;Q6RPE6;Q6RMU0;Q6RLY3;Q6R0W6;Q6R0Q1;Q5SB31;Q5SAG0;Q4F2U0;Q4F2A8;Q4F1I5;Q4F0P9;Q4EZD1;Q4EXJ4;Q305X3;Q305K6;Q305I0;Q27H55;Q15IP0;Q15II8;Q0G899;I6N522;F1AKZ3;E0…	2;2;2;2;2;2;2;2;2;2;2;2;2;2;2;2;2;2;2;2;2;2;2;2;2;2;2;2;2;2;2;2;2;2;2;2;2;2;2;2;2;2;2;2;2;2;2;2;2;2;2;2;2;2;2;2;2;2;2;2;2;2;2;2;2;2;2;2;2;2;2;2;2;2;2;2;2;2;2;2;2;2;2;2;2;2;2;2;2;2;2;2;2;2;2;2;2;2;2;2;2;2;2;2;2;2;2;2;2;2;2;2;2;2;2;2;2;2;2;2;2;2;2;2;2;2;2;2;2;2;2;2;2;2;2;2;2;2;2;2;2;2;2;2;2;2;2;2;2;2;2;2;2;2;2;2;2;2;2;2;2;2;2;2;2;2;2;2;2;2;2;2;2;2;2;2;2;2;2;2;2;2;2;2;2;2;2;2;2;2;2;2;2;2;2;2;2;2;2;2…	2;2;2;2;2;2;2;2;2;2;2;2;2;2;2;2;2;2;2;2;2;2;2;2;2;2;2;2;2;2;2;2;2;2;2;2;2;2;2;2;2;2;2;2;2;2;2;2;2;2;2;2;2;2;2;2;2;2;2;2;2;2;2;2;2;2;2;2;2;2;2;2;2;2;2;2;2;2;2;2;2;2;2;2;2;2;2;2;2;2;2;2;2;2;2;2;2;2;2;2;2;2;2;2;2;2;2;2;2;2;2;2;2;2;2;2;2;2;2;2;2;2;2;2;2;2;2;2;2;2;2;2;2;2;2;2;2;2;2;2;2;2;2;2;2;2;2;2;2;2;2;2;2;2;2;2;2;2;2;2;2;2;2;2;2;2;2;2;2;2;2;2;2;2;2;2;2;2;2;2;2;2;2;2;2;2;2;2;2;2;2;2;2;2;2;2;2;2;2;2…	2;2;2;2;2;2;2;2;2;2;2;2;2;2;2;2;2;2;2;2;2;2;2;2;2;2;2;2;2;2;2;2;2;2;2;2;2;2;2;2;2;2;2;2;2;2;2;2;2;2;2;2;2;2;2;2;2;2;2;2;2;2;2;2;2;2;2;2;2;2;2;2;2;2;2;2;2;2;2;2;2;2;2;2;2;2;2;2;2;2;2;2;2;2;2;2;2;2;2;2;2;2;2;2;2;2;2;2;2;2;2;2;2;2;2;2;2;2;2;2;2;2;2;2;2;2;2;2;2;2;2;2;2;2;2;2;2;2;2;2;2;2;2;2;2;2;2;2;2;2;2;2;2;2;2;2;2;2;2;2;2;2;2;2;2;2;2;2;2;2;2;2;2;2;2;2;2;2;2;2;2;2;2;2;2;2;2;2;2;2;2;2;2;2;2;2;2;2;2;2…	Cytochrome c oxidase subunit 3	COX3;COIII;CO3;coxIII;MT-CO3	tr|A0A075X871|A0A075X871_HUMAN Cytochrome c oxidase subunit 3 (Fragment) OS=Homo sapiens GN=COX3 PE=3 SV=1;tr|A0A059QTG6|A0A059QTG6_HUMAN Cytochrome c oxidase subunit 3 (Fragment) OS=Homo sapiens GN=COX3 PE=3 SV=1;tr|H9E795|H9E795_HUMAN Cytochrome c oxidas	530	2	2	2	1	1	1	1	1	1	1	1	1	1	0	1	1	1	1	0	1	1	1	1	1	2	1	0	1	1	1	1	1	1	1	1	1	1	1	1	1
4	H9E7F7;H9E7P8;H9E7W2;H9E7T7;X5C6M5;X5BKA4;X2CK15;W8DFH5;W8D1X2;V9K571;V9JPM6;V9J3S1;U5Z9R9;U5Z487;U3LSI8;T1SWS8;T1Q632;S4STI1;R9Y412;Q9B2U8;Q9B138;Q8WCW3;Q8HNR1;Q85KS0;Q7Y6M3;Q6VJJ3;Q6VJD8;Q6VIG7;Q6RQ80;Q6RNN7;Q6RKW8;Q6R0V6;Q5SB08;Q5SAP1;Q5S971;Q4GQP0;Q4GHE1;Q4GCZ4;Q4GCG2;Q4F4V6;Q305H0;Q19MP7;Q15HH9;Q0Z7S0;Q0Z7J0;Q06TE6;L7XQ86;L7XMG0;K9M370;J7FG21;I6UIH6;I6PRP7;I6N6Q6;I3Q4M2;I3PYD8;I2E7Z7;H9S868;…	H9E7F7;H9E7P8;H9E7W2;H9E7T7;X5C6M5;X5BKA4;X2CK15;W8DFH5;W8D1X2;V9K571;V9JPM6;V9J3S1;U5Z9R9;U5Z487;U3LSI8;T1SWS8;T1Q632;S4STI1;R9Y412;Q9B2U8;Q9B138;Q8WCW3;Q8HNR1;Q85KS0;Q7Y6M3;Q6VJJ3;Q6VJD8;Q6VIG7;Q6RQ80;Q6RNN7;Q6RKW8;Q6R0V6;Q5SB08;Q5SAP1;Q5S971;Q4GQP0;Q4GHE1;Q4GCZ4;Q4GCG2;Q4F4V6;Q305H0;Q19MP7;Q15HH9;Q0Z7S0;Q0Z7J0;Q06TE6;L7XQ86;L7XMG0;K9M370;J7FG21;I6UIH6;I6PRP7;I6N6Q6;I3Q4M2;I3PYD8;I2E7Z7;H9S868;…	8;8;8;8;8;8;8;8;8;8;8;8;8;8;8;8;8;8;8;8;8;8;8;8;8;8;8;8;8;8;8;8;8;8;8;8;8;8;8;8;8;8;8;8;8;8;8;8;8;8;8;8;8;8;8;8;8;8;8;8;8;8;8;8;8;8;8;8;8;8;8;8;8;8;8;8;8;8;8;8;8;8;8;8;8;8;8;8;8;8;8;8;8;8;8;8;8;8;8;8;8;8;8;8;8;8;8;8;8;8;8;8;8;8;8;8;8;8;8;8;8;8;8;8;8;8;8;8;8;8;8;8;8;8;8;8;8;7;7;7;7;7;7;7;7;7;7;7;7;7;7;7;7;7;7;7;7;7;7;7;7;7;7;7;7;7;7;7;7;7;7;7;7;7;7;7;7;7;7;7;7;7;7;7;7;7;7;7;7;7;7;7;7;7;7;7;7;7;7;7…	1;1;1;1;1;1;1;1;1;1;1;1;1;1;1;1;1;1;1;1;1;1;1;1;1;1;1;1;1;1;1;1;1;1;1;1;1;1;1;1;1;1;1;1;1;1;1;1;1;1;1;1;1;1;1;1;1;1;1;1;1;1;1;1;1;1;1;1;1;1;1;1;1;1;1;1;1;1;1;1;1;1;1;1;1;1;1;1;1;1;1;1;1;1;1;1;1;1;1;1;1;1;1;1;1;1;1;1;1;1;1;1;1;1;1;1;1;1;1;1;1;1;1;1;1;1;1;1;1;1;1;1;1;1;1;1;1;0;1;1;1;1;1;1;1;1;1;1;1;1;1;1;1;1;1;1;1;1;1;1;1;1;1;1;1;1;1;1;1;1;1;1;1;1;1;1;1;1;1;1;1;1;0;0;0;0;0;0;0;0;0;0;0;0;0;0;0;0;0;0…	0;0;0;0;0;0;0;0;0;0;0;0;0;0;0;0;0;0;0;0;0;0;0;0;0;0;0;0;0;0;0;0;0;0;0;0;0;0;0;0;0;0;0;0;0;0;0;0;0;0;0;0;0;0;0;0;0;0;0;0;0;0;0;0;0;0;0;0;0;0;0;0;0;0;0;0;0;0;0;0;0;0;0;0;0;0;0;0;0;0;0;0;0;0;0;0;0;0;0;0;0;0;0;0;0;0;0;0;0;0;0;0;0;0;0;0;0;0;0;0;0;0;0;0;0;0;0;0;0;0;0;0;0;0;0;0;0;0;0;0;0;0;0;0;0;0;0;0;0;0;0;0;0;0;0;0;0;0;0;0;0;0;0;0;0;0;0;0;0;0;0;0;0;0;0;0;0;0;0;0;0;0;0;0;0;0;0;0;0;0;0;0;0;0;0;0;0;0;0;0…	Cytochrome c oxidase subunit 2	COX2;COII;MT-CO2;cox2	tr|H9E7F7|H9E7F7_HUMAN Cytochrome c oxidase subunit 2 (Fragment) OS=Homo sapiens GN=COX2 PE=3 SV=1;tr|H9E7P8|H9E7P8_HUMAN Cytochrome c oxidase subunit 2 (Fragment) OS=Homo sapiens GN=COX2 PE=3 SV=1;tr|H9E7W2|H9E7W2_HUMAN Cytochrome c oxidase subunit 2 (Fra	314	8	1	0	3	3	3	3	5	5	3	3	4	4	3	3	5	5	3	3	3	4	4	6	5	4	3	3	3	4	3	3	3	3	3	3	0	0	0	0	0
5	B4DNE4;A0A024RA87;G3V1Q4;A0A023T695;B4DUD6;Q8TC62;E7ES33;Q3LIE9;A4GYY8;A8K3D0;E7EPK1;Q16181;B4DPQ6;Q59EY4;A0A0U1RRM2;A0A0U1RRH9;A0A0U1RRE1;Q3B7A3;A4D1Y2;Q5JXL7;Q6ZU15	B4DNE4;A0A024RA87;G3V1Q4;A0A023T695;B4DUD6;Q8TC62;E7ES33;Q3LIE9;A4GYY8;A8K3D0;E7EPK1;Q16181;B4DPQ6;Q59EY4	10;10;10;10;10;10;10;10;10;10;10;10;9;7;4;4;4;4;4;3;1	10;10;10;10;10;10;10;10;10;10;10;10;9;7;4;4;4;4;4;3;1	10;10;10;10;10;10;10;10;10;10;10;10;9;7;4;4;4;4;4;3;1	Septin-7	SEPT7;Nbla02942;DKFZp686F17268	tr|B4DNE4|B4DNE4_HUMAN cDNA FLJ52574, highly similar to Septin-7 OS=Homo sapiens PE=2 SV=1;tr|A0A024RA87|A0A024RA87_HUMAN Septin 7, isoform CRA_a OS=Homo sapiens GN=SEPT7 PE=3 SV=1;tr|G3V1Q4|G3V1Q4_HUMAN Septin-7 OS=Homo sapiens GN=SEPT7 PE=1 SV=2;tr|A0A02	21	10	10	10	2	1	6	6	4	4	4	3	4	6	5	5	8	7	7	6	4	5	6	5	5	2	3	6	6	6	7	7	3	5	3	3	2	1	6	6	4
6	A0A023T6R1;Q96A72;F5H6N1;F5H6P7;F5H3U9;F5H124	A0A023T6R1;Q96A72;F5H6N1;F5H6P7	7;7;5;4;2;1	7;7;5;4;2;1	1;1;1;0;0;1	Protein mago nashi homolog 2	FLJ10292;MAGOHB	tr|A0A023T6R1|A0A023T6R1_HUMAN Mago nashi protein OS=Homo sapiens GN=FLJ10292 PE=2 SV=1;sp|Q96A72|MGN2_HUMAN Protein mago nashi homolog 2 OS=Homo sapiens GN=MAGOHB PE=1 SV=1;tr|F5H6N1|F5H6N1_HUMAN Protein mago nashi homolog 2 OS=Homo sapiens GN=MAGOHB PE=1	6	7	7	1	0	0	3	5	5	6	4	4	5	4	3	6	4	4	1	1	3	4	3	3	3	1	0	4	5	3	5	5	5	5	0	0	0	0	3	5	5
7	A0A023T787;Q9Y5S9;A0A0J9YW13	A0A023T787;Q9Y5S9	3;3;1	3;3;1	3;3;1	RNA-binding protein 8A	RBM8;RBM8A	tr|A0A023T787|A0A023T787_HUMAN RNA-binding protein 8A OS=Homo sapiens GN=RBM8 PE=2 SV=1;sp|Q9Y5S9|RBM8A_HUMAN RNA-binding protein 8A OS=Homo sapiens GN=RBM8A PE=1 SV=1	3	3	3	3	1	1	3	3	3	3	1	1	2	2	1	3	3	3	2	1	1	1	1	1	1	0	1	1	2	1	3	2	2	2	1	1	1	1	3	3	3
8	A0A024DAK3;P55265;H0YCK3;D3DV75	A0A024DAK3;P55265;H0YCK3;D3DV75	21;21;20;19	1;1;1;1	1;1;1;1	Double-stranded RNA-specific adenosine deaminase	ADAR	tr|A0A024DAK3|A0A024DAK3_HUMAN RNA-specific adenosine deaminase OS=Homo sapiens PE=2 SV=1;sp|P55265|DSRAD_HUMAN Double-stranded RNA-specific adenosine deaminase OS=Homo sapiens GN=ADAR PE=1 SV=4;tr|H0YCK3|H0YCK3_HUMAN Double-stranded RNA-specific adenosine	4	21	1	1	3	2	8	8	11	9	8	10	6	4	2	7	5	7	6	4	9	8	2	3	2	2	3	3	7	7	6	6	4	6	4	3	0	0	0	0	0
9	M1UZ74;Q56FN5;A0A024F9R7;M1VED3;Q56FN4;Q4JH26;E1ACV6;D7RIG6;A4F5N1;A0A0A8LDZ6;A0A0A8LCL4;A0A0A8LC52;A0A0A1I7P4;Q4ZJJ2;D7RIG7;D7RIG0;A0A075M456;Q30134;P04229;Q8MGZ7;Q95HN2;W0HHN7;Q9TQ57;Q5CC31;O78216;H8WV91;H8WV67;F4NBL9;F4NBL6;F4NBL5;F2VP98;C5NU45;C0LAB6;A0PFV9;A0A141AZJ7;A0A0A7C493;Q29769;Q3LAB5;Q3LAB4;Q3LAB3;Q3LAB2;K4RID0;B5B9V7;B3GV31;B2RG90;B2RG89;B2RG88;U3PSS5;A0A0A0WC87;Q30162;A9JJF6;D6CJC2…	M1UZ74;Q56FN5;A0A024F9R7;M1VED3;Q56FN4;Q4JH26;E1ACV6;D7RIG6;A4F5N1;A0A0A8LDZ6;A0A0A8LCL4;A0A0A8LC52;A0A0A1I7P4;Q4ZJJ2;D7RIG7;D7RIG0;A0A075M456;Q30134;P04229;Q8MGZ7;Q95HN2;W0HHN7;Q9TQ57;Q5CC31;O78216;H8WV91;H8WV67;F4NBL9;F4NBL6;F4NBL5;F2VP98;C5NU45;C0LAB6;A0PFV9;A0A141AZJ7;A0A0A7C493;Q29769;Q3LAB5;Q3LAB4;Q3LAB3;Q3LAB2;K4RID0;B5B9V7;B3GV31;B2RG90;B2RG89;B2RG88;U3PSS5;A0A0A0WC87;Q30162;A9JJF6;D6CJC2…	6;6;6;5;5;5;5;5;5;5;5;5;5;5;5;5;5;5;5;4;4;4;4;4;4;4;4;4;4;4;4;4;4;4;4;4;4;4;4;4;4;4;4;4;4;4;4;4;4;4;4;4;4;4;4;4;4;4;4;4;4;4;4;4;3;3;3;3;3;3;3;3;3;3;3;3;3;3;3;3;3;3;3;3;3;3;3;3;3;3;3;3;3;3;3;3;3;3;3;3;3;3;3;3;3;3;3;3;3;3;3;3;3;3;3;3;3;3;3;3;3;3;3;3;3;3;3;3;3;3;3;3;3;3;3;3;3;3;3;3;3;3;3;3;3;3;3;3;3;3;3;3;3;3;3;3;3;3;3;3;3;3;3;3;3;3;3;3;3;3;3;3;3;3;3;3;3;3;3;3;3;3;3;3;3;3;3;3;3;3;3;3;3;3;3;3;3;3;3;3…	6;6;6;5;5;5;5;5;5;5;5;5;5;5;5;5;5;5;5;4;4;4;4;4;4;4;4;4;4;4;4;4;4;4;4;4;4;4;4;4;4;4;4;4;4;4;4;4;4;4;4;4;4;4;4;4;4;4;4;4;4;4;4;4;3;3;3;3;3;3;3;3;3;3;3;3;3;3;3;3;3;3;3;3;3;3;3;3;3;3;3;3;3;3;3;3;3;3;3;3;3;3;3;3;3;3;3;3;3;3;3;3;3;3;3;3;3;3;3;3;3;3;3;3;3;3;3;3;3;3;3;3;3;3;3;3;3;3;3;3;3;3;3;3;3;3;3;3;3;3;3;3;3;3;3;3;3;3;3;3;3;3;3;3;3;3;3;3;3;3;3;3;3;3;3;3;3;3;3;3;3;3;3;3;3;3;3;3;3;3;3;3;3;3;3;3;3;3;3;3…	0;0;0;0;0;0;0;0;0;0;0;0;0;0;0;0;0;0;0;0;0;0;0;0;0;0;0;0;0;0;0;0;0;0;0;0;0;0;0;0;0;0;0;0;0;0;0;0;0;0;0;0;0;0;0;0;0;0;0;0;0;0;0;0;0;0;0;0;0;0;0;0;0;0;0;0;0;0;0;0;0;0;0;0;0;0;0;0;0;0;0;0;0;0;0;0;0;0;0;0;0;0;0;0;0;0;0;0;0;0;0;0;0;0;0;0;0;0;0;0;0;0;0;0;0;0;0;0;0;0;0;0;0;0;0;0;0;0;0;0;0;0;0;0;0;0;0;0;0;0;0;0;0;0;0;0;0;0;0;0;0;0;0;0;0;0;0;0;0;0;0;0;0;0;0;0;0;0;0;0;0;0;0;0;0;0;0;0;0;0;0;0;0;0;0;0;0;0;0;0…	HLA class II histocompatibility antigen, DRB1-8 beta chain;HLA class II histocompatibility antigen, DRB1-1 beta chain;HLA class II histocompatibility antigen, DR beta 3 chain;HLA class II histocompatibility antigen, DRB1-7 beta chain;HLA class II histocompatibility antigen, DRB1-10 beta chain	HLA-DRB1;HLA-DR;DRB1;HLA-DRB3;HLA-DRB13;HLA-DRB;HLA-DRB1*04;HLA-DRB5;HLA-DR4I;HLA-C;HLA-D;HLA DRB1;HLA-DR4;HLA-DRB4;HLA-DR08;HLA-DRB1*0818;HLA-DBR1;DRB1*1303	tr|M1UZ74|M1UZ74_HUMAN HLA-DRB1 protein (Fragment) OS=Homo sapiens GN=HLA-DRB1 PE=3 SV=1;tr|Q56FN5|Q56FN5_HUMAN MHC class II antigen OS=Homo sapiens GN=HLA-DRB1 PE=2 SV=1;tr|A0A024F9R7|A0A024F9R7_HUMAN HLA-DRB1 protein OS=Homo sapiens GN=HLA-DRB1 PE=3 SV=1	1444	6	6	0	1	1	1	1	4	3	2	2	3	4	6	6	1	0	1	1	1	1	1	1	2	3	1	2	4	3	3	1	1	1	0	1	1	1	1	1	4
10	A0A024F9V3;Q29971;Q9TPE2;Q8MGZ9;Q5EEQ8;O78167;B7U794;A0A0Y0BU96;A0A0P1GL35;A0A068B7P5;A0A024F8S6;Q30154	A0A024F9V3;Q29971;Q9TPE2;Q8MGZ9;Q5EEQ8;O78167;B7U794;A0A0Y0BU96;A0A0P1GL35;A0A068B7P5;A0A024F8S6;Q30154	5;5;4;4;4;4;4;4;4;4;4;4	2;2;1;1;1;1;1;1;1;1;1;1	0;0;0;0;0;0;0;0;0;0;0;0	HLA class II histocompatibility antigen, DR beta 5 chain	HLA-DRB5;HLA-Dw12;HLA-DRB1	tr|A0A024F9V3|A0A024F9V3_HUMAN HLA-DRB5 protein (Fragment) OS=Homo sapiens GN=HLA-DRB5 PE=3 SV=1;tr|Q29971|Q29971_HUMAN Cell surface glycoprotein OS=Homo sapiens GN=HLA-Dw12 PE=2 SV=1;tr|Q9TPE2|Q9TPE2_HUMAN MHC class II antigen (Fragment) OS=Homo sapiens G	12	5	2	0	1	1	1	1	1	1	1	2	2	3	3	3	1	0	1	1	1	1	1	1	2	2	0	2	4	4	1	1	1	1	0	0	0	0	0	0	0
11	A0A0C4DFM1;A0A024QYR3;Q92544;B4DH88;B4DKC1;B4DYH6;Q6ZTK5	A0A0C4DFM1;A0A024QYR3;Q92544;B4DH88;B4DKC1;B4DYH6	8;8;8;6;6;5;3	8;8;8;6;6;5;3	7;7;7;5;5;5;2	Transmembrane 9 superfamily member 4	TM9SF4	tr|A0A0C4DFM1|A0A0C4DFM1_HUMAN Transmembrane 9 superfamily member OS=Homo sapiens GN=TM9SF4 PE=1 SV=1;tr|A0A024QYR3|A0A024QYR3_HUMAN Transmembrane 9 superfamily member OS=Homo sapiens PE=2 SV=1;sp|Q92544|TM9S4_HUMAN Transmembrane 9 superfamily member 4 OS=	7	8	8	7	1	1	3	3	5	4	2	3	1	1	1	5	2	2	2	1	2	3	2	2	1	0	1	1	3	2	3	4	2	3	2	2	1	1	3	3	5
12	A0A024QYR8;Q99805;B3KSG9	A0A024QYR8;Q99805;B3KSG9	8;8;7	7;7;6	7;7;6	Transmembrane 9 superfamily member 2	TM9SF2	tr|A0A024QYR8|A0A024QYR8_HUMAN Transmembrane 9 superfamily member OS=Homo sapiens GN=TM9SF2 PE=2 SV=1;sp|Q99805|TM9S2_HUMAN Transmembrane 9 superfamily member 2 OS=Homo sapiens GN=TM9SF2 PE=1 SV=1;tr|B3KSG9|B3KSG9_HUMAN Transmembrane 9 superfamily member O	3	8	7	7	3	2	2	3	3	3	3	3	4	4	0	1	5	7	3	2	3	3	3	4	3	3	2	2	5	6	3	3	2	3	3	3	2	1	1	2	2
13	Q8WUB5;Q96JZ5;A0A024QYS2;Q9HD45;Q5TB53;Q8NCC4;B4DN13;Q96K55	Q8WUB5;Q96JZ5;A0A024QYS2;Q9HD45;Q5TB53;Q8NCC4	7;7;7;7;5;4;2;2	7;7;7;7;5;4;2;2	7;7;7;7;5;4;2;2	Transmembrane 9 superfamily member 3	TM9SF3;SMBP	tr|Q8WUB5|Q8WUB5_HUMAN Transmembrane 9 superfamily member (Fragment) OS=Homo sapiens GN=TM9SF3 PE=2 SV=2;tr|Q96JZ5|Q96JZ5_HUMAN Transmembrane 9 superfamily member OS=Homo sapiens GN=SMBP PE=2 SV=1;tr|A0A024QYS2|A0A024QYS2_HUMAN Transmembrane 9 superfamily	8	7	7	7	2	2	3	3	3	3	3	4	6	6	4	5	6	6	4	4	4	4	4	4	3	2	1	1	2	2	4	4	3	3	3	3	2	2	3	3	3
14	A0A024QYT6;H7C1E4;P61966	A0A024QYT6;H7C1E4;P61966	2;2;2	2;2;2	2;2;2	AP-1 complex subunit sigma-1A	AP1S1	tr|A0A024QYT6|A0A024QYT6_HUMAN Adaptor-related protein complex 1, sigma 1 subunit, isoform CRA_b OS=Homo sapiens GN=AP1S1 PE=4 SV=1;tr|H7C1E4|H7C1E4_HUMAN AP-1 complex subunit sigma-1A (Fragment) OS=Homo sapiens GN=AP1S1 PE=1 SV=1;sp|P61966|AP1S1_HUMAN AP-	3	2	2	2	1	1	2	2	1	0	1	1	0	0	1	2	1	1	0	0	1	1	1	1	0	0	0	0	1	1	2	2	1	2	1	1	1	1	2	2	1
15	A1KYQ7;A0A024QYU9;Q99613;B4DRU0;B4DVU3;B4E2Z6;B4DDN4;B4DVQ5;B5ME19;B3KNZ4;A0A024QYX7;H3BPE4;Q3B7B9;H3BTY8;H3BPE3	A1KYQ7;A0A024QYU9;Q99613;B4DRU0;B4DVU3;B4E2Z6;B4DDN4;B4DVQ5;B5ME19;B3KNZ4;A0A024QYX7	14;14;14;13;13;13;13;13;13;12;11;2;2;1;1	14;14;14;13;13;13;13;13;13;12;11;2;2;1;1	13;13;13;13;13;12;13;13;12;12;11;1;1;0;0	Eukaryotic translation initiation factor 3 subunit C;Eukaryotic translation initiation factor 3 subunit C-like protein	EIF3C;EIF3CL	tr|A1KYQ7|A1KYQ7_HUMAN Eukaryotic translation initiation factor 3 subunit C OS=Homo sapiens GN=EIF3C PE=2 SV=1;tr|A0A024QYU9|A0A024QYU9_HUMAN Eukaryotic translation initiation factor 3 subunit C OS=Homo sapiens GN=EIF3S8 PE=3 SV=1;sp|Q99613|EIF3C_HUMAN Euk	15	14	14	13	0	0	7	8	9	8	5	7	7	7	6	10	11	12	6	3	5	4	2	4	4	3	2	1	3	3	9	7	7	7	4	4	0	0	7	8	9
16	Q5T085;A0A024QYW2;Q6NSB3;Q53F26;B7ZMD7;P19961;P04746;P04745;C9J2Z5;Q5T084;H7BZQ8	Q5T085;A0A024QYW2;Q6NSB3;Q53F26;B7ZMD7;P19961;P04746;P04745;C9J2Z5;Q5T084;H7BZQ8	2;2;2;2;2;2;2;2;1;1;1	2;2;2;2;2;2;2;2;1;1;1	2;2;2;2;2;2;2;2;1;1;1	Alpha-amylase;Alpha-amylase 2B;Pancreatic alpha-amylase;Alpha-amylase 1	AMY1B;hCG_1992932;AMY1A;AMY2B;AMY2A	tr|Q5T085|Q5T085_HUMAN Alpha-amylase 1 (Fragment) OS=Homo sapiens GN=AMY1B PE=1 SV=1;tr|A0A024QYW2|A0A024QYW2_HUMAN HCG1992932, isoform CRA_a (Fragment) OS=Homo sapiens GN=hCG_1992932 PE=3 SV=1;tr|Q6NSB3|Q6NSB3_HUMAN Alpha-amylase (Fragment) OS=Homo sapien	11	2	2	2	0	0	0	0	0	0	2	1	0	0	0	0	0	0	0	0	0	0	0	0	0	0	0	0	0	0	0	0	0	0	0	0	0	0	0	0	0
17	A0A024QYW3;Q04941	A0A024QYW3;Q04941	1;1	1;1	1;1	Proteolipid protein 2	PLP2	tr|A0A024QYW3|A0A024QYW3_HUMAN Proteolipid protein 2 (Colonic epithelium-enriched), isoform CRA_a OS=Homo sapiens GN=PLP2 PE=4 SV=1;sp|Q04941|PLP2_HUMAN Proteolipid protein 2 OS=Homo sapiens GN=PLP2 PE=1 SV=1	2	1	1	1	1	1	1	1	1	0	1	1	1	1	1	1	1	1	1	1	1	1	0	0	0	1	1	1	1	1	0	0	1	1	1	1	1	1	1	1	1
18	E7EPA1;B2R7R5;A0A024QYY3;O60256;C9JJS3;C9K0K7;I3L331;I3L164;C9JDH0;E7EW35;C9JDU5;I3L0S1;I3L4G9	E7EPA1;B2R7R5;A0A024QYY3;O60256;C9JJS3;C9K0K7;I3L331;I3L164;C9JDH0;E7EW35;C9JDU5	5;5;5;5;4;4;3;3;3;3;3;2;1	5;5;5;5;4;4;3;3;3;3;3;2;1	3;3;3;3;3;3;3;3;3;3;3;0;0	Phosphoribosyl pyrophosphate synthase-associated protein 2	PRPSAP2	tr|E7EPA1|E7EPA1_HUMAN Phosphoribosyl pyrophosphate synthase-associated protein 2 (Fragment) OS=Homo sapiens GN=PRPSAP2 PE=1 SV=1;tr|B2R7R5|B2R7R5_HUMAN cDNA, FLJ93570, highly similar to Homo sapiens phosphoribosyl pyrophosphate synthetase-associated prote	13	5	5	3	0	0	1	1	1	1	2	3	4	4	0	1	1	1	1	0	0	0	0	0	0	0	2	2	1	1	1	1	1	2	1	1	0	0	1	1	1
19	A0A024QYZ0;P60059	A0A024QYZ0;P60059	1;1	1;1	1;1	Protein transport protein Sec61 subunit gamma	SEC61G	tr|A0A024QYZ0|A0A024QYZ0_HUMAN Sec61 gamma subunit, isoform CRA_a OS=Homo sapiens GN=SEC61G PE=3 SV=1;sp|P60059|SC61G_HUMAN Protein transport protein Sec61 subunit gamma OS=Homo sapiens GN=SEC61G PE=1 SV=1	2	1	1	1	1	0	1	1	1	1	1	1	0	0	1	1	0	0	0	0	1	1	0	1	1	0	0	1	0	0	1	1	1	1	1	1	1	0	1	1	1
20	D6RB59;Q6ZNJ2;H0Y995;Q69YP2;A0A024QYZ6;O60645	D6RB59;Q6ZNJ2;H0Y995;Q69YP2;A0A024QYZ6;O60645	1;1;1;1;1;1	1;1;1;1;1;1	1;1;1;1;1;1	Exocyst complex component 3	EXOC3;FLJ00339;DKFZp762K123	tr|D6RB59|D6RB59_HUMAN Exocyst complex component 3 OS=Homo sapiens GN=EXOC3 PE=1 SV=1;tr|Q6ZNJ2|Q6ZNJ2_HUMAN FLJ00339 protein (Fragment) OS=Homo sapiens GN=FLJ00339 PE=2 SV=1;tr|H0Y995|H0Y995_HUMAN Exocyst complex component 3 (Fragment) OS=Homo sapiens GN=	6	1	1	1	0	0	1	1	0	1	1	0	1	1	0	1	0	0	1	0	1	1	1	1	0	0	0	0	0	0	1	0	1	1	0	0	0	0	1	1	0
21	B3KWW5;A0A024QZ02;A0A024QZ55;O00182;B4DJD7;J3KSY2;Q6DKI2;Q3B8N2;J3QS92;J3KS82;B4DWP7;B4DKP4;J3KSA0;J3QSH0;J3KT17;J3QR96	B3KWW5;A0A024QZ02;A0A024QZ55;O00182;B4DJD7	7;7;7;7;6;3;3;3;2;2;2;2;1;1;1;1	7;7;7;7;6;3;3;3;2;2;2;2;1;1;1;1	7;7;7;7;6;3;3;3;2;2;2;2;1;1;1;1	Galectin;Galectin-9	LGALS9	tr|B3KWW5|B3KWW5_HUMAN Galectin OS=Homo sapiens PE=2 SV=1;tr|A0A024QZ02|A0A024QZ02_HUMAN Galectin OS=Homo sapiens GN=LGALS9 PE=4 SV=1;tr|A0A024QZ55|A0A024QZ55_HUMAN Galectin OS=Homo sapiens GN=LGALS9 PE=4 SV=1;sp|O00182|LEG9_HUMAN Galectin-9 OS=Homo sapien	16	7	7	7	0	0	4	4	2	2	2	2	2	2	6	6	3	1	1	2	3	2	1	1	1	1	0	0	2	1	3	3	1	1	0	0	0	0	4	4	2
22	B7ZAR0;A0A024QZ03;O60826;B4DLA4;B4DPB6	B7ZAR0;A0A024QZ03;O60826;B4DLA4;B4DPB6	4;4;4;3;3	4;4;4;3;3	4;4;4;3;3	Coiled-coil domain-containing protein 22	CCDC22	tr|B7ZAR0|B7ZAR0_HUMAN cDNA, FLJ79274, highly similar to Coiled-coil domain-containing protein 22 OS=Homo sapiens PE=2 SV=1;tr|A0A024QZ03|A0A024QZ03_HUMAN Coiled-coil domain containing 22, isoform CRA_a OS=Homo sapiens GN=CCDC22 PE=4 SV=1;sp|O60826|CCD22_H	5	4	4	4	0	0	1	1	1	1	1	1	0	0	0	2	1	0	0	0	0	0	0	0	0	0	0	0	0	0	0	0	0	1	1	0	0	0	1	1	1
23	A0A024QZ30;P31040;A0A087X1I3;D6RFM5;B3KT34;Q0QF12;B4DYN5;B3KYA5;B7Z668;B4DNB2;H0Y8X1;B7Z6J5	A0A024QZ30;P31040;A0A087X1I3;D6RFM5;B3KT34;Q0QF12;B4DYN5;B3KYA5	13;13;11;11;10;9;8;7;1;1;1;1	13;13;11;11;10;9;8;7;1;1;1;1	13;13;11;11;10;9;8;7;1;1;1;1	Succinate dehydrogenase [ubiquinone] flavoprotein subunit, mitochondrial	SDHA	tr|A0A024QZ30|A0A024QZ30_HUMAN Succinate dehydrogenase [ubiquinone] flavoprotein subunit, mitochondrial OS=Homo sapiens GN=SDHA PE=3 SV=1;sp|P31040|SDHA_HUMAN Succinate dehydrogenase [ubiquinone] flavoprotein subunit, mitochondrial OS=Homo sapiens GN=SDHA	12	13	13	13	1	1	6	7	9	7	4	4	5	4	2	5	7	8	6	5	6	3	4	6	6	6	1	3	3	4	5	4	5	6	3	1	1	1	6	7	9
24	H0Y9X3;A0A024QZ42;A0A087WZ38;Q53FC3;O75340	H0Y9X3;A0A024QZ42;A0A087WZ38;Q53FC3;O75340	1;1;1;1;1	1;1;1;1;1	1;1;1;1;1	Programmed cell death protein 6	PDCD6	tr|H0Y9X3|H0Y9X3_HUMAN Programmed cell death protein 6 (Fragment) OS=Homo sapiens GN=PDCD6 PE=1 SV=1;tr|A0A024QZ42|A0A024QZ42_HUMAN HCG1985580, isoform CRA_c OS=Homo sapiens GN=PDCD6 PE=1 SV=1;tr|A0A087WZ38|A0A087WZ38_HUMAN Programmed cell death protein 6	5	1	1	1	0	0	0	0	0	0	0	0	0	0	1	0	0	0	0	0	0	0	1	0	0	1	0	0	0	0	0	0	0	0	0	0	0	0	0	0	0
25	A0A024QZ62;Q14254;Q6FG43;J3QLD9;E7EMK3;Q9BTI6;K7EKW9	A0A024QZ62;Q14254;Q6FG43;J3QLD9;E7EMK3;Q9BTI6;K7EKW9	14;14;13;13;13;12;9	14;14;13;13;13;12;9	14;14;13;13;13;12;9	Flotillin-2	hCG_1998851;FLOT2	tr|A0A024QZ62|A0A024QZ62_HUMAN HCG1998851, isoform CRA_c OS=Homo sapiens GN=hCG_1998851 PE=4 SV=1;sp|Q14254|FLOT2_HUMAN Flotillin-2 OS=Homo sapiens GN=FLOT2 PE=1 SV=2;tr|Q6FG43|Q6FG43_HUMAN FLOT2 protein OS=Homo sapiens GN=FLOT2 PE=2 SV=1;tr|J3QLD9|J3QLD9_	7	14	14	14	5	4	2	5	7	7	8	9	6	7	1	6	6	6	7	4	8	8	8	8	6	5	2	3	9	8	4	4	5	4	3	3	5	4	2	5	7
26	A0A0D9SFK2;A0A024QZ63;Q92614;B4DYM1;Q5QD01;B4DZ32;B4E0T8;Q9NYE8;H0YEV9;B3KVF8;B4DFN7	A0A0D9SFK2;A0A024QZ63;Q92614;B4DYM1;Q5QD01;B4DZ32;B4E0T8	8;8;8;6;5;4;4;1;1;1;1	8;8;8;6;5;4;4;1;1;1;1	7;7;7;5;4;3;3;1;1;1;1	Unconventional myosin-XVIIIa	MYO18A;hCG_27198	tr|A0A0D9SFK2|A0A0D9SFK2_HUMAN Unconventional myosin-XVIIIa OS=Homo sapiens GN=MYO18A PE=1 SV=1;tr|A0A024QZ63|A0A024QZ63_HUMAN HCG27198, isoform CRA_c OS=Homo sapiens GN=hCG_27198 PE=3 SV=1;sp|Q92614|MY18A_HUMAN Unconventional myosin-XVIIIa OS=Homo sapiens	11	8	8	7	0	0	1	2	2	1	4	5	2	2	1	3	1	1	0	0	0	0	0	1	1	1	0	0	0	0	1	0	0	0	0	0	0	0	1	2	2
27	B7Z1N6;B7Z1Y2;A0A024QZ64;B7Z3K9;P09972;K7EKH5;C9J8F3;J3KSV6;J3QKP5;A8MVZ9	B7Z1N6;B7Z1Y2;A0A024QZ64;B7Z3K9;P09972;K7EKH5;C9J8F3;J3KSV6;J3QKP5;A8MVZ9	6;6;6;6;6;4;4;4;4;4	2;2;2;2;2;2;2;2;2;2	2;2;2;2;2;2;2;2;2;2	Fructose-bisphosphate aldolase;Fructose-bisphosphate aldolase C	ALDOC	tr|B7Z1N6|B7Z1N6_HUMAN Fructose-bisphosphate aldolase OS=Homo sapiens PE=2 SV=1;tr|B7Z1Y2|B7Z1Y2_HUMAN Fructose-bisphosphate aldolase OS=Homo sapiens PE=2 SV=1;tr|A0A024QZ64|A0A024QZ64_HUMAN Fructose-bisphosphate aldolase OS=Homo sapiens GN=ALDOC PE=3 SV=1	10	6	2	2	2	2	3	3	3	3	3	3	3	3	2	3	2	4	5	5	6	6	6	5	3	1	5	5	5	5	3	3	3	4	5	5	0	0	2	2	2
28	A0A024QZ70;Q7L7X3;H0YF68;Q6PIN8;A0PJ48;B4E2V3;Q86V37;Q9UL54	A0A024QZ70;Q7L7X3	3;3;1;1;1;1;1;1	3;3;1;1;1;1;1;1	1;1;0;0;0;0;0;0	Serine/threonine-protein kinase TAO1	TAOK1	tr|A0A024QZ70|A0A024QZ70_HUMAN TAO kinase 1, isoform CRA_a OS=Homo sapiens GN=TAOK1 PE=4 SV=1;sp|Q7L7X3|TAOK1_HUMAN Serine/threonine-protein kinase TAO1 OS=Homo sapiens GN=TAOK1 PE=1 SV=1	8	3	3	1	0	0	0	0	1	1	1	0	0	0	1	2	1	1	0	0	0	0	0	0	0	0	0	0	1	0	0	0	0	0	0	0	0	0	0	0	1
29	A0A024QZ77;Q96C19;H0Y4Y4;Q53SA2;Q7Z2R5;B4DEE0;A0A087X1Z2;A0A024R493;Q59EU6;Q9BUP0;C9JTV4;Q8WYH2	A0A024QZ77;Q96C19;H0Y4Y4	10;10;5;2;2;2;2;2;2;2;1;1	10;10;5;2;2;2;2;2;2;2;1;1	9;9;4;2;2;2;2;2;2;2;1;1	EF-hand domain-containing protein D2	EFHD2	tr|A0A024QZ77|A0A024QZ77_HUMAN EF-hand domain family, member D2, isoform CRA_a OS=Homo sapiens GN=EFHD2 PE=2 SV=1;sp|Q96C19|EFHD2_HUMAN EF-hand domain-containing protein D2 OS=Homo sapiens GN=EFHD2 PE=1 SV=1;tr|H0Y4Y4|H0Y4Y4_HUMAN EF-hand domain-containing	12	10	10	9	1	0	4	4	1	2	3	2	3	3	3	6	8	6	4	3	4	4	2	1	0	0	2	2	2	1	4	4	3	3	2	2	1	0	4	4	1
30	Q8N8L9;Q6PIW8;A0A0A0MS45;J3KNI1;A0A024QZ89;Q9H9E3;A2VCL3;J3QLW1;E9PRT5;H3BSD2;J3KRB5;H3BMV9;B4DDL2	Q8N8L9;Q6PIW8;A0A0A0MS45;J3KNI1;A0A024QZ89;Q9H9E3;A2VCL3	3;3;3;3;3;3;2;1;1;1;1;1;1	3;3;3;3;3;3;2;1;1;1;1;1;1	3;3;3;3;3;3;2;1;1;1;1;1;1	Conserved oligomeric Golgi complex subunit 4	COG4	tr|Q8N8L9|Q8N8L9_HUMAN cDNA FLJ39238 fis, clone OCBBF2007946 OS=Homo sapiens PE=2 SV=1;tr|Q6PIW8|Q6PIW8_HUMAN COG4 protein (Fragment) OS=Homo sapiens GN=COG4 PE=2 SV=1;tr|A0A0A0MS45|A0A0A0MS45_HUMAN Conserved oligomeric Golgi complex subunit 4 OS=Homo sapi	13	3	3	3	0	0	1	0	0	0	0	0	0	0	0	1	1	1	0	0	0	1	0	0	0	0	0	0	0	0	1	1	0	0	0	0	0	0	1	0	0
31	A0A024QZC0;A0A024QZB7;A0A024QZ91;Q8WWM7;H3BUF6;H3BSK9;H3BSQ5;H3BUE3;H3BRB0;A0A0C4DGL7	A0A024QZC0;A0A024QZB7;A0A024QZ91;Q8WWM7;H3BUF6;H3BSK9	7;7;7;7;6;4;1;1;1;1	7;7;7;7;6;4;1;1;1;1	7;7;7;7;6;4;1;1;1;1	Ataxin-2-like protein	ATXN2L	tr|A0A024QZC0|A0A024QZC0_HUMAN Ataxin 2-like, isoform CRA_e OS=Homo sapiens GN=ATXN2L PE=4 SV=1;tr|A0A024QZB7|A0A024QZB7_HUMAN Ataxin 2-like, isoform CRA_b OS=Homo sapiens GN=ATXN2L PE=4 SV=1;tr|A0A024QZ91|A0A024QZ91_HUMAN Ataxin 2-like, isoform CRA_a OS=H	10	7	7	7	0	0	1	2	4	3	1	3	1	0	2	5	0	0	1	1	5	5	0	0	0	1	1	1	1	0	2	1	1	2	1	1	0	0	1	2	4
32	A0A024QZ95;Q6UX06;B4DV64	A0A024QZ95;Q6UX06;B4DV64	25;25;19	25;25;19	25;25;19	Olfactomedin-4	OLFM4	tr|A0A024QZ95|A0A024QZ95_HUMAN Olfactomedin 4, isoform CRA_a OS=Homo sapiens GN=OLFM4 PE=4 SV=1;sp|Q6UX06|OLFM4_HUMAN Olfactomedin-4 OS=Homo sapiens GN=OLFM4 PE=1 SV=1;tr|B4DV64|B4DV64_HUMAN cDNA FLJ61420, highly similar to Homo sapiens olfactomedin 4 (OLF	3	25	25	25	12	13	10	11	13	12	4	9	11	11	6	6	4	2	12	12	5	9	21	22	23	20	0	1	8	5	6	10	9	9	1	0	12	13	10	11	13
33	A0A024QZB4;P50225;H3BRY5;Q2TAB3;Q1ET65;Q1ET64;Q1ET63;Q1ET62;Q1ET61;B3KT14;A0A0A6YYL2;P50226;P0DMN0;P0DMM9;Q9UMT9;E9PKR8;Q59GG0;E9PKW4;H3BPL6;H3BQX5;E9PM76	A0A024QZB4;P50225;H3BRY5;Q2TAB3;Q1ET65;Q1ET64;Q1ET63;Q1ET62;Q1ET61;B3KT14;A0A0A6YYL2;P50226;P0DMN0;P0DMM9;Q9UMT9;E9PKR8;Q59GG0;E9PKW4	4;4;3;3;3;3;3;3;3;3;3;3;3;3;2;2;2;2;1;1;1	4;4;3;3;3;3;3;3;3;3;3;3;3;3;2;2;2;2;1;1;1	4;4;3;3;3;3;3;3;3;3;3;3;3;3;2;2;2;2;1;1;1	Sulfotransferase;Sulfotransferase 1A1;Sulfotransferase 1A2;Sulfotransferase 1A4;Sulfotransferase 1A3	hCG_1993905;SULT1A1;SULT1A4;ST1A5;SULT1A2;SULT1A3;STP1	tr|A0A024QZB4|A0A024QZB4_HUMAN Sulfotransferase OS=Homo sapiens GN=hCG_1993905 PE=3 SV=1;sp|P50225|ST1A1_HUMAN Sulfotransferase 1A1 OS=Homo sapiens GN=SULT1A1 PE=1 SV=3;tr|H3BRY5|H3BRY5_HUMAN Sulfotransferase (Fragment) OS=Homo sapiens GN=SULT1A1 PE=1 SV=1	21	4	4	4	0	0	0	0	0	0	0	0	1	1	1	3	1	1	0	0	0	0	0	0	0	1	0	0	0	0	1	1	1	0	0	0	0	0	0	0	0
34	A0A024QZC1;O95400;Q5QTR6;A0A0S2Z5J7	A0A024QZC1;O95400;Q5QTR6	4;4;3;1	4;4;3;1	4;4;3;1	CD2 antigen cytoplasmic tail-binding protein 2	CD2BP2	tr|A0A024QZC1|A0A024QZC1_HUMAN CD2 antigen (Cytoplasmic tail) binding protein 2, isoform CRA_a OS=Homo sapiens GN=CD2BP2 PE=2 SV=1;sp|O95400|CD2B2_HUMAN CD2 antigen cytoplasmic tail-binding protein 2 OS=Homo sapiens GN=CD2BP2 PE=1 SV=1;tr|Q5QTR6|Q5QTR6_HUM	4	4	4	4	0	0	1	1	1	1	0	0	0	0	0	3	1	1	1	0	0	0	0	0	0	0	0	0	0	0	1	1	0	0	0	0	0	0	1	1	1
35	A0A024QZD1;J3QQ67;Q07020;Q0QEW2;G3V203;H0YHA7;F8VUA6;F8VYV2;B4DDY5;A0A075B7A0;F8VXR6	A0A024QZD1;J3QQ67;Q07020;Q0QEW2;G3V203;H0YHA7;F8VUA6;F8VYV2;B4DDY5;A0A075B7A0	9;9;9;8;8;8;7;7;5;5;1	9;9;9;8;8;8;7;7;5;5;1	9;9;9;8;8;8;7;7;5;5;1	60S ribosomal protein L18	RPL18	tr|A0A024QZD1|A0A024QZD1_HUMAN Ribosomal protein L18, isoform CRA_c OS=Homo sapiens GN=RPL18 PE=4 SV=1;tr|J3QQ67|J3QQ67_HUMAN 60S ribosomal protein L18 (Fragment) OS=Homo sapiens GN=RPL18 PE=1 SV=1;sp|Q07020|RL18_HUMAN 60S ribosomal protein L18 OS=Homo sap	11	9	9	9	4	4	7	7	7	8	5	6	7	7	7	7	7	7	6	5	7	7	8	8	7	8	5	5	7	5	7	7	7	7	5	4	4	4	7	7	7
36	A8KAQ5;A0A024QZD5;P08621;M0QYR1;B3KPV0;M0QX04	A8KAQ5;A0A024QZD5;P08621;M0QYR1	14;14;14;7;4;2	14;14;14;7;4;2	14;14;14;7;4;2	U1 small nuclear ribonucleoprotein 70 kDa	SNRP70;SNRNP70	tr|A8KAQ5|A8KAQ5_HUMAN cDNA FLJ77404, highly similar to Homo sapiens small nuclear ribonucleoprotein 70kDa polypeptide (RNP antigen) (SNRP70), transcript variant 1, mRNA OS=Homo sapiens PE=2 SV=1;tr|A0A024QZD5|A0A024QZD5_HUMAN Small nuclear ribonucleoprote	6	14	14	14	3	1	8	9	12	13	7	5	5	7	6	7	10	9	3	1	6	5	1	2	1	2	3	5	9	8	7	6	6	6	4	3	3	1	8	9	12
37	Q05CP8;A0A024QZJ7;Q16204;Q15302;J7M8C2;J7MDF2	Q05CP8;A0A024QZJ7;Q16204;Q15302;J7M8C2;J7MDF2	4;4;4;2;2;2	4;4;4;2;2;2	4;4;4;2;2;2	Coiled-coil domain-containing protein 6	CCDC6;CCDC6-RETc;CCDC6-RETa	tr|Q05CP8|Q05CP8_HUMAN CCDC6 protein (Fragment) OS=Homo sapiens GN=CCDC6 PE=2 SV=1;tr|A0A024QZJ7|A0A024QZJ7_HUMAN Coiled-coil domain containing 6, isoform CRA_a OS=Homo sapiens GN=CCDC6 PE=4 SV=1;sp|Q16204|CCDC6_HUMAN Coiled-coil domain-containing protein	6	4	4	4	1	0	1	1	1	1	2	2	0	1	0	1	1	1	2	1	3	2	2	2	2	2	2	2	3	1	1	1	1	1	2	2	1	0	1	1	1
38	B4DG62;A8K7J7;A0A024QZK7;Q59FD4;P19367;B3KXY9;B3KRA9;B1AR63;B1AR62;B1AR61;B3KT70;A8K4Q9;Q2TB90;B4E0J9	B4DG62;A8K7J7;A0A024QZK7;Q59FD4;P19367;B3KXY9;B3KRA9	27;27;27;27;27;26;19;7;5;5;3;3;3;2	27;27;27;27;27;26;19;7;5;5;3;3;3;2	23;23;23;23;23;22;17;6;4;4;2;2;2;2	Hexokinase;Hexokinase-1	HK1	tr|B4DG62|B4DG62_HUMAN cDNA FLJ56506, highly similar to Hexokinase-1 (EC 2.7.1.1) OS=Homo sapiens PE=2 SV=1;tr|A8K7J7|A8K7J7_HUMAN cDNA FLJ78173, highly similar to Homo sapiens hexokinase 1 (HK1) mRNA OS=Homo sapiens PE=2 SV=1;tr|A0A024QZK7|A0A024QZK7_HUMA	14	27	27	23	7	4	9	11	18	19	13	14	13	13	5	10	16	19	12	8	16	15	14	14	13	9	9	12	18	17	9	10	10	9	10	10	7	4	9	11	18
39	Q53F48;A0A024QZK8;P31942;B4DHY1;A0A024QZP1	Q53F48;A0A024QZK8;P31942;B4DHY1	7;7;7;4;3	7;7;7;4;3	7;7;7;4;3	Heterogeneous nuclear ribonucleoprotein H3	HNRPH3;HNRNPH3	tr|Q53F48|Q53F48_HUMAN Heterogeneous nuclear ribonucleoprotein H3 isoform a variant (Fragment) OS=Homo sapiens PE=2 SV=1;tr|A0A024QZK8|A0A024QZK8_HUMAN Heterogeneous nuclear ribonucleoprotein H3 (2H9), isoform CRA_a OS=Homo sapiens GN=HNRPH3 PE=4 SV=1;sp|P	5	7	7	7	2	1	6	6	6	7	5	5	6	6	3	5	7	6	2	1	3	3	3	4	4	3	1	3	4	3	4	2	5	6	5	3	2	1	6	6	6
40	G5EA31;A0A024QZM6;P53992;B4DSN3;B7ZAY6;A0A0U1RR49	G5EA31;A0A024QZM6;P53992;B4DSN3	9;9;9;8;3;1	9;9;9;8;3;1	9;9;9;8;3;1	Protein transport protein Sec24C	SEC24C	tr|G5EA31|G5EA31_HUMAN Protein transport protein Sec24C OS=Homo sapiens GN=SEC24C PE=1 SV=1;tr|A0A024QZM6|A0A024QZM6_HUMAN SEC24 related gene family, member C (S. cerevisiae), isoform CRA_a OS=Homo sapiens GN=SEC24C PE=4 SV=1;sp|P53992|SC24C_HUMAN Protein	6	9	9	9	1	1	4	5	4	3	3	2	0	2	1	2	6	5	2	4	4	6	1	1	0	1	2	3	1	2	2	2	0	1	2	1	1	1	4	5	4
41	B4DNJ4;Q5PY49;E7ET40;B2R7F2;A0A024QZM9;P00749;Q96SE8	B4DNJ4;Q5PY49;E7ET40;B2R7F2;A0A024QZM9;P00749;Q96SE8	2;2;2;2;2;2;1	2;2;2;2;2;2;1	2;2;2;2;2;2;1	Urokinase-type plasminogen activator;Urokinase-type plasminogen activator long chain A;Urokinase-type plasminogen activator short chain A;Urokinase-type plasminogen activator chain B	PLAU;ATF	tr|B4DNJ4|B4DNJ4_HUMAN cDNA FLJ53742, highly similar to Urokinase-type plasminogen activator (EC 3.4.21.73) OS=Homo sapiens PE=2 SV=1;tr|Q5PY49|Q5PY49_HUMAN Urokinase plasminogen activator (Fragment) OS=Homo sapiens PE=2 SV=1;tr|E7ET40|E7ET40_HUMAN Urokina	7	2	2	2	0	0	2	2	0	0	0	0	0	0	0	0	0	0	0	0	0	0	0	0	0	0	0	0	0	0	0	0	0	0	0	0	0	0	2	2	0
42	A0A024QZN2;Q8WXX5;Q2VIL4	A0A024QZN2;Q8WXX5;Q2VIL4	2;2;1	2;2;1	2;2;1	DnaJ homolog subfamily C member 9	hCG_2024613;DNAJC9	tr|A0A024QZN2|A0A024QZN2_HUMAN HCG2024613, isoform CRA_a OS=Homo sapiens GN=hCG_2024613 PE=4 SV=1;sp|Q8WXX5|DNJC9_HUMAN DnaJ homolog subfamily C member 9 OS=Homo sapiens GN=DNAJC9 PE=1 SV=1;tr|Q2VIL4|Q2VIL4_HUMAN RcDNAJ9 (Fragment) OS=Homo sapiens PE=4 SV=	3	2	2	2	0	0	0	0	0	0	0	0	0	0	0	2	0	0	0	0	1	1	0	0	0	0	0	0	0	0	0	0	0	1	0	0	0	0	0	0	0
43	A0A024QZN4;V9HWK2;P18206;B4E3Q9;B3KXA2;Q5JQ13;B4DKC9;B4DTM7	A0A024QZN4;V9HWK2;P18206;B4E3Q9;B3KXA2;Q5JQ13	21;21;21;20;20;13;4;1	21;21;21;20;20;13;4;1	21;21;21;20;20;13;4;1	Vinculin	VCL;HEL114	tr|A0A024QZN4|A0A024QZN4_HUMAN Vinculin, isoform CRA_c OS=Homo sapiens GN=VCL PE=4 SV=1;tr|V9HWK2|V9HWK2_HUMAN Epididymis luminal protein 114 OS=Homo sapiens GN=HEL114 PE=2 SV=1;sp|P18206|VINC_HUMAN Vinculin OS=Homo sapiens GN=VCL PE=1 SV=4;tr|B4E3Q9|B4E3Q	8	21	21	21	0	0	12	16	6	2	2	3	6	8	3	8	6	5	2	2	2	2	1	0	0	0	3	4	3	2	7	8	3	2	2	2	0	0	12	16	6
44	A0A024QZT0;A0A024QZN9;P45880;A0A0A0MR02;B4DKM5;Q5JSD2;Q5JSD1;A2A3S1	A0A024QZT0;A0A024QZN9;P45880;A0A0A0MR02;B4DKM5;Q5JSD2;Q5JSD1	14;14;14;13;11;8;8;4	13;13;13;12;10;8;8;4	13;13;13;12;10;8;8;4	Voltage-dependent anion-selective channel protein 2	VDAC2	tr|A0A024QZT0|A0A024QZT0_HUMAN Voltage-dependent anion channel 2, isoform CRA_c OS=Homo sapiens GN=VDAC2 PE=4 SV=1;tr|A0A024QZN9|A0A024QZN9_HUMAN Voltage-dependent anion channel 2, isoform CRA_a OS=Homo sapiens GN=VDAC2 PE=4 SV=1;sp|P45880|VDAC2_HUMAN Volt	8	14	13	13	5	4	10	11	9	9	7	6	8	7	6	8	9	9	6	4	8	7	8	8	8	7	7	6	8	7	8	8	8	9	7	9	5	4	10	11	9
45	A0A024QZP6;Q9P0M6;Q9HA11;Q5SQT3	A0A024QZP6;Q9P0M6;Q9HA11;Q5SQT3	12;12;10;6	10;10;8;5	10;10;8;5	Core histone macro-H2A;Core histone macro-H2A.2;Histone H2A	H2AFY2	tr|A0A024QZP6|A0A024QZP6_HUMAN Core histone macro-H2A OS=Homo sapiens GN=H2AFY2 PE=4 SV=1;sp|Q9P0M6|H2AW_HUMAN Core histone macro-H2A.2 OS=Homo sapiens GN=H2AFY2 PE=1 SV=3;tr|Q9HA11|Q9HA11_HUMAN Histone H2A OS=Homo sapiens PE=2 SV=1;tr|Q5SQT3|Q5SQT3_HUMAN	4	12	10	10	4	4	5	6	6	3	3	3	2	2	7	7	8	6	5	3	6	5	6	9	8	7	3	6	8	7	6	6	7	6	3	4	3	3	4	4	4
46	E5RIU6;A0A087WZZ9;I6L9I5;A0A024QZP7;Q5H9N4;P06493;A0A024QZJ8;B7Z3D6;K7ELV5;E7ESI2;B4DDL9;A0A024R8R3;Q00526;G3V317;F8VXD2;B3KX76;F8VYH9;F8VZZ0;F8VTV8;F8VWX7;F8VZ51;K7EJ83;Q6LC83;Q8IWB3;H0YAZ9;Q9BWF9;A0A024RBB6;Q9BVE2;E7EUK8;B4DK59;B4DHU6;B4DER5;E5RGN0;Q96GA5;A0A087X209;Q59G02;Q9BRL4;A0A087WZU2;F5H6Z0;B4DGP5;A0A024R996;A0A140VK97;A0A024R183;B4DK03;A0A024R980;A0A024RBH0;B7Z8T0;A0A024RA66;A0A024RA85;…	E5RIU6;A0A087WZZ9;I6L9I5;A0A024QZP7;Q5H9N4;P06493;A0A024QZJ8;B7Z3D6	6;6;6;6;6;6;4;3;2;2;2;2;2;1;1;1;1;1;1;1;1;1;1;1;1;1;1;1;1;1;1;1;1;1;1;1;1;1;1;1;1;1;1;1;1;1;1;1;1;1;1;1;1;1;1;1;1	6;6;6;6;6;6;4;3;2;2;2;2;2;1;1;1;1;1;1;1;1;1;1;1;1;1;1;1;1;1;1;1;1;1;1;1;1;1;1;1;1;1;1;1;1;1;1;1;1;1;1;1;1;1;1;1;1	4;4;4;4;4;4;3;2;0;0;0;0;0;0;0;0;0;0;0;0;0;0;0;0;0;0;0;0;0;0;0;0;0;0;0;0;0;0;0;0;0;0;0;0;0;0;0;0;0;0;0;0;0;0;0;0;0	Cyclin-dependent kinase 1	CDK1;CDC2;DKFZp686L20222	tr|E5RIU6|E5RIU6_HUMAN Cyclin-dependent kinase 1 (Fragment) OS=Homo sapiens GN=CDK1 PE=1 SV=2;tr|A0A087WZZ9|A0A087WZZ9_HUMAN Cyclin-dependent kinase 1 OS=Homo sapiens GN=CDK1 PE=1 SV=1;tr|I6L9I5|I6L9I5_HUMAN CDC2 protein OS=Homo sapiens GN=CDC2 PE=2 SV=1;t	57	6	6	4	1	0	1	2	3	3	2	1	0	2	0	2	2	0	0	1	2	2	2	0	0	0	0	0	1	2	2	2	2	2	1	0	1	0	1	2	3
47	B3KPC1;A0A024QZR3;Q9BRX2	B3KPC1;A0A024QZR3;Q9BRX2	2;2;2	2;2;2	2;2;2	Protein pelota homolog	hCG_2002731;PELO	tr|B3KPC1|B3KPC1_HUMAN Protein pelota homolog OS=Homo sapiens PE=2 SV=1;tr|A0A024QZR3|A0A024QZR3_HUMAN Protein pelota homolog OS=Homo sapiens GN=hCG_2002731 PE=3 SV=1;sp|Q9BRX2|PELO_HUMAN Protein pelota homolog OS=Homo sapiens GN=PELO PE=1 SV=2	3	2	2	2	0	0	1	1	1	1	1	1	1	1	1	2	1	1	1	0	1	1	0	1	1	0	1	1	2	1	1	1	1	2	1	1	0	0	1	1	1
48	Q8NDP0;A0A024QZR5;Q9Y2T2;B4DRN6;H0YBM0;H0YBA0;E7ER80	Q8NDP0;A0A024QZR5;Q9Y2T2;B4DRN6	3;3;3;2;1;1;1	3;3;3;2;1;1;1	1;1;1;1;0;0;0	AP-3 complex subunit mu-1	DKFZp586G1518;AP3M1	tr|Q8NDP0|Q8NDP0_HUMAN Putative uncharacterized protein DKFZp586G1518 (Fragment) OS=Homo sapiens GN=DKFZp586G1518 PE=2 SV=1;tr|A0A024QZR5|A0A024QZR5_HUMAN Adaptor-related protein complex 3, mu 1 subunit, isoform CRA_a OS=Homo sapiens GN=AP3M1 PE=3 SV=1;sp|	7	3	3	1	0	0	1	1	0	0	0	0	0	0	1	3	2	1	0	0	1	2	0	1	0	0	0	0	0	0	1	0	0	0	0	0	0	0	1	1	0
49	B2R6X6;A0A024QZS4;P30405;R4GN99;H0Y548	B2R6X6;A0A024QZS4;P30405;R4GN99;H0Y548	7;7;7;5;4	5;5;5;3;2	5;5;5;3;2	Peptidyl-prolyl cis-trans isomerase;Peptidyl-prolyl cis-trans isomerase F, mitochondrial	PPIF	tr|B2R6X6|B2R6X6_HUMAN Peptidyl-prolyl cis-trans isomerase OS=Homo sapiens PE=2 SV=1;tr|A0A024QZS4|A0A024QZS4_HUMAN Peptidyl-prolyl cis-trans isomerase OS=Homo sapiens GN=PPIF PE=3 SV=1;sp|P30405|PPIF_HUMAN Peptidyl-prolyl cis-trans isomerase F, mitochondr	5	7	5	5	3	2	2	2	3	2	2	2	2	2	4	4	3	3	3	3	3	3	2	2	3	3	4	3	3	3	4	3	3	3	6	6	2	1	1	1	2
50	A0A024QZT4;P50453;Q6N0A8	A0A024QZT4;P50453;Q6N0A8	2;2;1	2;2;1	2;2;1	Serpin B9	SERPINB9;DKFZp686O07189	tr|A0A024QZT4|A0A024QZT4_HUMAN Serpin peptidase inhibitor, clade B (Ovalbumin), member 9, isoform CRA_a OS=Homo sapiens GN=SERPINB9 PE=2 SV=1;sp|P50453|SPB9_HUMAN Serpin B9 OS=Homo sapiens GN=SERPINB9 PE=1 SV=1;tr|Q6N0A8|Q6N0A8_HUMAN Putative uncharacteriz	3	2	2	2	0	0	0	0	0	0	0	1	1	1	0	0	1	1	0	0	0	0	0	0	0	0	0	0	0	0	2	2	0	0	0	0	0	0	0	0	0
51	A0A024QZV0;Q86UY0;Q6EHZ3;Q658S9;Q8NBS9	A0A024QZV0;Q86UY0;Q6EHZ3;Q658S9;Q8NBS9	8;8;8;8;8	8;8;8;8;8	8;8;8;8;8	Thioredoxin domain-containing protein 5	hCG_1811539;TXNDC5;STRF8;DKFZp666I134	tr|A0A024QZV0|A0A024QZV0_HUMAN HCG1811539, isoform CRA_b OS=Homo sapiens GN=hCG_1811539 PE=3 SV=1;tr|Q86UY0|Q86UY0_HUMAN TXNDC5 protein OS=Homo sapiens GN=TXNDC5 PE=2 SV=1;tr|Q6EHZ3|Q6EHZ3_HUMAN Putative uncharacterized protein STRF8 OS=Homo sapiens GN=STR	5	8	8	8	0	0	1	3	5	5	0	1	2	2	3	5	6	4	1	1	4	3	2	2	3	1	0	0	3	2	3	2	1	1	0	0	0	0	1	3	5
52	A0A087WUH9;A0A024QZV1;Q9NYY3	A0A087WUH9;A0A024QZV1;Q9NYY3	1;1;1	1;1;1	1;1;1	Serine/threonine-protein kinase PLK;Serine/threonine-protein kinase PLK2	PLK2	tr|A0A087WUH9|A0A087WUH9_HUMAN Serine/threonine-protein kinase PLK OS=Homo sapiens GN=PLK2 PE=1 SV=1;tr|A0A024QZV1|A0A024QZV1_HUMAN Serine/threonine-protein kinase PLK OS=Homo sapiens GN=PLK2 PE=3 SV=1;sp|Q9NYY3|PLK2_HUMAN Serine/threonine-protein kinase P	3	1	1	1	0	0	0	0	0	0	0	0	0	0	0	0	1	0	0	0	0	0	0	0	0	0	0	0	0	0	0	0	0	0	0	0	0	0	0	0	0
53	A0A024QZW7;P49790	A0A024QZW7;P49790	5;5	5;5	5;5	Nuclear pore complex protein Nup153	NUP153	tr|A0A024QZW7|A0A024QZW7_HUMAN Nucleoporin 153kDa, isoform CRA_a OS=Homo sapiens GN=NUP153 PE=4 SV=1;sp|P49790|NU153_HUMAN Nuclear pore complex protein Nup153 OS=Homo sapiens GN=NUP153 PE=1 SV=2	2	5	5	5	0	0	0	0	0	1	1	0	0	0	1	2	0	0	0	0	0	0	0	0	0	1	0	0	1	0	0	0	1	2	1	0	0	0	0	0	0
54	A0A024QZX3;A0A024QZX5;A0A087X1N8;P35237;Q8IXH2;A0A024QZT8;C9JTJ8	A0A024QZX3;A0A024QZX5;A0A087X1N8;P35237;Q8IXH2;A0A024QZT8	4;4;4;4;3;2;1	4;4;4;4;3;2;1	3;3;3;3;3;2;0	Serpin B6	SERPINB6	tr|A0A024QZX3|A0A024QZX3_HUMAN Serpin peptidase inhibitor, clade B (Ovalbumin), member 6, isoform CRA_a OS=Homo sapiens GN=SERPINB6 PE=3 SV=1;tr|A0A024QZX5|A0A024QZX5_HUMAN Serpin B6 OS=Homo sapiens GN=SERPINB6 PE=1 SV=1;tr|A0A087X1N8|A0A087X1N8_HUMAN Serp	7	4	4	3	1	0	1	2	2	1	2	2	1	1	2	3	1	1	2	2	3	3	2	1	0	1	0	1	3	3	4	3	1	2	1	0	1	0	1	2	2
55	B2R7M3;A0A024QZY1;Q13155	B2R7M3;A0A024QZY1;Q13155	2;2;2	2;2;2	2;2;2	Aminoacyl tRNA synthase complex-interacting multifunctional protein 2	JTV1;AIMP2	tr|B2R7M3|B2R7M3_HUMAN cDNA, FLJ93510, highly similar to Homo sapiens JTV1 gene (JTV1), mRNA OS=Homo sapiens PE=2 SV=1;tr|A0A024QZY1|A0A024QZY1_HUMAN JTV1 gene, isoform CRA_a OS=Homo sapiens GN=JTV1 PE=4 SV=1;sp|Q13155|AIMP2_HUMAN Aminoacyl tRNA synthase c	3	2	2	2	1	1	2	2	2	2	1	1	0	1	0	2	1	1	0	0	0	0	0	0	0	0	0	0	2	2	2	1	2	2	1	1	1	1	2	2	2
56	Q59EA5;A0A024QZY4;O00635;Q6MZQ5	Q59EA5;A0A024QZY4;O00635;Q6MZQ5	3;3;3;2	3;3;3;2	3;3;3;2	E3 ubiquitin-protein ligase TRIM38	TRIM38;DKFZp686F23130	tr|Q59EA5|Q59EA5_HUMAN Tripartite motif-containing 38 variant (Fragment) OS=Homo sapiens PE=2 SV=1;tr|A0A024QZY4|A0A024QZY4_HUMAN Tripartite motif-containing 38, isoform CRA_a OS=Homo sapiens GN=TRIM38 PE=4 SV=1;sp|O00635|TRI38_HUMAN E3 ubiquitin-protein l	4	3	3	3	0	0	1	1	1	1	0	1	1	1	1	2	1	1	0	0	1	1	0	0	1	0	0	0	0	0	2	2	1	1	1	1	0	0	1	1	1
57	A0A024QZY5;Q13523;B4DZQ5;H0YDJ3;Q15456	A0A024QZY5;Q13523;B4DZQ5;H0YDJ3	5;5;4;3;1	5;5;4;3;1	5;5;4;3;1	Serine/threonine-protein kinase PRP4 homolog	PRPF4B	tr|A0A024QZY5|A0A024QZY5_HUMAN PRP4 pre-mRNA processing factor 4 homolog B (Yeast), isoform CRA_a OS=Homo sapiens GN=PRPF4B PE=4 SV=1;sp|Q13523|PRP4B_HUMAN Serine/threonine-protein kinase PRP4 homolog OS=Homo sapiens GN=PRPF4B PE=1 SV=3;tr|B4DZQ5|B4DZQ5_HU	5	5	5	5	0	0	1	1	1	1	2	1	1	1	0	1	1	0	1	0	1	1	0	0	0	0	0	0	2	1	0	2	0	0	0	0	0	0	1	1	1
58	A0A024R012;Q9NXA8	A0A024R012;Q9NXA8	2;2	2;2	2;2	NAD-dependent protein deacylase sirtuin-5, mitochondrial	SIRT5	tr|A0A024R012|A0A024R012_HUMAN NAD-dependent protein deacylase sirtuin-5, mitochondrial OS=Homo sapiens GN=SIRT5 PE=3 SV=1;sp|Q9NXA8|SIR5_HUMAN NAD-dependent protein deacylase sirtuin-5, mitochondrial OS=Homo sapiens GN=SIRT5 PE=1 SV=2	2	2	2	2	0	0	0	0	1	0	1	1	0	0	0	0	1	1	1	2	0	0	0	0	1	0	1	1	1	0	0	0	0	0	0	1	0	0	0	0	1
59	A0A024R035;P02748;CON__Q3MHN2	A0A024R035;P02748	9;9;2	9;9;2	9;9;2	Complement component C9;Complement component C9a;Complement component C9b	C9	tr|A0A024R035|A0A024R035_HUMAN Complement component 9, isoform CRA_a OS=Homo sapiens GN=C9 PE=4 SV=1;sp|P02748|CO9_HUMAN Complement component C9 OS=Homo sapiens GN=C9 PE=1 SV=2	3	9	9	9	3	3	1	1	7	7	3	4	8	8	0	2	2	2	1	0	0	0	0	0	0	0	2	2	0	1	2	2	1	1	1	1	3	3	1	1	7
60	A0A024R046;O00479	A0A024R046;O00479	4;4	3;3	3;3	High mobility group nucleosome-binding domain-containing protein 4	HMGN4	tr|A0A024R046|A0A024R046_HUMAN High mobility group nucleosomal binding domain 4, isoform CRA_a OS=Homo sapiens GN=HMGN4 PE=4 SV=1;sp|O00479|HMGN4_HUMAN High mobility group nucleosome-binding domain-containing protein 4 OS=Homo sapiens GN=HMGN4 PE=1 SV=3	2	4	3	3	3	3	1	1	1	1	1	2	2	2	2	1	2	1	2	1	1	0	0	0	0	1	0	2	3	3	1	1	1	2	1	1	2	2	1	1	1
61	B2R6K4;A0A024R056;P62873;B1AKQ8;F6X3N5;F6UT28;Q71UM6;F5H8J8;F5H100;B3KVK2;F5H0S8;Q59G26;E9PCP0;F1T0G5;F1T0G4;P16520;Q71UM7;B4DLV5	B2R6K4;A0A024R056;P62873;B1AKQ8;F6X3N5;F6UT28	8;8;8;6;6;6;2;2;2;2;2;2;2;2;2;2;1;1	3;3;3;2;2;2;1;0;0;1;0;0;0;0;0;0;0;0	3;3;3;2;2;2;1;0;0;1;0;0;0;0;0;0;0;0	Guanine nucleotide-binding protein G(I)/G(S)/G(T) subunit beta-1	GNB1	tr|B2R6K4|B2R6K4_HUMAN cDNA, FLJ92996, highly similar to Homo sapiens guanine nucleotide binding protein (G protein), beta polypeptide 1 (GNB1), mRNA OS=Homo sapiens PE=2 SV=1;tr|A0A024R056|A0A024R056_HUMAN Guanine nucleotide binding protein (G protein), b	18	8	3	3	2	2	4	4	5	4	3	4	7	7	3	3	7	5	6	4	4	4	5	6	4	4	2	3	2	3	4	3	3	3	2	2	0	0	1	1	2
62	Q8N995;Q5XJ04;A0A024R059;Q01581;D6RIW1	Q8N995;Q5XJ04;A0A024R059;Q01581	4;4;4;4;1	2;2;2;2;1	2;2;2;2;1	Hydroxymethylglutaryl-CoA synthase, cytoplasmic	HMGCS1	tr|Q8N995|Q8N995_HUMAN cDNA FLJ38173 fis, clone FCBBF1000053, highly similar to HYDROXYMETHYLGLUTARYL-COA SYNTHASE, CYTOPLASMIC OS=Homo sapiens PE=2 SV=1;tr|Q5XJ04|Q5XJ04_HUMAN 3-hydroxy-3-methylglutaryl-Coenzyme A synthase 1 (Soluble) OS=Homo sapiens GN=H	5	4	2	2	1	1	2	3	3	3	2	2	0	0	1	3	2	2	2	1	1	1	1	1	1	1	1	1	1	1	2	3	2	2	2	1	0	0	1	1	2
63	B4DMB4;B4DE96;B4DIH9;B2R6P4;A0A024R061;P51809;A0A024R074	B4DMB4;B4DE96;B4DIH9;B2R6P4;A0A024R061;P51809;A0A024R074	2;2;2;2;2;2;1	2;2;2;2;2;2;1	2;2;2;2;2;2;1	Vesicle-associated membrane protein 7	SYBL1;VAMP7	tr|B4DMB4|B4DMB4_HUMAN Synaptobrevin-like 1, isoform CRA_a OS=Homo sapiens GN=SYBL1 PE=2 SV=1;tr|B4DE96|B4DE96_HUMAN cDNA FLJ53762, highly similar to Synaptobrevin-like protein 1 OS=Homo sapiens PE=2 SV=1;tr|B4DIH9|B4DIH9_HUMAN cDNA FLJ53045, highly simila	7	2	2	2	0	0	0	0	0	0	0	2	0	0	0	0	0	0	0	0	1	1	0	0	0	0	0	0	0	0	1	1	1	1	0	0	0	0	0	0	0
64	B4DLT2;A0A024R071;O75694;E9PF10;B3KMK3	B4DLT2;A0A024R071;O75694;E9PF10	12;12;12;11;5	12;12;12;11;5	12;12;12;11;5	Nuclear pore complex protein Nup155	NUP155	tr|B4DLT2|B4DLT2_HUMAN cDNA FLJ56637, highly similar to Nuclear pore complex protein Nup155 OS=Homo sapiens PE=2 SV=1;tr|A0A024R071|A0A024R071_HUMAN Nucleoporin 155kDa, isoform CRA_a OS=Homo sapiens GN=NUP155 PE=4 SV=1;sp|O75694|NU155_HUMAN Nuclear pore co	5	12	12	12	2	1	3	4	5	6	4	3	3	2	0	2	6	6	2	2	2	1	0	0	1	0	1	2	3	3	2	2	3	2	1	1	2	1	3	4	5
65	H0Y3T6;G3V1E2;A0A024R0A9;A0A024R084;Q9BRK5	H0Y3T6;G3V1E2;A0A024R0A9;A0A024R084;Q9BRK5	2;2;2;2;2	2;2;2;2;2	2;2;2;2;2	45 kDa calcium-binding protein	SDF4	tr|H0Y3T6|H0Y3T6_HUMAN 45 kDa calcium-binding protein (Fragment) OS=Homo sapiens GN=SDF4 PE=1 SV=1;tr|G3V1E2|G3V1E2_HUMAN 45 kDa calcium-binding protein OS=Homo sapiens GN=SDF4 PE=1 SV=1;tr|A0A024R0A9|A0A024R0A9_HUMAN Stromal cell derived factor 4, isoform	5	2	2	2	0	0	0	1	2	1	0	0	0	0	0	0	0	0	0	0	0	0	0	0	0	0	0	0	0	0	1	1	0	0	0	0	0	0	0	1	2
66	J3QLP3;A0A024R091;Q6PCB0	J3QLP3;A0A024R091;Q6PCB0	2;2;2	2;2;2	2;2;2	von Willebrand factor A domain-containing protein 1	VWA1	tr|J3QLP3|J3QLP3_HUMAN von Willebrand factor A domain-containing protein 1 (Fragment) OS=Homo sapiens GN=VWA1 PE=1 SV=1;tr|A0A024R091|A0A024R091_HUMAN von Willebrand factor A domain containing 1, isoform CRA_c OS=Homo sapiens GN=VWA1 PE=4 SV=1;sp|Q6PCB0|VW	3	2	2	2	0	0	0	0	0	0	0	0	0	0	0	0	0	0	0	0	0	0	2	2	0	0	0	0	0	0	0	0	0	0	0	0	0	0	0	0	0
67	A0A024R094;D6REB4;Q9H074;D6RJF2	A0A024R094;D6REB4;Q9H074;D6RJF2	2;2;2;1	2;2;2;1	2;2;2;1	Polyadenylate-binding protein-interacting protein 1	PAIP1	tr|A0A024R094|A0A024R094_HUMAN Poly(A) binding protein interacting protein 1, isoform CRA_a OS=Homo sapiens GN=PAIP1 PE=4 SV=1;tr|D6REB4|D6REB4_HUMAN Polyadenylate-binding protein-interacting protein 1 OS=Homo sapiens GN=PAIP1 PE=1 SV=1;sp|Q9H074|PAIP1_HUM	4	2	2	2	0	0	0	0	0	0	0	0	0	0	2	1	1	1	0	0	1	0	0	0	0	0	0	0	0	0	0	0	0	0	0	0	0	0	0	0	0
68	A0A024R095;A0A024R0G0;Q96S66	A0A024R095;A0A024R0G0;Q96S66	4;4;4	4;4;4	4;4;4	Chloride channel CLIC-like protein 1	CLCC1	tr|A0A024R095|A0A024R095_HUMAN Chloride channel CLIC-like 1, isoform CRA_a OS=Homo sapiens GN=CLCC1 PE=4 SV=1;tr|A0A024R0G0|A0A024R0G0_HUMAN Chloride channel CLIC-like 1, isoform CRA_b OS=Homo sapiens GN=CLCC1 PE=4 SV=1;sp|Q96S66|CLCC1_HUMAN Chloride chann	3	4	4	4	1	1	2	2	0	1	1	1	0	0	0	0	1	1	1	1	3	3	1	0	0	0	1	1	1	1	0	0	1	1	1	1	1	1	2	2	0
69	B4E385;A0A024R0A0;Q9BRK3	B4E385;A0A024R0A0;Q9BRK3	3;3;3	3;3;3	3;3;3	Matrix-remodeling-associated protein 8	MXRA8	tr|B4E385|B4E385_HUMAN cDNA FLJ52846, highly similar to Homo sapiens matrix-remodelling associated 8 (MXRA8), mRNA OS=Homo sapiens PE=2 SV=1;tr|A0A024R0A0|A0A024R0A0_HUMAN Matrix-remodelling associated 8, isoform CRA_a OS=Homo sapiens GN=MXRA8 PE=4 SV=1;sp	3	3	3	3	0	0	1	0	0	0	0	0	1	1	0	0	2	3	0	0	0	0	0	0	0	0	0	0	0	0	1	0	0	0	0	0	0	0	1	0	0
70	Q2NKW8;A0A024R0A8;V5YQL4;O43865;H0Y8B3;Q6ZNS6;Q96HN2;Q9BTL0;O43210;Q6ZMM9;Q6ZMI1;C9K0S0	Q2NKW8;A0A024R0A8;V5YQL4;O43865;H0Y8B3;Q6ZNS6;Q96HN2	7;7;7;7;4;4;4;3;3;3;1;1	7;7;7;7;4;4;4;3;3;3;1;1	7;7;7;7;4;4;4;3;3;3;1;1	Adenosylhomocysteinase;Putative adenosylhomocysteinase 2;Putative adenosylhomocysteinase 3	AHCYL1;FGFR2-AHCYL1;AHCYL2	tr|Q2NKW8|Q2NKW8_HUMAN Adenosylhomocysteinase (Fragment) OS=Homo sapiens GN=AHCYL1 PE=2 SV=1;tr|A0A024R0A8|A0A024R0A8_HUMAN Adenosylhomocysteinase OS=Homo sapiens GN=AHCYL1 PE=3 SV=1;tr|V5YQL4|V5YQL4_HUMAN Adenosylhomocysteinase OS=Homo sapiens GN=FGFR2-AH	12	7	7	7	1	1	4	4	1	2	1	2	2	2	2	4	2	2	3	0	2	2	2	2	1	0	1	2	2	2	4	4	3	2	1	0	1	1	4	4	1
71	Q2TB59;A0A024R0C3;Q13423;E9PCX7;D6RHU2;D6RAI5;B4DS88;B4DMN9;H0Y8P5;Q8N5H5;D6RCR6	Q2TB59;A0A024R0C3;Q13423;E9PCX7	26;26;26;20;8;8;5;5;4;3;2	26;26;26;20;8;8;5;5;4;3;2	26;26;26;20;8;8;5;5;4;3;2	NAD(P) transhydrogenase, mitochondrial	NNT	tr|Q2TB59|Q2TB59_HUMAN Nicotinamide nucleotide transhydrogenase OS=Homo sapiens GN=NNT PE=2 SV=1;tr|A0A024R0C3|A0A024R0C3_HUMAN Nicotinamide nucleotide transhydrogenase, isoform CRA_a OS=Homo sapiens GN=NNT PE=4 SV=1;sp|Q13423|NNTM_HUMAN NAD(P) transhydrog	11	26	26	26	4	5	13	15	15	12	11	10	7	10	16	19	12	9	11	9	16	17	5	8	10	8	3	6	12	11	14	13	15	16	7	9	4	5	13	15	15
72	Q9GZV0;A0A024R0K2;A0A024R0E2;O75534;E9PLT0;Q96L66;Q9UG93;Q8WU01;Q9UG12	Q9GZV0;A0A024R0K2;A0A024R0E2;O75534;E9PLT0;Q96L66;Q9UG93	9;9;9;9;8;6;5;3;2	9;9;9;9;8;6;5;3;2	9;9;9;9;8;6;5;3;2	Cold shock domain-containing protein E1	CSDE1;UNR;DKFZp586J0620	tr|Q9GZV0|Q9GZV0_HUMAN cDNA FLJ12454 fis, clone NT2RM1000555, highly similar to UNR PROTEIN OS=Homo sapiens PE=2 SV=1;tr|A0A024R0K2|A0A024R0K2_HUMAN Cold shock domain containing E1, RNA-binding, isoform CRA_b OS=Homo sapiens GN=CSDE1 PE=4 SV=1;tr|A0A024R0E	9	9	9	9	2	2	5	5	6	5	6	6	2	4	0	5	5	3	3	2	2	4	1	3	3	2	2	2	3	2	3	2	3	3	2	3	2	2	5	5	6
73	A8K0T9;A0A024R0E5;P52907	A8K0T9;A0A024R0E5;P52907	7;7;7	7;7;7	6;6;6	F-actin-capping protein subunit alpha-1	CAPZA1	tr|A8K0T9|A8K0T9_HUMAN cDNA FLJ75422, highly similar to Homo sapiens capping protein (actin filament) muscle Z-line, alpha 1, mRNA OS=Homo sapiens PE=2 SV=1;tr|A0A024R0E5|A0A024R0E5_HUMAN Capping protein (Actin filament) muscle Z-line, alpha 1, isoform CRA	3	7	7	6	1	1	2	3	4	5	1	1	3	2	1	2	1	0	1	0	4	5	1	1	1	1	1	1	3	2	1	2	2	2	2	2	1	1	2	3	4
74	H0Y612;E7EN20;A0A024R0F6;Q9UPN9;B3KN30	H0Y612;E7EN20;A0A024R0F6;Q9UPN9;B3KN30	2;2;2;2;1	2;2;2;2;1	2;2;2;2;1	E3 ubiquitin-protein ligase TRIM33	TRIM33	tr|H0Y612|H0Y612_HUMAN E3 ubiquitin-protein ligase TRIM33 (Fragment) OS=Homo sapiens GN=TRIM33 PE=1 SV=1;tr|E7EN20|E7EN20_HUMAN E3 ubiquitin-protein ligase TRIM33 OS=Homo sapiens GN=TRIM33 PE=1 SV=2;tr|A0A024R0F6|A0A024R0F6_HUMAN Tripartite motif-containin	5	2	2	2	0	0	0	1	1	1	1	1	0	0	0	1	1	0	0	0	0	0	0	0	0	0	0	0	0	0	1	0	0	1	0	0	0	0	0	1	1
75	A0A024R0H6;Q8N7H5;M0QYC7	A0A024R0H6;Q8N7H5;M0QYC7	2;2;1	2;2;1	2;2;1	RNA polymerase II-associated factor 1 homolog	PAF1	tr|A0A024R0H6|A0A024R0H6_HUMAN Paf1, RNA polymerase II associated factor, homolog (S. cerevisiae), isoform CRA_a OS=Homo sapiens GN=PAF1 PE=4 SV=1;sp|Q8N7H5|PAF1_HUMAN RNA polymerase II-associated factor 1 homolog OS=Homo sapiens GN=PAF1 PE=1 SV=2;tr|M0QYC	3	2	2	2	0	0	0	1	1	0	0	1	1	1	0	0	1	1	0	0	0	0	0	0	0	0	0	0	0	0	0	0	0	0	0	0	0	0	0	1	1
76	Q5JR08;A0A024R0I3;P08134;E9PQH6;Q5JR07;Q5JR05;U3KQA9;U3KQV3;E9PLA2;C9JRM1;Q5JR06;E9PN11	Q5JR08;A0A024R0I3;P08134;E9PQH6	6;6;6;4;2;2;2;2;1;1;1;1	3;3;3;2;0;0;0;0;0;0;0;0	3;3;3;2;0;0;0;0;0;0;0;0	Rho-related GTP-binding protein RhoC	RHOC;hCG_2043376	tr|Q5JR08|Q5JR08_HUMAN Rho-related GTP-binding protein RhoC (Fragment) OS=Homo sapiens GN=RHOC PE=1 SV=7;tr|A0A024R0I3|A0A024R0I3_HUMAN HCG2043376, isoform CRA_b OS=Homo sapiens GN=hCG_2043376 PE=4 SV=1;sp|P08134|RHOC_HUMAN Rho-related GTP-binding protein	12	6	3	3	2	2	4	4	4	3	2	2	2	3	1	2	4	4	3	2	2	3	3	2	2	2	1	2	3	3	2	2	3	3	2	3	1	1	2	2	2
77	A8K724;A0A024R0J1;O96013;B4E3B5;B4DE88;A0A024R0L8;B3KTJ2;Q8TB93;B0AZM9;Q9P286	A8K724;A0A024R0J1;O96013;B4E3B5;B4DE88;A0A024R0L8	3;3;3;2;2;2;1;1;1;1	3;3;3;2;2;2;1;1;1;1	3;3;3;2;2;2;1;1;1;1	Non-specific serine/threonine protein kinase;Serine/threonine-protein kinase PAK 4	PAK4	tr|A8K724|A8K724_HUMAN cDNA FLJ76899, highly similar to Homo sapiens p21(CDKN1A)-activated kinase 4 (PAK4), mRNA OS=Homo sapiens PE=2 SV=1;tr|A0A024R0J1|A0A024R0J1_HUMAN p21(CDKN1A)-activated kinase 4, isoform CRA_a OS=Homo sapiens GN=PAK4 PE=4 SV=1;sp|O96	10	3	3	3	0	0	0	0	0	1	0	0	0	0	0	1	0	2	0	0	1	1	0	0	0	0	0	0	0	0	1	1	1	1	0	0	0	0	0	0	0
78	A8K3W4;A0A024R0J9;A0A0A0MRA5;B7Z4B8;Q9BUJ2;A8K6U7;A8K5K0;M0R3F1;M0QYZ0;M0R0K8;M0QYI8;M0R203;M0QZV6;B3KM60;M0QYM5	A8K3W4;A0A024R0J9;A0A0A0MRA5;B7Z4B8;Q9BUJ2;A8K6U7;A8K5K0;M0R3F1;M0QYZ0	18;18;18;18;18;17;16;14;12;7;6;5;5;4;3	17;17;17;17;17;17;15;13;11;7;5;5;5;4;2	17;17;17;17;17;17;15;13;11;7;5;5;5;4;2	Heterogeneous nuclear ribonucleoprotein U-like protein 1	HNRPUL1;HNRNPUL1	tr|A8K3W4|A8K3W4_HUMAN cDNA FLJ75163, highly similar to Homo sapiens heterogeneous nuclear ribonucleoprotein U-like 1 (HNRPUL1), transcript variant 4, mRNA OS=Homo sapiens PE=2 SV=1;tr|A0A024R0J9|A0A024R0J9_HUMAN Heterogeneous nuclear ribonucleoprotein U-l	15	18	17	17	1	0	9	10	17	15	8	6	7	5	5	10	6	6	4	3	5	5	5	7	7	3	3	5	13	8	7	7	8	9	5	5	1	0	8	9	16
79	Q59EI3;B2R8A9;A0A024R0K3;Q6ZSA3;F5H5P2;P12694;H0YH31;Q658P7;M0R0C8;Q9UMB3	Q59EI3;B2R8A9;A0A024R0K3;Q6ZSA3;F5H5P2;P12694;H0YH31;Q658P7;M0R0C8	3;3;3;3;3;3;2;2;2;1	3;3;3;3;3;3;2;2;2;1	3;3;3;3;3;3;2;2;2;1	2-oxoisovalerate dehydrogenase subunit alpha, mitochondrial	BCKDHA;DKFZp313C0640	tr|Q59EI3|Q59EI3_HUMAN Branched chain keto acid dehydrogenase E1, alpha polypeptide variant (Fragment) OS=Homo sapiens PE=2 SV=1;tr|B2R8A9|B2R8A9_HUMAN cDNA, FLJ93812, highly similar to Homo sapiens branched chain keto acid dehydrogenase E1, alphapolypepti	10	3	3	3	0	0	1	2	2	1	0	0	0	1	1	2	2	1	1	1	2	2	1	1	2	1	0	0	0	0	2	1	2	2	1	0	0	0	1	2	2
80	T2HVB7;A0A087WYX0;Q8N4D0;Q53G30;A0A024R0K5;P06731;M0QX98;P78448;M0QXV9;T2HUW8;Q68DM9;Q13982;M0R3J1;Q13984	T2HVB7;A0A087WYX0;Q8N4D0;Q53G30;A0A024R0K5;P06731;M0QX98;P78448;M0QXV9;T2HUW8;Q68DM9	4;4;4;4;4;4;3;3;3;3;2;1;1;1	3;3;3;3;3;3;2;2;2;2;1;0;1;1	2;2;2;2;2;2;2;2;2;2;1;0;1;0	Carcinoembryonic antigen-related cell adhesion molecule 5	CEACAM5;DKFZp781M2392	tr|T2HVB7|T2HVB7_HUMAN Carcinoembryonic antigen-related cell adhesion molecule 5 isoform 5D OS=Homo sapiens GN=CEACAM5 PE=2 SV=1;tr|A0A087WYX0|A0A087WYX0_HUMAN Carcinoembryonic antigen-related cell adhesion molecule 5 OS=Homo sapiens GN=CEACAM5 PE=1 SV=1;t	14	4	3	2	0	0	1	2	2	2	2	3	2	2	0	1	1	0	0	0	0	0	3	4	2	1	0	0	0	0	1	1	1	2	0	0	0	0	1	2	2
81	A0A024R0L6;Q15102;M0R389;M0R1K3;M0QZT2;M0QXS6;M0R323	A0A024R0L6;Q15102;M0R389;M0R1K3	7;7;4;4;2;1;1	7;7;4;4;2;1;1	7;7;4;4;2;1;1	Platelet-activating factor acetylhydrolase IB subunit gamma	PAFAH1B3	tr|A0A024R0L6|A0A024R0L6_HUMAN Platelet-activating factor acetylhydrolase, isoform Ib, gamma subunit 29kDa, isoform CRA_a OS=Homo sapiens GN=PAFAH1B3 PE=4 SV=1;sp|Q15102|PA1B3_HUMAN Platelet-activating factor acetylhydrolase IB subunit gamma OS=Homo sapien	7	7	7	7	0	0	4	5	4	4	2	3	4	4	3	2	4	4	1	2	4	3	2	1	0	0	2	2	2	0	2	2	2	2	2	2	0	0	4	5	4
82	Q0VAB1;A0A024R0M6;Q3ZCQ8;M0R2F8;M0R0C3;M0QXC3;M0R2D2;M0R1Y4;M0R003;M0R2Z3;M0R303;M0R047;M0R2Q2;REV__B3KU24;REV__Q7Z319;REV__B5BUJ6;REV__B5BU64;REV__Q9BUB5	Q0VAB1;A0A024R0M6;Q3ZCQ8;M0R2F8;M0R0C3	8;8;8;5;4;3;3;3;3;2;2;2;1;1;1;1;1;1	8;8;8;5;4;3;3;3;3;2;2;2;1;1;1;1;1;1	8;8;8;5;4;3;3;3;3;2;2;2;1;1;1;1;1;1	Mitochondrial import inner membrane translocase subunit TIM50	TIMM50	tr|Q0VAB1|Q0VAB1_HUMAN Translocase of inner mitochondrial membrane 50 homolog (S. cerevisiae) OS=Homo sapiens GN=TIMM50 PE=2 SV=1;tr|A0A024R0M6|A0A024R0M6_HUMAN Translocase of inner mitochondrial membrane 50 homolog (Yeast), isoform CRA_b OS=Homo sapiens G	18	8	8	8	1	1	4	5	6	5	2	3	2	3	3	6	6	6	1	3	3	3	2	2	2	1	2	1	2	1	6	6	6	6	4	3	1	1	4	5	6
83	A0A024R0P9;O96008;K7EKG4;K7EJ57	A0A024R0P9;O96008;K7EKG4;K7EJ57	6;6;4;3	6;6;4;3	6;6;4;3	Mitochondrial import receptor subunit TOM40 homolog	TOMM40	tr|A0A024R0P9|A0A024R0P9_HUMAN Translocase of outer mitochondrial membrane 40 homolog (Yeast), isoform CRA_c OS=Homo sapiens GN=TOMM40 PE=4 SV=1;sp|O96008|TOM40_HUMAN Mitochondrial import receptor subunit TOM40 homolog OS=Homo sapiens GN=TOMM40 PE=1 SV=1;t	4	6	6	6	0	0	4	4	6	4	2	2	2	2	0	1	4	0	1	1	1	1	0	0	0	0	0	1	1	0	1	1	1	1	1	1	0	0	4	4	6
84	A0A024R0Q4;Q8IV08;M0R3G9;B4DEL6	A0A024R0Q4;Q8IV08	3;3;1;1	3;3;1;1	3;3;1;1	Phospholipase D3	PLD3	tr|A0A024R0Q4|A0A024R0Q4_HUMAN Phospholipase D family, member 3, isoform CRA_b OS=Homo sapiens GN=PLD3 PE=4 SV=1;sp|Q8IV08|PLD3_HUMAN Phospholipase D3 OS=Homo sapiens GN=PLD3 PE=1 SV=1	4	3	3	3	0	0	0	1	3	3	1	1	0	0	0	0	0	0	0	0	0	0	0	0	0	0	0	0	0	0	0	0	1	1	0	0	0	0	0	1	3
85	A7YME7;A0A024R0Q5;Q8WUF5	A7YME7;A0A024R0Q5;Q8WUF5	1;1;1	1;1;1	1;1;1	RelA-associated inhibitor	PPP1R13L	tr|A7YME7|A7YME7_HUMAN IASPP short isoform OS=Homo sapiens GN=PPP1R13L PE=2 SV=1;tr|A0A024R0Q5|A0A024R0Q5_HUMAN Protein phosphatase 1, regulatory (Inhibitor) subunit 13 like, isoform CRA_a OS=Homo sapiens GN=PPP1R13L PE=4 SV=1;sp|Q8WUF5|IASPP_HUMAN RelA-as	3	1	1	1	0	0	0	0	0	0	0	0	0	0	0	0	0	0	0	0	1	0	0	0	0	0	0	0	0	0	0	0	0	0	0	0	0	0	0	0	0
86	B3KNJ4;A0A024R0R4;Q9UBE0;M0QX65;M0QZS6;M0R054;M0QYM8;M0R286;B4DY66;M0R375	B3KNJ4;A0A024R0R4;Q9UBE0;M0QX65;M0QZS6	11;11;11;9;9;5;4;3;3;2	11;11;11;9;9;5;4;3;3;2	11;11;11;9;9;5;4;3;3;2	SUMO-activating enzyme subunit 1;SUMO-activating enzyme subunit 1, N-terminally processed	SAE1	tr|B3KNJ4|B3KNJ4_HUMAN SUMO-1 activating enzyme subunit 1, isoform CRA_a OS=Homo sapiens GN=SAE1 PE=1 SV=1;tr|A0A024R0R4|A0A024R0R4_HUMAN SUMO-1 activating enzyme subunit 1, isoform CRA_b OS=Homo sapiens GN=SAE1 PE=4 SV=1;sp|Q9UBE0|SAE1_HUMAN SUMO-activati	10	11	11	11	2	2	5	5	9	7	2	3	3	3	2	4	5	4	4	1	2	2	1	2	2	0	3	3	4	3	4	3	3	4	3	4	2	2	5	5	9
87	B7Z6F7;A0A024R0R6;Q92797;A0A087WUE9;Q4LE61;M0R3C7	B7Z6F7;A0A024R0R6;Q92797;A0A087WUE9;Q4LE61	7;7;7;6;6;2	7;7;7;6;6;2	7;7;7;6;6;2	Symplekin	SYMPK;SYMPK variant protein	tr|B7Z6F7|B7Z6F7_HUMAN cDNA FLJ61705, highly similar to Symplekin OS=Homo sapiens PE=2 SV=1;tr|A0A024R0R6|A0A024R0R6_HUMAN Symplekin, isoform CRA_a OS=Homo sapiens GN=SYMPK PE=4 SV=1;sp|Q92797|SYMPK_HUMAN Symplekin OS=Homo sapiens GN=SYMPK PE=1 SV=2;tr|A0A	6	7	7	7	0	0	2	2	4	3	0	0	0	0	0	1	0	0	0	0	0	0	1	0	0	0	0	0	0	0	0	1	1	2	1	0	0	0	2	2	4
88	M0R0Y2;A0A024R0R9;P54920;M0R213;M0R2M1;M0R027;A0A024R0V6;M0R058;M0R0I4;B4DGP9;B4DIV0;A0A087WZQ7;Q9H115	M0R0Y2;A0A024R0R9;P54920;M0R213;M0R2M1	6;6;6;4;3;2;2;2;2;1;1;1;1	6;6;6;4;3;2;2;2;2;1;1;1;1	6;6;6;4;3;2;2;2;2;1;1;1;1	Alpha-soluble NSF attachment protein	NAPA	tr|M0R0Y2|M0R0Y2_HUMAN Alpha-soluble NSF attachment protein OS=Homo sapiens GN=NAPA PE=1 SV=1;tr|A0A024R0R9|A0A024R0R9_HUMAN N-ethylmaleimide-sensitive factor attachment protein, alpha, isoform CRA_c OS=Homo sapiens GN=NAPA PE=4 SV=1;sp|P54920|SNAA_HUMAN A	13	6	6	6	1	1	2	3	3	4	1	2	1	2	3	6	5	3	2	1	1	1	1	1	0	0	1	1	1	0	3	3	3	1	1	0	1	1	2	3	3
89	F5H8D7;A0A024R0S8;Q59HH7;P18887;B4DEB2;B4DTD3;B2RCY5;M0QYS5;V9VB20;M4WFF9	F5H8D7;A0A024R0S8;Q59HH7;P18887;B4DEB2;B4DTD3;B2RCY5	5;5;5;5;4;4;3;2;1;1	5;5;5;5;4;4;3;2;1;1	5;5;5;5;4;4;3;2;1;1	DNA repair protein XRCC1	XRCC1	tr|F5H8D7|F5H8D7_HUMAN DNA repair protein XRCC1 OS=Homo sapiens GN=XRCC1 PE=1 SV=2;tr|A0A024R0S8|A0A024R0S8_HUMAN X-ray repair complementing defective repair in Chinese hamster cells 1, isoform CRA_b OS=Homo sapiens GN=XRCC1 PE=4 SV=1;tr|Q59HH7|Q59HH7_HUMA	10	5	5	5	1	1	3	3	4	4	1	2	1	1	2	3	1	1	1	1	3	3	1	1	1	0	0	1	2	2	2	2	2	2	1	1	1	1	3	3	4
90	A0A0S2Z4N8;A0A024R0V4;P50552;K7EM16;A0A0S2Z4I7;K7EQD0	A0A0S2Z4N8;A0A024R0V4;P50552;K7EM16;A0A0S2Z4I7	5;5;5;4;3;1	5;5;5;4;3;1	1;1;1;1;0;0	Vasodilator-stimulated phosphoprotein	VASP	tr|A0A0S2Z4N8|A0A0S2Z4N8_HUMAN Vasodilator-stimulated phosphoprotein isoform 2 (Fragment) OS=Homo sapiens GN=VASP PE=2 SV=1;tr|A0A024R0V4|A0A024R0V4_HUMAN Vasodilator-stimulated phosphoprotein isoform 1 OS=Homo sapiens GN=VASP PE=2 SV=1;sp|P50552|VASP_HUMA	6	5	5	1	3	3	3	3	2	2	2	2	2	1	0	1	1	2	5	4	5	5	4	3	2	1	5	5	5	5	1	1	2	2	4	4	3	3	3	3	2
91	H0YIM7;A0A024R0V9;Q7Z4S6;O75037	H0YIM7;A0A024R0V9;Q7Z4S6;O75037	2;2;2;1	2;2;2;1	2;2;2;1	Kinesin-like protein;Kinesin-like protein KIF21A;Kinesin-like protein KIF21B	KIF21A;KIF21B	tr|H0YIM7|H0YIM7_HUMAN Kinesin-like protein (Fragment) OS=Homo sapiens GN=KIF21A PE=1 SV=1;tr|A0A024R0V9|A0A024R0V9_HUMAN Kinesin family member 21A, isoform CRA_c OS=Homo sapiens GN=KIF21A PE=3 SV=1;sp|Q7Z4S6|KI21A_HUMAN Kinesin-like protein KIF21A OS=Homo	4	2	2	2	0	0	0	1	0	0	0	0	0	0	0	1	0	0	0	0	0	1	0	0	0	0	0	0	0	0	0	0	0	0	1	1	0	0	0	1	0
92	A8K6H9;A0A024R0W3;Q96QD8;F8VUY8	A8K6H9;A0A024R0W3;Q96QD8	3;3;3;1	3;3;3;1	3;3;3;1	Sodium-coupled neutral amino acid transporter 2	SLC38A2	tr|A8K6H9|A8K6H9_HUMAN cDNA FLJ75876, highly similar to Homo sapiens solute carrier family 38, member 2 (SLC38A2), mRNA OS=Homo sapiens PE=2 SV=1;tr|A0A024R0W3|A0A024R0W3_HUMAN Solute carrier family 38, member 2, isoform CRA_b OS=Homo sapiens GN=SLC38A2 PE	4	3	3	3	0	0	1	1	3	3	1	1	1	1	0	0	0	0	0	0	0	0	0	0	0	0	0	0	0	0	0	0	0	0	0	0	0	0	1	1	3
93	A0A024R0Y2;B2ZZ90;Q13085;Q59FY4;Q7Z5W8;A2NX49;B4DIG6;B4DIW1;B4DWK9;B4DIR2;B4DK31;O00763;B4DYM0;Q59GJ9;A0A087WVR6;A0A087WWN5;A0A087X0W4;A0A0C4DGT1;S4R3S7;B4DYJ7;Q4G170;F8W8T8;H0YGH5	A0A024R0Y2;B2ZZ90;Q13085;Q59FY4;Q7Z5W8;A2NX49	20;20;20;13;10;10;6;6;6;6;4;4;2;2;1;1;1;1;1;1;1;1;1	20;20;20;13;10;10;6;6;6;6;4;4;2;2;1;1;1;1;1;1;1;1;1	20;20;20;13;10;10;6;6;6;6;4;4;2;2;1;1;1;1;1;1;1;1;1	Acetyl-CoA carboxylase 1;Biotin carboxylase	hCG_30204;ACACA	tr|A0A024R0Y2|A0A024R0Y2_HUMAN HCG30204, isoform CRA_a OS=Homo sapiens GN=hCG_30204 PE=4 SV=1;tr|B2ZZ90|B2ZZ90_HUMAN Acetyl-Coenzyme A carboxylase alpha OS=Homo sapiens GN=ACACA PE=2 SV=1;sp|Q13085|ACACA_HUMAN Acetyl-CoA carboxylase 1 OS=Homo sapiens GN=AC	23	20	20	20	0	0	4	6	1	1	3	4	2	3	5	12	9	8	2	0	4	4	0	0	0	0	0	1	2	2	7	5	6	6	2	1	0	0	4	6	1
94	B4E162;A0A0S2Z4A1;A0A024R0Y5;P08237;Q96I60;A0A0S2Z4I1;P78457;F8VP00;A0A0S2Z4A8;Q7KYX9	B4E162;A0A0S2Z4A1;A0A024R0Y5;P08237;Q96I60;A0A0S2Z4I1	4;4;4;4;3;3;1;1;1;1	2;2;2;2;2;2;1;1;1;1	2;2;2;2;2;2;1;1;1;1	ATP-dependent 6-phosphofructokinase;ATP-dependent 6-phosphofructokinase, muscle type	PFKM	tr|B4E162|B4E162_HUMAN cDNA FLJ56281, highly similar to 6-phosphofructokinase, muscle type (EC 2.7.1.11) OS=Homo sapiens PE=2 SV=1;tr|A0A0S2Z4A1|A0A0S2Z4A1_HUMAN Phosphofructokinase muscle isoform 3 (Fragment) OS=Homo sapiens GN=PFKM PE=2 SV=1;tr|A0A024R0Y	10	4	2	2	0	0	1	3	3	2	1	1	2	2	0	1	1	2	1	0	2	2	1	2	1	1	1	1	1	1	3	2	1	1	1	1	0	0	0	1	1
95	A0A024R3Q3;A0A024R0Y6;P84077;P61204;F5H423;B4E190;B4DEB9;F5H0C7;B4DJC8;B4DN70;H0YGG7	A0A024R3Q3;A0A024R0Y6;P84077;P61204;F5H423;B4E190;B4DEB9	7;7;7;7;6;5;4;3;3;3;1	5;5;5;5;4;4;2;1;1;2;1	4;4;4;4;3;3;1;1;1;2;1	ADP-ribosylation factor 1;ADP-ribosylation factor 3	ARF1;ARF3	tr|A0A024R3Q3|A0A024R3Q3_HUMAN ADP-ribosylation factor 1, isoform CRA_a OS=Homo sapiens GN=ARF1 PE=3 SV=1;tr|A0A024R0Y6|A0A024R0Y6_HUMAN ADP-ribosylation factor 3, isoform CRA_b OS=Homo sapiens GN=ARF3 PE=3 SV=1;sp|P84077|ARF1_HUMAN ADP-ribosylation factor	11	7	5	4	4	3	3	3	5	5	2	2	5	4	4	5	5	5	4	2	4	4	5	4	5	3	2	4	5	5	4	4	3	4	2	2	2	1	2	2	3
96	B3KY11;A8KA56;A0A024R0Z3;Q9BUQ8;H0YI52;F8VVA2;H0YIL9	B3KY11;A8KA56;A0A024R0Z3;Q9BUQ8	12;12;12;12;2;1;1	12;12;12;12;2;1;1	12;12;12;12;2;1;1	Probable ATP-dependent RNA helicase DDX23	DDX23	tr|B3KY11|B3KY11_HUMAN cDNA FLJ46571 fis, clone THYMU3041428, highly similar to Probable ATP-dependent RNA helicase DDX23 (EC 3.6.1.-) OS=Homo sapiens PE=2 SV=1;tr|A8KA56|A8KA56_HUMAN cDNA FLJ77678, highly similar to Homo sapiens DEAD (Asp-Glu-Ala-Asp) box	7	12	12	12	0	0	2	2	3	3	4	5	2	3	3	4	7	7	1	0	1	1	0	0	0	0	1	2	4	2	3	3	2	3	1	1	0	0	2	2	3
97	F8VQX6;H0YI09;A0A024R118;Q9H8H3;B4DDW1	F8VQX6;H0YI09;A0A024R118;Q9H8H3;B4DDW1	6;6;6;6;4	6;6;6;6;4	6;6;6;6;4	Methyltransferase-like protein 7A	METTL7A	tr|F8VQX6|F8VQX6_HUMAN Methyltransferase-like protein 7A (Fragment) OS=Homo sapiens GN=METTL7A PE=1 SV=1;tr|H0YI09|H0YI09_HUMAN Methyltransferase-like protein 7A (Fragment) OS=Homo sapiens GN=METTL7A PE=1 SV=1;tr|A0A024R118|A0A024R118_HUMAN Methyltransfera	5	6	6	6	4	1	1	3	1	1	0	1	3	2	2	2	4	5	3	3	4	4	4	5	4	4	3	3	6	6	1	2	3	3	3	2	4	1	1	3	1
98	F8VWL0;F8VX55;A0A024R120;Q12800	F8VWL0;F8VX55;A0A024R120;Q12800	2;2;2;2	2;2;2;2	2;2;2;2	Alpha-globin transcription factor CP2	TFCP2	tr|F8VWL0|F8VWL0_HUMAN Alpha-globin transcription factor CP2 (Fragment) OS=Homo sapiens GN=TFCP2 PE=1 SV=1;tr|F8VX55|F8VX55_HUMAN Alpha-globin transcription factor CP2 OS=Homo sapiens GN=TFCP2 PE=1 SV=1;tr|A0A024R120|A0A024R120_HUMAN Transcription factor C	4	2	2	2	0	0	0	0	0	0	0	0	0	0	0	0	0	0	0	0	0	0	0	0	0	0	0	0	1	2	0	0	0	0	0	0	0	0	0	0	0
99	F8VYY9;A0A024R125;P54619;H0YHF8;H0YIC9;B7Z6X8;E9PGP6;A0A090N8Q6;Q9UGJ0;F8VZX1	F8VYY9;A0A024R125;P54619;H0YHF8	5;5;5;4;2;2;2;2;2;1	5;5;5;4;2;2;2;2;2;1	5;5;5;4;2;2;2;2;2;1	5-AMP-activated protein kinase subunit gamma-1	PRKAG1	tr|F8VYY9|F8VYY9_HUMAN 5-AMP-activated protein kinase subunit gamma-1 OS=Homo sapiens GN=PRKAG1 PE=1 SV=1;tr|A0A024R125|A0A024R125_HUMAN Protein kinase, AMP-activated, gamma 1 non-catalytic subunit, isoform CRA_a OS=Homo sapiens GN=PRKAG1 PE=4 SV=1;sp|P54	10	5	5	5	1	1	1	2	2	2	2	2	2	1	2	3	1	1	3	2	4	4	3	0	1	2	1	1	1	1	2	3	2	3	2	2	1	1	1	2	2
100	Q2KQ72;Q05BV1;B7ZLZ7;B3KMB1;A8K984;A0A024R158;O95347;Q5T821;Q7Z2X1;Q6P712;Q05D74;A0JLM9;Q32Q15;Q6IPS5;B3KM27	Q2KQ72;Q05BV1;B7ZLZ7;B3KMB1;A8K984;A0A024R158;O95347;Q5T821;Q7Z2X1;Q6P712;Q05D74;A0JLM9;Q32Q15;Q6IPS5;B3KM27	2;2;2;2;2;2;2;1;1;1;1;1;1;1;1	2;2;2;2;2;2;2;1;1;1;1;1;1;1;1	2;2;2;2;2;2;2;1;1;1;1;1;1;1;1	Structural maintenance of chromosomes protein;Structural maintenance of chromosomes protein 2	SMC2;SMC2L1	tr|Q2KQ72|Q2KQ72_HUMAN Chromosome-associated protein E OS=Homo sapiens PE=2 SV=1;tr|Q05BV1|Q05BV1_HUMAN SMC2 protein (Fragment) OS=Homo sapiens GN=SMC2 PE=2 SV=1;tr|B7ZLZ7|B7ZLZ7_HUMAN Structural maintenance of chromosomes protein OS=Homo sapiens GN=SMC2 P	15	2	2	2	0	0	0	0	2	1	0	0	0	0	1	1	0	0	0	0	0	0	0	0	0	0	0	0	0	0	1	0	0	0	0	0	0	0	0	0	2
101	A0A024R163;O95758;X6R242	A0A024R163;O95758	7;7;2	2;2;1	2;2;1	Polypyrimidine tract-binding protein 3	ROD1;PTBP3	tr|A0A024R163|A0A024R163_HUMAN ROD1 regulator of differentiation 1 (S. pombe), isoform CRA_b OS=Homo sapiens GN=ROD1 PE=4 SV=1;sp|O95758|PTBP3_HUMAN Polypyrimidine tract-binding protein 3 OS=Homo sapiens GN=PTBP3 PE=1 SV=2	3	7	2	2	3	2	6	6	6	6	5	5	5	5	4	4	6	6	5	3	4	4	3	3	3	1	3	4	4	4	4	4	4	3	4	4	1	0	1	1	1
102	B4DQR0;A0A024R169;Q9NXF1;A0A0A0MSR3;B7Z9D5	B4DQR0;A0A024R169;Q9NXF1	5;5;5;1;1	5;5;5;1;1	5;5;5;1;1	Testis-expressed sequence 10 protein	TEX10	tr|B4DQR0|B4DQR0_HUMAN cDNA FLJ54377 OS=Homo sapiens PE=2 SV=1;tr|A0A024R169|A0A024R169_HUMAN Testis expressed sequence 10, isoform CRA_a OS=Homo sapiens GN=TEX10 PE=4 SV=1;sp|Q9NXF1|TEX10_HUMAN Testis-expressed sequence 10 protein OS=Homo sapiens GN=TEX10	5	5	5	5	0	0	0	1	4	4	1	1	0	1	1	2	2	2	1	1	0	0	0	0	0	0	0	0	0	0	2	2	1	1	0	0	0	0	0	1	4
103	A0A024R172;Q14914;F2Z3J9	A0A024R172;Q14914	7;6;3	7;6;3	7;6;3	Prostaglandin reductase 1	LTB4DH;PTGR1	tr|A0A024R172|A0A024R172_HUMAN Leukotriene B4 12-hydroxydehydrogenase, isoform CRA_a OS=Homo sapiens GN=LTB4DH PE=4 SV=1;sp|Q14914|PTGR1_HUMAN Prostaglandin reductase 1 OS=Homo sapiens GN=PTGR1 PE=1 SV=2	3	7	7	7	1	1	1	1	1	1	0	1	0	1	1	4	4	2	1	1	2	2	0	1	0	0	2	2	1	0	4	5	2	2	1	2	1	1	1	1	1
104	A0A024R179;Q09161;X6R941	A0A024R179;Q09161	6;6;2	6;6;2	6;6;2	Nuclear cap-binding protein subunit 1	NCBP1	tr|A0A024R179|A0A024R179_HUMAN Nuclear cap binding protein subunit 1, 80kDa, isoform CRA_a OS=Homo sapiens GN=NCBP1 PE=4 SV=1;sp|Q09161|NCBP1_HUMAN Nuclear cap-binding protein subunit 1 OS=Homo sapiens GN=NCBP1 PE=1 SV=1	3	6	6	6	0	0	0	0	2	3	1	0	0	0	2	4	2	2	1	0	0	0	0	0	0	0	1	1	2	0	4	3	2	1	1	1	0	0	0	0	2
105	A0A024R1A3;P22314;B4DDE4;B4DL67;Q5JRR6;B3KUJ2;Q5JRR9;Q5JRS0;Q5JRS2;Q5JRS1;Q5JRS3;Q712V1;Q8WY81	A0A024R1A3;P22314;B4DDE4;B4DL67	31;31;17;16;10;10;8;8;6;5;5;1;1	31;31;17;16;10;10;8;8;6;5;5;1;1	31;31;17;16;10;10;8;8;6;5;5;1;1	Ubiquitin-like modifier-activating enzyme 1	UBE1;UBA1	tr|A0A024R1A3|A0A024R1A3_HUMAN Testicular secretory protein Li 63 OS=Homo sapiens GN=UBE1 PE=2 SV=1;sp|P22314|UBA1_HUMAN Ubiquitin-like modifier-activating enzyme 1 OS=Homo sapiens GN=UBA1 PE=1 SV=3;tr|B4DDE4|B4DDE4_HUMAN cDNA FLJ54582, highly similar to U	13	31	31	31	7	5	19	21	20	17	12	16	19	19	13	20	25	21	9	8	20	18	11	12	12	9	16	18	19	18	19	19	16	16	8	10	7	5	19	21	20
106	A0A024R1A4;P68036;A8K4W8	A0A024R1A4;P68036;A8K4W8	4;4;3	4;4;3	3;3;2	Ubiquitin-conjugating enzyme E2 L3	UBE2L3	tr|A0A024R1A4|A0A024R1A4_HUMAN Ubiquitin-conjugating enzyme E2L 3, isoform CRA_a OS=Homo sapiens GN=UBE2L3 PE=3 SV=1;sp|P68036|UB2L3_HUMAN Ubiquitin-conjugating enzyme E2 L3 OS=Homo sapiens GN=UBE2L3 PE=1 SV=1;tr|A8K4W8|A8K4W8_HUMAN cDNA FLJ77917, highly s	3	4	4	3	0	0	0	0	0	0	0	0	0	0	1	1	0	1	1	1	3	3	1	0	0	0	0	0	0	0	1	1	0	0	0	0	0	0	0	0	0
107	H7C441;C9JXG5;H7C072;F8WCP5;A0A024R1D6;Q13769	H7C441;C9JXG5;H7C072;F8WCP5;A0A024R1D6;Q13769	1;1;1;1;1;1	1;1;1;1;1;1	1;1;1;1;1;1	THO complex subunit 5 homolog	THOC5;hCG_2011153	tr|H7C441|H7C441_HUMAN THO complex subunit 5 homolog (Fragment) OS=Homo sapiens GN=THOC5 PE=1 SV=2;tr|C9JXG5|C9JXG5_HUMAN THO complex subunit 5 homolog (Fragment) OS=Homo sapiens GN=THOC5 PE=1 SV=1;tr|H7C072|H7C072_HUMAN THO complex subunit 5 homolog (Frag	6	1	1	1	0	0	0	0	0	0	0	0	0	0	0	0	0	0	0	0	0	0	0	0	0	0	0	0	0	0	0	0	1	1	0	0	0	0	0	0	0
108	A0A024R1E4;Q9UDX5;B5MC22;H7C417;L0R6K6;F8WEN7	A0A024R1E4;Q9UDX5;B5MC22;H7C417	3;3;2;2;1;1	3;3;2;2;1;1	3;3;2;2;1;1	Mitochondrial fission process protein 1	MTP18;MTFP1	tr|A0A024R1E4|A0A024R1E4_HUMAN Mitochondrial protein 18 kDa, isoform CRA_a OS=Homo sapiens GN=MTP18 PE=4 SV=1;sp|Q9UDX5|MTFP1_HUMAN Mitochondrial fission process protein 1 OS=Homo sapiens GN=MTFP1 PE=1 SV=1;tr|B5MC22|B5MC22_HUMAN Mitochondrial fission proc	6	3	3	3	0	0	0	0	0	0	0	0	0	0	0	0	2	1	0	0	0	0	0	0	0	0	1	1	0	0	0	0	0	1	1	1	0	0	0	0	0
109	A0A024R1G6;O95236	A0A024R1G6;O95236	1;1	1;1	1;1	Apolipoprotein L3	APOL3	tr|A0A024R1G6|A0A024R1G6_HUMAN Apolipoprotein L, 3, isoform CRA_a OS=Homo sapiens GN=APOL3 PE=4 SV=1;sp|O95236|APOL3_HUMAN Apolipoprotein L3 OS=Homo sapiens GN=APOL3 PE=1 SV=3	2	1	1	1	0	0	0	0	0	0	0	0	0	0	0	1	0	0	0	0	0	0	0	0	0	0	0	0	1	0	1	0	0	0	0	0	0	0	0	0	0
110	U5LKT7;U5LKR8;U5LKQ0;U5LKP5;U5LKN4;U5LKN0;U5LKM6;U5LKJ0;U5LKH9;U5LKG0;U5LKC6;U5LIJ1;U5LII8;U5LIH6;U5LIG7;U5LIC5;U5LIA9;U5LI90;U5LHF6;U5LH96;U5LH46;U5LGY0;U5LGW0;U5LGU2;B4E1N5;Q2KHQ6;A0A024R1Q4;B2R9E5;A0A024R1G8;Q29RW7;Q1WWL5;A5PL32;O14791;B4DNT5;A0A0S2Z4X6;A0A0S2Z4M8;B1AH96	U5LKT7;U5LKR8;U5LKQ0;U5LKP5;U5LKN4;U5LKN0;U5LKM6;U5LKJ0;U5LKH9;U5LKG0;U5LKC6;U5LIJ1;U5LII8;U5LIH6;U5LIG7;U5LIC5;U5LIA9;U5LI90;U5LHF6;U5LH96;U5LH46;U5LGY0;U5LGW0;U5LGU2;B4E1N5;Q2KHQ6;A0A024R1Q4;B2R9E5;A0A024R1G8;Q29RW7;Q1WWL5;A5PL32;O14791;B4DNT5;A0A0S2Z4X6;A0A0S2Z4M8	4;4;4;4;4;4;4;4;4;4;4;4;4;4;4;4;4;4;4;4;4;4;4;4;4;4;4;4;4;4;4;4;4;3;2;2;1	4;4;4;4;4;4;4;4;4;4;4;4;4;4;4;4;4;4;4;4;4;4;4;4;4;4;4;4;4;4;4;4;4;3;2;2;1	4;4;4;4;4;4;4;4;4;4;4;4;4;4;4;4;4;4;4;4;4;4;4;4;4;4;4;4;4;4;4;4;4;3;2;2;1	Apolipoprotein L1	APOL1	tr|U5LKT7|U5LKT7_HUMAN Apolipoprotein L1 (Fragment) OS=Homo sapiens GN=APOL1 PE=4 SV=1;tr|U5LKR8|U5LKR8_HUMAN Apolipoprotein L1 (Fragment) OS=Homo sapiens GN=APOL1 PE=4 SV=1;tr|U5LKQ0|U5LKQ0_HUMAN Apolipoprotein L1 (Fragment) OS=Homo sapiens GN=APOL1 PE=4	37	4	4	4	0	0	2	2	2	2	2	2	2	2	1	1	2	1	1	1	3	3	2	1	0	0	0	0	0	0	0	0	1	1	0	0	0	0	2	2	2
111	F6V107;A0A024R1R7;Q53HE0;B3KM22;A0A024R1J5;Q9NRD5	F6V107;A0A024R1R7;Q53HE0;B3KM22;A0A024R1J5;Q9NRD5	1;1;1;1;1;1	1;1;1;1;1;1	1;1;1;1;1;1	PRKCA-binding protein	PICK1	tr|F6V107|F6V107_HUMAN PRKCA-binding protein (Fragment) OS=Homo sapiens GN=PICK1 PE=1 SV=1;tr|A0A024R1R7|A0A024R1R7_HUMAN Protein interacting with PRKCA 1, isoform CRA_b OS=Homo sapiens GN=PICK1 PE=4 SV=1;tr|Q53HE0|Q53HE0_HUMAN Protein kinase C, alpha bind	6	1	1	1	0	0	1	1	0	0	0	0	0	0	0	0	1	0	0	0	0	0	0	0	0	0	0	0	0	0	0	0	0	0	0	0	0	0	1	1	0
112	A0A024R1K7;Q04917;B2R6N6;A2IDB2;Q9H4N8;F8WEB6;A2IDB1	A0A024R1K7;Q04917;B2R6N6;A2IDB2	12;12;10;7;5;3;3	7;7;5;4;4;2;2	7;7;5;4;4;2;2	14-3-3 protein eta	YWHAH	tr|A0A024R1K7|A0A024R1K7_HUMAN Tyrosine 3-monooxygenase/tryptophan 5-monooxygenase activation protein, eta polypeptide, isoform CRA_b OS=Homo sapiens GN=YWHAH PE=3 SV=1;sp|Q04917|1433F_HUMAN 14-3-3 protein eta OS=Homo sapiens GN=YWHAH PE=1 SV=4;tr|B2R6N6|B	7	12	7	7	2	2	9	9	9	6	8	8	9	10	5	7	11	10	4	3	7	7	4	4	4	3	7	7	5	3	7	8	8	9	8	8	0	0	6	6	6
113	A0A024R1K8;Q15459;B4E091;H7C1L2;F8WB66	A0A024R1K8;Q15459;B4E091	16;16;10;3;2	16;16;10;3;2	16;16;10;3;2	Splicing factor 3A subunit 1	SF3A1	tr|A0A024R1K8|A0A024R1K8_HUMAN Splicing factor 3a, subunit 1, 120kDa, isoform CRA_a OS=Homo sapiens GN=SF3A1 PE=4 SV=1;sp|Q15459|SF3A1_HUMAN Splicing factor 3A subunit 1 OS=Homo sapiens GN=SF3A1 PE=1 SV=1;tr|B4E091|B4E091_HUMAN cDNA FLJ55438, highly simila	5	16	16	16	0	1	7	7	6	7	5	8	7	6	4	9	11	10	10	4	7	9	2	4	5	2	4	4	10	4	7	9	10	10	5	5	0	1	7	7	6
114	A0A024R1M8;J3KQL8;B4E1T5;Q9BQE5;E9PM95;B0QYK8	A0A024R1M8;J3KQL8;B4E1T5;Q9BQE5	12;11;11;11;2;1	12;11;11;11;2;1	12;11;11;11;2;1	Apolipoprotein L2	APOL2	tr|A0A024R1M8|A0A024R1M8_HUMAN Apolipoprotein L, 2, isoform CRA_a OS=Homo sapiens GN=APOL2 PE=4 SV=1;tr|J3KQL8|J3KQL8_HUMAN Apolipoprotein L2 OS=Homo sapiens GN=APOL2 PE=1 SV=2;tr|B4E1T5|B4E1T5_HUMAN cDNA FLJ55764, highly similar to Apolipoprotein-L2 OS=Ho	6	12	12	12	2	1	6	6	4	4	4	4	5	6	8	9	8	8	5	5	10	9	4	4	5	5	5	4	4	4	7	5	6	7	4	4	2	1	6	6	4
115	A0A024R1N1;P35579;Q86XU5;B4E3S1;Q6ZNL4;Q99529;Q5BKV1;B1AH99;Q2PS10;Q9UMJ0;E7ERA5;G1UI33;REV__Q08AF3;REV__B4E0B1;REV__B4DQZ7;REV__S4R3H4;REV__E7EQT4;REV__Q9UKV3	A0A024R1N1;P35579;Q86XU5	136;136;87;42;40;14;8;5;4;2;2;1;1;1;1;1;1;1	136;136;87;42;40;14;8;5;4;2;2;1;1;1;1;1;1;1	7;7;7;7;0;0;1;0;0;2;0;0;0;0;0;0;0;0	Myosin-9	MYH9	tr|A0A024R1N1|A0A024R1N1_HUMAN Myosin, heavy polypeptide 9, non-muscle, isoform CRA_a OS=Homo sapiens GN=MYH9 PE=3 SV=1;sp|P35579|MYH9_HUMAN Myosin-9 OS=Homo sapiens GN=MYH9 PE=1 SV=4;tr|Q86XU5|Q86XU5_HUMAN MYH9 protein (Fragment) OS=Homo sapiens GN=MYH9 P	18	136	136	7	56	49	95	100	100	94	78	79	106	112	75	105	114	112	86	68	92	90	81	81	76	58	61	69	86	80	97	93	91	93	71	63	56	49	95	100	100
116	396996;396997;396998;396999;397000;397001;397002;397003;397004;402275;402276;405032;405033;405034;405035;405036;405037;405038;405039;405040;405041;405042;405043;405044;405045;405046;405047;405048;405049;405050;405051;405052;405053;405054;405055;405056;405057;405058;405059;405060;405061;405062;412694;412695;412696;412697;412698;412699;412700;412701;412702;412703;412704;412705;412706;412707;412708;…	6318;18564;18579;22390;24029;24372;26402;29096;36036;38247;46114;46242;46260;51724;52954;58861;58976;59185;60227;60257;66806;70444;70454;78005;78902;79003;89526;90063;94799;94867;94874;96667;97667;98420;108893;118517;122808;125316;125347;127012;128515;150997;153631;153640;154742;154944;156103;156253;156344;165960;173399;177706;186712;187371;188417;189631;189771;190689;190698;190999;191426;191810;…	92;93;94;95;96;97;98;99;100;101;102;103;104;105;106;107;108;109;110;111;112;113;114;115;116;117;118;119;120;121;122	86;137;161;162;329;337;365;547;586;589;627;809;847;848;871;879;941;1028;1190;1369;1373;1489;1506;1510;1537;1565;1594;1678;1682;1797;1910			N/A
117	A0A024R1N4;P12956;B1AHC9;B2RDN9;B4DE32;B4E356;Q6IC76;F1D8P6;B3KUU9;B6ZGS6;Q6I9R9;Q53FZ4;B2RDT1;B4DPR1;D3DV25;P51449	A0A024R1N4;P12956;B1AHC9;B2RDN9;B4DE32;B4E356	30;30;27;27;26;22;13;1;1;1;1;1;1;1;1;1	30;30;27;27;26;22;13;1;1;1;1;1;1;1;1;1	30;30;27;27;26;22;13;1;1;1;1;1;1;1;1;1	X-ray repair cross-complementing protein 6	XRCC6	tr|A0A024R1N4|A0A024R1N4_HUMAN X-ray repair complementing defective repair in Chinese hamster cells 6 (Ku autoantigen, 70kDa), isoform CRA_a OS=Homo sapiens GN=XRCC6 PE=4 SV=1;sp|P12956|XRCC6_HUMAN X-ray repair cross-complementing protein 6 OS=Homo sapiens	16	30	30	30	7	6	14	15	17	15	9	10	18	18	16	21	24	23	12	10	14	16	19	17	17	15	9	14	18	17	19	18	18	18	10	9	7	6	14	15	17
118	A0A024R1P2;P15153;B1AH77;B1AH80;B1AH78;J3KSC4;J3QLK0	A0A024R1P2;P15153;B1AH77;B1AH80;B1AH78	7;7;6;6;4;3;3	7;7;6;6;4;3;3	2;2;2;2;1;0;0	Ras-related C3 botulinum toxin substrate 2	RAC2	tr|A0A024R1P2|A0A024R1P2_HUMAN Ras-related C3 botulinum toxin substrate 2 (Rho family, small GTP binding protein Rac2), isoform CRA_a OS=Homo sapiens GN=RAC2 PE=4 SV=1;sp|P15153|RAC2_HUMAN Ras-related C3 botulinum toxin substrate 2 OS=Homo sapiens GN=RAC2	7	7	7	2	0	0	3	4	4	4	3	2	6	6	2	3	6	6	3	1	3	3	3	2	2	1	0	0	3	3	3	3	3	3	1	0	0	0	3	4	4
119	Q6NT72;B4DIU6;A8K129;A0A024R1P7;B4E2A6;Q9UH99;A0A024R1S6;B0QY60	Q6NT72;B4DIU6;A8K129;A0A024R1P7;B4E2A6;Q9UH99	5;5;5;5;5;5;2;1	5;5;5;5;5;5;2;1	5;5;5;5;5;5;2;1	SUN domain-containing protein 2	UNC84B;SUN2	tr|Q6NT72|Q6NT72_HUMAN UNC84B protein (Fragment) OS=Homo sapiens GN=UNC84B PE=2 SV=1;tr|B4DIU6|B4DIU6_HUMAN cDNA FLJ59542, highly similar to Sad1/unc-84-like protein 2 OS=Homo sapiens PE=2 SV=1;tr|A8K129|A8K129_HUMAN cDNA FLJ75032, highly similar to Homo s	8	5	5	5	1	1	3	3	1	1	1	1	1	2	0	0	2	2	0	1	1	1	2	2	1	0	1	1	1	1	0	0	2	2	1	2	1	1	3	3	1
120	Q9BTQ7;A0A024R1Q8;P62829;J3KT29;J3KTJ3;C9JD32;B9ZVP7;J3QQT9;A4D142	Q9BTQ7;A0A024R1Q8;P62829;J3KT29;J3KTJ3;C9JD32	7;7;7;5;4;4;3;1;1	7;7;7;5;4;4;3;1;1	7;7;7;5;4;4;3;1;1	60S ribosomal protein L23	RPL23	tr|Q9BTQ7|Q9BTQ7_HUMAN Similar to ribosomal protein L23 (Fragment) OS=Homo sapiens PE=2 SV=1;tr|A0A024R1Q8|A0A024R1Q8_HUMAN Ribosomal protein L23, isoform CRA_b OS=Homo sapiens GN=RPL23 PE=3 SV=1;sp|P62829|RL23_HUMAN 60S ribosomal protein L23 OS=Homo sapie	9	7	7	7	4	3	2	2	3	2	2	2	3	4	6	4	4	6	3	3	4	4	4	3	3	3	1	3	4	5	2	2	2	1	2	2	4	3	2	2	3
121	A0A024R1S5;O00178;F5H716;B2RDW9	A0A024R1S5;O00178;F5H716;B2RDW9	2;2;1;1	2;2;1;1	2;2;1;1	GTP-binding protein 1	GTPBP1	tr|A0A024R1S5|A0A024R1S5_HUMAN GTP binding protein 1, isoform CRA_c OS=Homo sapiens GN=GTPBP1 PE=4 SV=1;sp|O00178|GTPB1_HUMAN GTP-binding protein 1 OS=Homo sapiens GN=GTPBP1 PE=1 SV=3;tr|F5H716|F5H716_HUMAN GTP-binding protein 1 (Fragment) OS=Homo sapiens	4	2	2	2	0	0	1	1	1	1	1	1	1	1	0	1	2	1	1	1	1	1	0	0	0	0	1	1	1	1	1	1	1	1	1	1	0	0	1	1	1
122	J3QKS7;B4DGM3;A0A024R1S7;Q969G3;J3QR61;C0IMW8;K7EMQ8;J3KT85;H7C048;J3KS99;J3QL66;J3QKX6	J3QKS7;B4DGM3;A0A024R1S7;Q969G3;J3QR61;C0IMW8;K7EMQ8	6;6;6;6;3;3;3;2;2;1;1;1	6;6;6;6;3;3;3;2;2;1;1;1	6;6;6;6;3;3;3;2;2;1;1;1	SWI/SNF-related matrix-associated actin-dependent regulator of chromatin subfamily E member 1	SMARCE1	tr|J3QKS7|J3QKS7_HUMAN SWI/SNF-related matrix-associated actin-dependent regulator of chromatin subfamily E member 1 (Fragment) OS=Homo sapiens GN=SMARCE1 PE=1 SV=1;tr|B4DGM3|B4DGM3_HUMAN SWI/SNF-related matrix-associated actin-dependent regulator of chrom	12	6	6	6	0	0	4	4	4	2	1	1	1	1	0	2	1	1	1	0	1	1	1	0	0	0	0	0	3	3	1	2	3	5	1	1	0	0	4	4	4
123	A0A024R1S8;Q14847;A8K1D2;C9J9W2;B4DIC4;B4DJI4;Q9NPR7;F6S2S5;K7ESD6	A0A024R1S8;Q14847;A8K1D2;C9J9W2	11;11;10;9;5;5;3;2;1	11;11;10;9;5;5;3;2;1	11;11;10;9;5;5;3;2;1	LIM and SH3 domain protein 1	LASP1	tr|A0A024R1S8|A0A024R1S8_HUMAN LIM and SH3 protein 1, isoform CRA_b OS=Homo sapiens GN=LASP1 PE=4 SV=1;sp|Q14847|LASP1_HUMAN LIM and SH3 domain protein 1 OS=Homo sapiens GN=LASP1 PE=1 SV=2;tr|A8K1D2|A8K1D2_HUMAN cDNA FLJ76601, highly similar to Homo sapien	9	11	11	11	4	4	10	10	8	7	9	9	7	7	4	8	9	9	9	8	10	9	4	5	5	2	3	5	9	9	6	6	8	8	7	7	4	4	10	10	8
124	CON__Q92764;C4AM86;A0A024R1T2;Q92764;Q16275	CON__Q92764;C4AM86;A0A024R1T2;Q92764	6;6;6;6;1	1;1;1;1;0	1;1;1;1;0	Keratin, type I cuticular Ha5	KRT35;KRTHA5	;tr|C4AM86|C4AM86_HUMAN Keratin, type I cuticular Ha5 OS=Homo sapiens GN=KRT35 PE=1 SV=1;tr|A0A024R1T2|A0A024R1T2_HUMAN Keratin, hair, acidic, 5, isoform CRA_a OS=Homo sapiens GN=KRTHA5 PE=3 SV=1;sp|Q92764|KRT35_HUMAN Keratin, type I cuticular Ha5 OS=Homo	5	6	1	1	5	4	2	2	2	2	2	2	2	2	2	3	2	2	3	2	2	2	2	3	2	2	2	2	2	4	2	2	2	2	2	2	1	1	0	0	0
125	A0A024R1T5;P09543;B4DFN6;B4DI06;C9K0L8;K7ERZ0;K7ERC4;K7EN66	A0A024R1T5;P09543;B4DFN6;B4DI06	9;9;5;5;2;2;2;1	9;9;5;5;2;2;2;1	9;9;5;5;2;2;2;1	2,3-cyclic-nucleotide 3-phosphodiesterase	CNP	tr|A0A024R1T5|A0A024R1T5_HUMAN 2,3-cyclic-nucleotide 3-phosphodiesterase OS=Homo sapiens GN=CNP PE=3 SV=1;sp|P09543|CN37_HUMAN 2,3-cyclic-nucleotide 3-phosphodiesterase OS=Homo sapiens GN=CNP PE=1 SV=2;tr|B4DFN6|B4DFN6_HUMAN cDNA FLJ59866, highly sim	8	9	9	9	0	0	3	3	5	5	1	2	1	0	2	1	2	3	0	0	0	0	0	0	0	0	0	0	1	0	0	0	0	0	0	0	0	0	3	3	5
126	A0A024R1Y2;A0A024R1T9;Q4LE36;P53396;Q8N9C4;K7ESG8;K7EIE7	A0A024R1Y2;A0A024R1T9;Q4LE36;P53396;Q8N9C4	29;29;29;29;15;3;2	29;29;29;29;15;3;2	29;29;29;29;15;3;2	ATP-citrate synthase	ACLY;ACLY variant protein	tr|A0A024R1Y2|A0A024R1Y2_HUMAN ATP-citrate synthase OS=Homo sapiens GN=ACLY PE=3 SV=1;tr|A0A024R1T9|A0A024R1T9_HUMAN ATP-citrate synthase OS=Homo sapiens GN=ACLY PE=3 SV=1;tr|Q4LE36|Q4LE36_HUMAN ACLY variant protein (Fragment) OS=Homo sapiens GN=ACLY varia	7	29	29	29	5	4	17	18	18	17	11	8	16	16	8	18	22	24	8	6	10	11	7	8	7	4	5	5	10	9	17	17	14	14	5	6	5	4	17	18	18
127	A0A024R1U0;P46060;B4DY16;B4E0U0;H0Y4Q3;B0QYT5;B0QYT4;B0QYT6;Q9BSK3	A0A024R1U0;P46060;B4DY16;B4E0U0	7;7;5;4;3;2;2;1;1	7;7;5;4;3;2;2;1;1	7;7;5;4;3;2;2;1;1	Ran GTPase-activating protein 1	RANGAP1	tr|A0A024R1U0|A0A024R1U0_HUMAN Ran GTPase activating protein 1, isoform CRA_d OS=Homo sapiens GN=RANGAP1 PE=4 SV=1;sp|P46060|RAGP1_HUMAN Ran GTPase-activating protein 1 OS=Homo sapiens GN=RANGAP1 PE=1 SV=1;tr|B4DY16|B4DY16_HUMAN cDNA FLJ51385, highly simil	9	7	7	7	1	1	4	4	5	4	4	5	3	4	2	4	6	5	3	2	5	5	2	2	1	2	2	2	3	2	1	3	2	2	2	2	1	1	4	4	5
128	A0A024R1U4;P51148;K7ERI8;K7ERQ8;F8VVK3;F8VWU4;F8VVZ0;K7ENY4;F8VSF8;F8VPW9;F8VWZ7;K7EIP6;K7EN06;O95057;Q96HU8	A0A024R1U4;P51148;K7ERI8;K7ERQ8;F8VVK3;F8VWU4	9;9;7;7;6;5;4;4;3;2;2;1;1;1;1	9;9;7;7;6;5;4;4;3;2;2;1;1;1;1	5;5;3;3;2;1;0;2;1;0;0;1;0;0;0	Ras-related protein Rab-5C	RAB5C	tr|A0A024R1U4|A0A024R1U4_HUMAN RAB5C, member RAS oncogene family, isoform CRA_a OS=Homo sapiens GN=RAB5C PE=4 SV=1;sp|P51148|RAB5C_HUMAN Ras-related protein Rab-5C OS=Homo sapiens GN=RAB5C PE=1 SV=2;tr|K7ERI8|K7ERI8_HUMAN Uncharacterized protein OS=Homo sa	15	9	9	5	3	3	7	7	6	6	5	6	6	6	4	5	8	8	6	4	7	7	6	6	6	5	3	5	7	6	7	7	6	6	4	4	3	3	7	7	6
129	E4W6B6;B2R4D8;A0A024R1V4;P61353;K7ELC7;K7EQQ9;Q6LCU2;K7ERY7	E4W6B6;B2R4D8;A0A024R1V4;P61353;K7ELC7;K7EQQ9	7;7;7;7;6;4;2;1	7;7;7;7;6;4;2;1	7;7;7;7;6;4;2;1	60S ribosomal protein L27	RPL27	tr|E4W6B6|E4W6B6_HUMAN RPL27/NME2 fusion protein (Fragment) OS=Homo sapiens GN=RPL27 PE=2 SV=1;tr|B2R4D8|B2R4D8_HUMAN 60S ribosomal protein L27 OS=Homo sapiens PE=2 SV=1;tr|A0A024R1V4|A0A024R1V4_HUMAN 60S ribosomal protein L27 OS=Homo sapiens GN=RPL27 PE=3	8	7	7	7	2	1	2	3	4	3	2	2	3	4	4	6	7	6	2	1	3	5	6	6	5	4	1	2	5	5	3	2	3	3	1	1	2	1	2	3	4
130	J3QRM9;A0A024R1W6;Q8N138;J3KTF9;F6WST4;F8VXD5;Q9P0S3;Q53FV1	J3QRM9;A0A024R1W6;Q8N138;J3KTF9;F6WST4;F8VXD5;Q9P0S3;Q53FV1	2;2;2;1;1;1;1;1	2;2;2;1;1;1;1;1	2;2;2;1;1;1;1;1	ORM1-like protein 3;ORM1-like protein 1;ORM1-like protein 2	ORMDL3;ORMDL1;ORMDL2	tr|J3QRM9|J3QRM9_HUMAN ORM1-like protein 3 (Fragment) OS=Homo sapiens GN=ORMDL3 PE=1 SV=1;tr|A0A024R1W6|A0A024R1W6_HUMAN ORM1-like 3 (S. cerevisiae), isoform CRA_b OS=Homo sapiens GN=ORMDL3 PE=4 SV=1;sp|Q8N138|ORML3_HUMAN ORM1-like protein 3 OS=Homo sapien	8	2	2	2	0	0	2	1	1	1	1	0	0	1	1	2	2	1	2	2	1	1	1	1	1	1	1	1	2	0	2	1	2	2	1	1	0	0	2	1	1
131	A0A024R1X4;Q9Y2R0;K7EPV0	A0A024R1X4;Q9Y2R0;K7EPV0	2;2;1	2;2;1	2;2;1	Cytochrome c oxidase assembly factor 3 homolog, mitochondrial	hCG_16955;COA3	tr|A0A024R1X4|A0A024R1X4_HUMAN HCG16955, isoform CRA_b OS=Homo sapiens GN=hCG_16955 PE=4 SV=1;sp|Q9Y2R0|COA3_HUMAN Cytochrome c oxidase assembly factor 3 homolog, mitochondrial OS=Homo sapiens GN=COA3 PE=1 SV=1;tr|K7EPV0|K7EPV0_HUMAN Cytochrome c oxidase a	3	2	2	2	0	0	1	1	0	0	0	0	0	0	0	0	1	1	0	0	2	2	0	0	0	0	0	1	2	2	0	0	0	0	1	1	0	0	1	1	0
132	A0A0S2Z487;A0A024R1X8;P14923;C9JK18;C9JKY1;C9J826;A0A0S2Z495;C9JTX4;Q7KZ86;C9JPI2;K7ERP3	A0A0S2Z487;A0A024R1X8;P14923	26;26;26;12;12;11;11;10;6;1;1	14;14;14;0;0;0;10;0;4;0;0	13;13;13;0;0;0;10;0;3;0;0	Junction plakoglobin	JUP	tr|A0A0S2Z487|A0A0S2Z487_HUMAN Junction plakoglobin isoform 1 (Fragment) OS=Homo sapiens GN=JUP PE=2 SV=1;tr|A0A024R1X8|A0A024R1X8_HUMAN Junction plakoglobin, isoform CRA_a OS=Homo sapiens GN=JUP PE=4 SV=1;sp|P14923|PLAK_HUMAN Junction plakoglobin OS=Homo	11	26	14	13	6	6	18	18	21	23	10	8	9	11	9	16	15	15	9	6	11	13	14	19	16	7	5	7	14	13	18	16	18	13	7	7	3	3	8	7	11
133	CON__Q9C075;A0A024R1X9;Q9C075;Q8TC04;J3QR55;B2RBC7;K7EPI0	CON__Q9C075;A0A024R1X9;Q9C075;Q8TC04;J3QR55	8;8;8;6;5;2;1	5;5;5;5;2;2;1	5;5;5;5;2;2;1	Keratin, type I cytoskeletal 23	KRT23	;tr|A0A024R1X9|A0A024R1X9_HUMAN Keratin 23 (Histone deacetylase inducible), isoform CRA_a OS=Homo sapiens GN=KRT23 PE=3 SV=1;sp|Q9C075|K1C23_HUMAN Keratin, type I cytoskeletal 23 OS=Homo sapiens GN=KRT23 PE=1 SV=2;tr|Q8TC04|Q8TC04_HUMAN Keratin 23 (Histone	7	8	5	5	1	1	2	2	3	3	3	2	2	4	2	3	3	3	3	3	6	6	3	4	4	2	2	2	3	1	2	3	5	2	2	2	0	0	0	1	0
134	B3KVB0;K7ESN3;A0A024R1Y7;Q8N2G8	B3KVB0;K7ESN3;A0A024R1Y7;Q8N2G8	4;4;4;4	4;4;4;4	4;4;4;4	GH3 domain-containing protein	GHDC;LGP1	tr|B3KVB0|B3KVB0_HUMAN cDNA FLJ16322 fis, clone SPLEN2037678, highly similar to Protein D11Lgp1 homolog OS=Homo sapiens PE=2 SV=1;tr|K7ESN3|K7ESN3_HUMAN GH3 domain-containing protein OS=Homo sapiens GN=GHDC PE=1 SV=1;tr|A0A024R1Y7|A0A024R1Y7_HUMAN Homolog	4	4	4	4	0	0	0	0	0	0	1	1	0	0	0	1	0	0	1	0	0	0	0	0	0	0	1	0	0	1	2	2	1	1	1	1	0	0	0	0	0
135	A0A024R1Z6;Q99536;B3KUF8;K7ERT7;K7EJM4;K7ESA3;K7ENX2;K7EM19;K7ER81	A0A024R1Z6;Q99536;B3KUF8	8;8;5;3;2;2;2;2;1	8;8;5;3;2;2;2;2;1	8;8;5;3;2;2;2;2;1	Synaptic vesicle membrane protein VAT-1 homolog	VAT1	tr|A0A024R1Z6|A0A024R1Z6_HUMAN Vesicle amine transport protein 1 homolog (T californica), isoform CRA_a OS=Homo sapiens GN=VAT1 PE=4 SV=1;sp|Q99536|VAT1_HUMAN Synaptic vesicle membrane protein VAT-1 homolog OS=Homo sapiens GN=VAT1 PE=1 SV=2;tr|B3KUF8|B3KUF	9	8	8	8	1	0	7	5	3	2	1	0	2	2	2	3	2	2	5	3	3	2	2	1	1	0	0	0	1	1	3	3	3	3	2	0	1	0	7	5	3
136	Q53GN6;B2RBM7;A0A024R201;Q9Y6E3;Q9UNM6;B4DJ66;A0A087WUL9;J3KNQ3;E9PL38;H0YD73;Q9UNM7;E9PQG3;E9PPD2;Q5HYL3;F8W8J6	Q53GN6;B2RBM7;A0A024R201;Q9Y6E3;Q9UNM6;B4DJ66;A0A087WUL9;J3KNQ3;E9PL38;H0YD73	12;12;12;12;12;11;11;10;9;6;5;2;1;1;1	12;12;12;12;12;11;11;10;9;6;5;2;1;1;1	12;12;12;12;12;11;11;10;9;6;5;2;1;1;1	26S proteasome non-ATPase regulatory subunit 13	PSMD13	tr|Q53GN6|Q53GN6_HUMAN Proteasome 26S non-ATPase subunit 13 isoform 1 variant (Fragment) OS=Homo sapiens PE=2 SV=1;tr|B2RBM7|B2RBM7_HUMAN cDNA, FLJ95595, highly similar to Homo sapiens proteasome (prosome, macropain) 26S subunit, non-ATPase, 13 (PSMD13), m	15	12	12	12	1	1	7	7	9	9	5	5	5	5	5	7	7	9	4	4	6	5	3	3	6	1	2	5	4	2	7	7	8	7	5	4	1	1	7	7	9
137	K7ENH2;B3KQ25;K7ESG5;K9J957;V9HWJ8;Q6FHK7;A0A024R203;P61289;K7EMD0;K7EPX6;K7EKR3;J7FRP4;A0A087WTV2	K7ENH2;B3KQ25;K7ESG5;K9J957;V9HWJ8;Q6FHK7;A0A024R203;P61289;K7EMD0;K7EPX6;K7EKR3	3;3;3;3;3;3;3;3;2;2;2;1;1	3;3;3;3;3;3;3;3;2;2;2;1;1	3;3;3;3;3;3;3;3;2;2;2;1;1	Proteasome activator complex subunit 3	PSME3;HEL-S-283	tr|K7ENH2|K7ENH2_HUMAN Proteasome activator complex subunit 3 (Fragment) OS=Homo sapiens GN=PSME3 PE=1 SV=1;tr|B3KQ25|B3KQ25_HUMAN Proteasome activator complex subunit 3 OS=Homo sapiens GN=PSME3 PE=1 SV=1;tr|K7ESG5|K7ESG5_HUMAN Proteasome activator complex	13	3	3	3	0	0	1	2	1	1	1	1	0	0	2	2	1	0	0	0	1	2	0	0	1	1	0	0	0	0	2	1	1	2	0	0	0	0	1	2	1
138	A0A024R210;H7BYV1;E9PS44;E9PQN9;Q6IBB0;H9NL19;H9NL12;H9NKY4;P13164;Q01629;Q01628	A0A024R210;H7BYV1;E9PS44;E9PQN9;Q6IBB0;H9NL19;H9NL12;H9NKY4;P13164;Q01629;Q01628	3;2;2;2;2;2;2;2;2;2;2	3;2;2;2;2;2;2;2;2;2;2	3;2;2;2;2;2;2;2;2;2;2	Interferon-induced transmembrane protein 1;Interferon-induced transmembrane protein 2;Interferon-induced transmembrane protein 3	IFITM1;IFITM2;IFITM3	tr|A0A024R210|A0A024R210_HUMAN Interferon induced transmembrane protein 1 (9-27), isoform CRA_a OS=Homo sapiens GN=IFITM1 PE=4 SV=1;tr|H7BYV1|H7BYV1_HUMAN Interferon-induced transmembrane protein 2 (Fragment) OS=Homo sapiens GN=IFITM2 PE=4 SV=1;tr|E9PS44|E	11	3	3	3	0	0	0	0	3	3	0	1	0	0	1	1	0	0	0	0	0	0	0	0	0	1	0	1	1	0	0	0	1	0	0	0	0	0	0	0	3
139	A0A024R222;B4DHQ3;Q9Y617;A0A024R280;A9LS35;B4DHX7	A0A024R222;B4DHQ3;Q9Y617;A0A024R280	5;5;5;4;1;1	5;5;5;4;1;1	5;5;5;4;1;1	Phosphoserine aminotransferase	PSAT1	tr|A0A024R222|A0A024R222_HUMAN Phosphoserine aminotransferase OS=Homo sapiens GN=PSAT1 PE=3 SV=1;tr|B4DHQ3|B4DHQ3_HUMAN Phosphoserine aminotransferase OS=Homo sapiens PE=2 SV=1;sp|Q9Y617|SERC_HUMAN Phosphoserine aminotransferase OS=Homo sapiens GN=PSAT1 PE	6	5	5	5	0	0	0	1	2	2	1	1	1	2	1	4	3	4	2	0	0	0	0	0	0	0	0	0	0	0	4	3	0	0	0	0	0	0	0	1	2
140	A0A024R229;Q9UHN6;B3KNL9;B4E1B9;F5H6B2;B4DTX3	A0A024R229;Q9UHN6;B3KNL9;B4E1B9;F5H6B2;B4DTX3	2;2;1;1;1;1	2;2;1;1;1;1	2;2;1;1;1;1	Transmembrane protein 2	TMEM2	tr|A0A024R229|A0A024R229_HUMAN Transmembrane protein 2, isoform CRA_b OS=Homo sapiens GN=TMEM2 PE=4 SV=1;sp|Q9UHN6|TMEM2_HUMAN Transmembrane protein 2 OS=Homo sapiens GN=TMEM2 PE=1 SV=1;tr|B3KNL9|B3KNL9_HUMAN cDNA FLJ14912 fis, clone PLACE1006492, highly s	6	2	2	2	0	0	0	0	0	0	0	0	0	0	0	1	0	0	0	0	0	1	0	0	0	0	0	0	0	0	1	1	0	0	0	0	0	0	0	0	0
141	A0A024R233;B7Z2R3;A0A024R225;U3KQJ2;B1AN86	A0A024R233;B7Z2R3;A0A024R225	26;23;23;2;2	26;23;23;2;2	1;1;1;0;0		TJP2	tr|A0A024R233|A0A024R233_HUMAN Tight junction protein 2 (Zona occludens 2), isoform CRA_a OS=Homo sapiens GN=TJP2 PE=4 SV=1;tr|B7Z2R3|B7Z2R3_HUMAN cDNA FLJ59510, highly similar to Homo sapiens tight junction protein 2 (TJP2), transcript variant 2, mRNA OS=	5	26	26	1	2	2	8	9	4	6	6	10	2	4	7	20	14	15	8	7	10	12	6	7	4	2	3	6	9	5	12	10	6	8	7	7	2	2	8	9	4
142	A0A024R240;P50148;G9FP35;B1AM21	A0A024R240;P50148;G9FP35;B1AM21	4;4;3;2	3;3;3;2	2;2;2;2	Guanine nucleotide-binding protein G(q) subunit alpha	GNAQ	tr|A0A024R240|A0A024R240_HUMAN Guanine nucleotide binding protein (G protein), q polypeptide, isoform CRA_c OS=Homo sapiens GN=GNAQ PE=4 SV=1;sp|P50148|GNAQ_HUMAN Guanine nucleotide-binding protein G(q) subunit alpha OS=Homo sapiens GN=GNAQ PE=1 SV=4;tr|G9	4	4	3	2	1	1	1	1	1	0	0	0	1	1	0	1	1	1	0	0	0	0	1	0	2	0	1	0	0	0	1	1	1	1	0	0	0	0	1	1	1
143	Q9NXY1;A8K9G1;A0A024R252;Q5JSP0	Q9NXY1;A8K9G1;A0A024R252;Q5JSP0	2;2;2;2	2;2;2;2	2;2;2;2	FYVE, RhoGEF and PH domain-containing protein 3	FLJ00004;FGD3	tr|Q9NXY1|Q9NXY1_HUMAN FLJ00004 protein (Fragment) OS=Homo sapiens GN=FLJ00004 PE=2 SV=1;tr|A8K9G1|A8K9G1_HUMAN cDNA FLJ75503 OS=Homo sapiens PE=2 SV=1;tr|A0A024R252|A0A024R252_HUMAN FYVE, RhoGEF and PH domain containing 3, isoform CRA_a OS=Homo sapiens GN	4	2	2	2	0	0	0	1	0	0	0	1	1	0	0	0	0	0	1	0	1	2	0	0	0	0	0	0	0	0	0	0	0	1	0	0	0	0	0	1	0
144	A0A024R254;Q9Y5V3;Q8TEN0	A0A024R254;Q9Y5V3;Q8TEN0	3;3;2	2;2;2	2;2;2	Melanoma-associated antigen D1	MAGED1;FLJ00163	tr|A0A024R254|A0A024R254_HUMAN Melanoma antigen family D, 1, isoform CRA_a OS=Homo sapiens GN=MAGED1 PE=4 SV=1;sp|Q9Y5V3|MAGD1_HUMAN Melanoma-associated antigen D1 OS=Homo sapiens GN=MAGED1 PE=1 SV=3;tr|Q8TEN0|Q8TEN0_HUMAN FLJ00163 protein (Fragment) OS=Ho	3	3	2	2	0	0	2	2	0	0	0	0	0	0	0	1	1	1	1	0	0	0	0	0	0	0	0	0	0	0	1	1	1	1	0	0	0	0	2	2	0
145	A0A087WXM6;J3QQT2;J3KRX5;A0A024R261;A0A0A6YYL6;P18621;J3QLC8;A0A0A0MRF8;J3KRB3;A0A087WWH0;J3QS96;A0A087WY81;J3KSJ0;A4D1R6;A4D1R5	A0A087WXM6;J3QQT2;J3KRX5;A0A024R261;A0A0A6YYL6;P18621;J3QLC8;A0A0A0MRF8;J3KRB3;A0A087WWH0;J3QS96	7;7;7;7;7;7;6;6;5;5;5;3;1;1;1	7;7;7;7;7;7;6;6;5;5;5;3;1;1;1	7;7;7;7;7;7;6;6;5;5;5;3;1;1;1	60S ribosomal protein L17	RPL17;hCG_24487;RPL17-C18orf32	tr|A0A087WXM6|A0A087WXM6_HUMAN 60S ribosomal protein L17 (Fragment) OS=Homo sapiens GN=RPL17 PE=3 SV=1;tr|J3QQT2|J3QQT2_HUMAN 60S ribosomal protein L17 (Fragment) OS=Homo sapiens GN=RPL17 PE=3 SV=1;tr|J3KRX5|J3KRX5_HUMAN 60S ribosomal protein L17 (Fragment	15	7	7	7	2	1	4	4	7	6	3	3	5	6	5	5	7	6	4	3	3	3	4	4	4	2	3	3	5	4	4	4	4	4	3	3	2	1	4	4	7
146	Q5T8F0;B3KQK4;A5PLM9;A0A024R276;P07711;H7CEH5;Q5QP40;Q6FHN2;B2R717;A0A024R141;Q5NE16;P43235;O60911	Q5T8F0;B3KQK4;A5PLM9;A0A024R276;P07711;H7CEH5;Q5QP40;Q6FHN2;B2R717;A0A024R141;Q5NE16;P43235;O60911	2;2;2;2;2;1;1;1;1;1;1;1;1	2;2;2;2;2;1;1;1;1;1;1;1;1	2;2;2;2;2;1;1;1;1;1;1;1;1	Cathepsin L1;Cathepsin L1 heavy chain;Cathepsin L1 light chain;Putative inactive cathepsin L-like protein CTSL3P;Cathepsin K;Cathepsin L2	CTSL;CTSL1;CTSK;CTSL2;CTSL3P;CTSV	tr|Q5T8F0|Q5T8F0_HUMAN Cathepsin L1 OS=Homo sapiens GN=CTSL PE=1 SV=1;tr|B3KQK4|B3KQK4_HUMAN cDNA FLJ90619 fis, clone PLACE1002374, highly similar to Cathepsin L (EC 3.4.22.15) OS=Homo sapiens PE=2 SV=1;tr|A5PLM9|A5PLM9_HUMAN Cathepsin L1 OS=Homo sapiens G	13	2	2	2	0	0	0	0	0	0	0	0	0	0	0	1	0	0	0	0	0	0	1	1	1	0	0	0	0	0	0	0	0	0	0	0	0	0	0	0	0
147	A0A024R277;O15269;Q6NUL7;Q59EQ4	A0A024R277;O15269;Q6NUL7	5;5;3;2	5;5;3;2	5;5;3;2	Serine palmitoyltransferase 1	SPTLC1	tr|A0A024R277|A0A024R277_HUMAN Serine palmitoyltransferase, long chain base subunit 1, isoform CRA_a OS=Homo sapiens GN=SPTLC1 PE=4 SV=1;sp|O15269|SPTC1_HUMAN Serine palmitoyltransferase 1 OS=Homo sapiens GN=SPTLC1 PE=1 SV=1;tr|Q6NUL7|Q6NUL7_HUMAN SPTLC1 p	4	5	5	5	0	0	3	3	3	3	2	4	3	2	1	3	3	2	3	1	3	3	2	3	2	1	1	1	2	0	3	3	3	3	3	3	0	0	3	3	3
148	K7ERC8;A0A024R292;Q06136	K7ERC8;A0A024R292;Q06136	2;2;2	2;2;2	2;2;2	3-ketodihydrosphingosine reductase	KDSR;FVT1	tr|K7ERC8|K7ERC8_HUMAN 3-ketodihydrosphingosine reductase (Fragment) OS=Homo sapiens GN=KDSR PE=1 SV=1;tr|A0A024R292|A0A024R292_HUMAN Follicular lymphoma variant translocation 1, isoform CRA_a OS=Homo sapiens GN=FVT1 PE=3 SV=1;sp|Q06136|KDSR_HUMAN 3-ketodi	3	2	2	2	0	0	0	1	1	1	1	0	0	0	0	1	0	0	0	0	0	0	0	0	0	0	0	0	1	1	0	0	0	0	0	0	0	0	0	1	1
149	Q53FS4;B2R774;A0A024R2A7;P49257;B4DVV0;A0PJ85	Q53FS4;B2R774;A0A024R2A7;P49257	8;8;8;8;2;2	8;8;8;8;2;2	8;8;8;8;2;2	Protein ERGIC-53	LMAN1	tr|Q53FS4|Q53FS4_HUMAN Lectin, mannose-binding, 1 variant (Fragment) OS=Homo sapiens PE=2 SV=1;tr|B2R774|B2R774_HUMAN cDNA, FLJ93313, highly similar to Homo sapiens lectin, mannose-binding, 1 (LMAN1), mRNA OS=Homo sapiens PE=2 SV=1;tr|A0A024R2A7|A0A024R2A7	6	8	8	8	3	3	3	3	4	6	5	3	4	5	4	3	5	5	5	4	3	5	4	6	6	3	4	4	5	4	2	2	3	3	3	4	3	3	3	3	4
150	B2R9H3;A0A024R2B1;P50452;C9JVA8;H7BXK7	B2R9H3;A0A024R2B1;P50452;C9JVA8;H7BXK7	3;3;3;2;2	2;2;2;1;1	2;2;2;1;1	Serpin B8	SERPINB8	tr|B2R9H3|B2R9H3_HUMAN cDNA, FLJ94391, highly similar to Homo sapiens serine (or cysteine) proteinase inhibitor, clade B (ovalbumin), member 8 (SERPINB8), mRNA OS=Homo sapiens PE=2 SV=1;tr|A0A024R2B1|A0A024R2B1_HUMAN Serpin peptidase inhibitor, clade B (Ov	5	3	2	2	0	0	2	2	1	0	0	0	0	0	0	0	0	0	0	0	1	1	1	0	0	0	0	0	0	0	1	1	0	0	0	0	0	0	2	1	1
151	A0A024R2B6;P36952;C9JLM5	A0A024R2B6;P36952;C9JLM5	7;7;4	7;7;4	4;4;4	Serpin B5	SERPINB5	tr|A0A024R2B6|A0A024R2B6_HUMAN Serpin peptidase inhibitor, clade B (Ovalbumin), member 5, isoform CRA_b OS=Homo sapiens GN=SERPINB5 PE=3 SV=1;sp|P36952|SPB5_HUMAN Serpin B5 OS=Homo sapiens GN=SERPINB5 PE=1 SV=2;tr|C9JLM5|C9JLM5_HUMAN Serpin B5 (Fragment) O	3	7	7	4	1	1	3	4	3	4	2	2	0	0	0	1	0	0	0	0	1	2	0	0	0	1	1	1	6	6	0	0	0	0	0	1	1	1	3	4	3
152	A8K5D8;A8K4G7;A0A024R2C5;O75351;B3KNH6;Q6PIW4	A8K5D8;A8K4G7;A0A024R2C5;O75351	6;6;6;6;1;1	6;6;6;6;1;1	4;4;4;4;0;0	Vacuolar protein sorting-associated protein 4B	VPS4B	tr|A8K5D8|A8K5D8_HUMAN cDNA FLJ75934, highly similar to Homo sapiens vacuolar protein sorting 4B (yeast) (VPS4B), mRNA OS=Homo sapiens PE=2 SV=1;tr|A8K4G7|A8K4G7_HUMAN cDNA FLJ78528, highly similar to Homo sapiens vacuolar protein sorting 4B (yeast) (VPS4B	6	6	6	4	1	1	2	1	2	3	1	2	2	4	1	4	5	5	1	1	1	1	2	2	2	0	0	0	0	2	0	1	2	2	0	0	1	1	2	1	2
153	B4DQT8;A0A024R2D4;Q9NVJ2;B4E1J8;B2R7U5;A0A024R977;Q96BM9	B4DQT8;A0A024R2D4;Q9NVJ2;B4E1J8	5;5;5;4;1;1;1	5;5;5;4;1;1;1	5;5;5;4;1;1;1	ADP-ribosylation factor-like protein 8B	ARL8B	tr|B4DQT8|B4DQT8_HUMAN cDNA FLJ61158, highly similar to ADP-ribosylation factor-like protein 8B OS=Homo sapiens PE=2 SV=1;tr|A0A024R2D4|A0A024R2D4_HUMAN ADP-ribosylation factor-like 8B, isoform CRA_b OS=Homo sapiens GN=ARL8B PE=3 SV=1;sp|Q9NVJ2|ARL8B_HUMAN	7	5	5	5	0	0	3	3	2	2	1	2	2	4	2	4	4	3	3	3	3	3	2	4	2	2	2	3	3	0	2	1	3	3	1	1	0	0	3	3	2
154	A0A024R2F9;Q9BTV4;A0A0S2Z5N2;Q8TEP9;A0A087X0Z0;Q9P227	A0A024R2F9;Q9BTV4;A0A0S2Z5N2;Q8TEP9	10;10;8;7;1;1	10;10;8;7;1;1	10;10;8;7;1;1	Transmembrane protein 43	TMEM43;FLJ00144	tr|A0A024R2F9|A0A024R2F9_HUMAN Transmembrane protein 43 isoform 1 OS=Homo sapiens GN=TMEM43 PE=2 SV=1;sp|Q9BTV4|TMM43_HUMAN Transmembrane protein 43 OS=Homo sapiens GN=TMEM43 PE=1 SV=1;tr|A0A0S2Z5N2|A0A0S2Z5N2_HUMAN Transmembrane protein 43 isoform 2 OS=Ho	6	10	10	10	0	0	5	5	6	6	2	2	5	6	3	9	5	6	0	0	2	3	1	2	3	1	2	2	5	4	5	4	4	5	3	2	0	0	5	5	6
155	D3YTB1;A0A024R2G7;F8W727;P62910;A0A090N8E7	D3YTB1;A0A024R2G7;F8W727;P62910	6;6;6;6;1	6;6;6;6;1	6;6;6;6;1	60S ribosomal protein L32	RPL32	tr|D3YTB1|D3YTB1_HUMAN 60S ribosomal protein L32 (Fragment) OS=Homo sapiens GN=RPL32 PE=1 SV=1;tr|A0A024R2G7|A0A024R2G7_HUMAN Ribosomal protein L32, isoform CRA_a OS=Homo sapiens GN=RPL32 PE=4 SV=1;tr|F8W727|F8W727_HUMAN 60S ribosomal protein L32 OS=Homo s	5	6	6	6	0	0	2	2	2	3	2	2	4	5	4	4	5	4	2	0	4	4	5	4	3	1	1	2	5	3	2	2	2	2	2	2	0	0	2	2	2
156	A0A024R2H7;Q96Q11	A0A024R2H7;Q96Q11	3;3	3;3	3;3	CCA tRNA nucleotidyltransferase 1, mitochondrial	TRNT1	tr|A0A024R2H7|A0A024R2H7_HUMAN tRNA nucleotidyl transferase, CCA-adding, 1, isoform CRA_b OS=Homo sapiens GN=TRNT1 PE=3 SV=1;sp|Q96Q11|TRNT1_HUMAN CCA tRNA nucleotidyltransferase 1, mitochondrial OS=Homo sapiens GN=TRNT1 PE=1 SV=2	2	3	3	3	0	0	0	0	1	0	0	0	0	0	0	2	1	0	0	0	0	0	0	0	0	0	0	0	0	0	1	1	0	0	0	0	0	0	0	0	1
157	A0A024R2K1;P20339;A0A0A1HAN9;F8WCY6;F8WD79	A0A024R2K1;P20339;A0A0A1HAN9	9;9;6;3;3	5;5;4;1;1	5;5;4;1;1	Ras-related protein Rab-5A	RAB5A	tr|A0A024R2K1|A0A024R2K1_HUMAN RAB5A, member RAS oncogene family, isoform CRA_a OS=Homo sapiens GN=RAB5A PE=4 SV=1;sp|P20339|RAB5A_HUMAN Ras-related protein Rab-5A OS=Homo sapiens GN=RAB5A PE=1 SV=2;tr|A0A0A1HAN9|A0A0A1HAN9_HUMAN H.sapiens ras-related Hrab	5	9	5	5	2	2	5	6	6	5	4	5	4	6	4	5	8	7	5	2	6	6	2	4	5	3	1	3	6	5	6	4	5	5	4	4	1	1	2	3	3
158	Q8NCW8;B4DEN6;A0A024R2M6;P09110;H7C131;C9JDE9;H0Y4D4;A0A140VJX0;B4E072;O43203;B4DVF4	Q8NCW8;B4DEN6;A0A024R2M6;P09110;H7C131;C9JDE9;H0Y4D4;A0A140VJX0	9;9;9;9;8;8;5;5;3;1;1	9;9;9;9;8;8;5;5;3;1;1	9;9;9;9;8;8;5;5;3;1;1	3-ketoacyl-CoA thiolase, peroxisomal	ACAA1	tr|Q8NCW8|Q8NCW8_HUMAN 3-oxoacyl-CoA thiolase (Fragment) OS=Homo sapiens PE=2 SV=1;tr|B4DEN6|B4DEN6_HUMAN cDNA FLJ55549, highly similar to 3-ketoacyl-CoA thiolase, peroxisomal (EC 2.3.1.16) OS=Homo sapiens PE=2 SV=1;tr|A0A024R2M6|A0A024R2M6_HUMAN Acetyl-Co	11	9	9	9	3	3	5	6	4	4	4	4	5	3	6	8	4	5	5	5	5	5	5	6	6	5	4	3	5	4	3	4	6	7	5	2	3	3	5	6	4
159	A0A024R2M7;O95747;C9JIG9;F8WBK9	A0A024R2M7;O95747;C9JIG9	8;8;5;1	8;8;5;1	7;7;4;0	Serine/threonine-protein kinase OSR1	OXSR1	tr|A0A024R2M7|A0A024R2M7_HUMAN Oxidative-stress responsive 1, isoform CRA_a OS=Homo sapiens GN=OXSR1 PE=4 SV=1;sp|O95747|OXSR1_HUMAN Serine/threonine-protein kinase OSR1 OS=Homo sapiens GN=OXSR1 PE=1 SV=1;tr|C9JIG9|C9JIG9_HUMAN Serine/threonine-protein kin	4	8	8	7	0	1	3	3	3	3	2	2	3	3	3	6	3	3	2	1	2	2	1	1	1	1	2	2	3	1	4	2	2	2	2	2	0	1	3	3	3
160	C9JAW5;B2R4G1;A0A024R2M9;C9JNU6;Q9Y241	C9JAW5;B2R4G1;A0A024R2M9;C9JNU6;Q9Y241	1;1;1;1;1	1;1;1;1;1	1;1;1;1;1	HIG1 domain family member 1A, mitochondrial	HIGD1A	tr|C9JAW5|C9JAW5_HUMAN Uncharacterized protein OS=Homo sapiens PE=4 SV=1;tr|B2R4G1|B2R4G1_HUMAN cDNA, FLJ92076, Homo sapiens likely ortholog of mouse hypoxia induced gene 1(HIG1), mRNA OS=Homo sapiens PE=2 SV=1;tr|A0A024R2M9|A0A024R2M9_HUMAN HIG1 domain fa	5	1	1	1	1	1	1	1	1	1	1	1	1	1	0	1	1	1	1	1	1	1	0	1	1	0	1	1	1	1	1	1	1	1	1	1	1	1	1	1	1
161	C9J9K3;A0A024R2P0;A0A0C4DG17;P08865;A0A024R7P5;F8WD59;Q96RS2;REV__H7C3T2;REV__Q2TAZ0	C9J9K3;A0A024R2P0;A0A0C4DG17;P08865;A0A024R7P5;F8WD59;Q96RS2	9;9;9;9;7;6;5;1;1	9;9;9;9;7;6;5;1;1	9;9;9;9;7;6;5;1;1	40S ribosomal protein SA	RPSA;LOC388524	tr|C9J9K3|C9J9K3_HUMAN 40S ribosomal protein SA (Fragment) OS=Homo sapiens GN=RPSA PE=1 SV=7;tr|A0A024R2P0|A0A024R2P0_HUMAN 40S ribosomal protein SA OS=Homo sapiens GN=RPSA PE=3 SV=1;tr|A0A0C4DG17|A0A0C4DG17_HUMAN 40S ribosomal protein SA OS=Homo sapiens G	9	9	9	9	5	4	8	8	6	7	6	6	5	5	8	7	7	8	6	7	7	7	6	6	6	5	5	6	6	7	7	6	7	6	3	5	5	4	8	8	6
162	B4DL06;B5BU28;A0A024R2Q3;P35222;B4DSW9;B4DGU4;E7EMJ5;G9GAG7;E9PDF9;E7EV28	B4DL06;B5BU28;A0A024R2Q3;P35222;B4DSW9;B4DGU4	16;16;16;16;15;15;2;1;1;1	14;14;14;14;13;13;2;1;1;1	14;14;14;14;13;13;2;1;1;1	Catenin beta-1	CTNNB1	tr|B4DL06|B4DL06_HUMAN cDNA FLJ59565, highly similar to Beta-catenin OS=Homo sapiens PE=2 SV=1;tr|B5BU28|B5BU28_HUMAN Catenin beta-1 OS=Homo sapiens GN=CTNNB1 PE=2 SV=1;tr|A0A024R2Q3|A0A024R2Q3_HUMAN Catenin (Cadherin-associated protein), beta 1, 88kDa, is	10	16	14	14	6	4	6	5	5	5	2	3	4	5	2	5	7	7	4	3	7	7	5	5	4	3	3	5	9	7	7	6	7	6	5	4	6	4	6	5	4
163	A0A024R2Q4;P61313;B4DLP4;E7EX53;E7EQV9;E7ENU7;B4DEN1;E7ERA2;Q76N55;A4D1Q5;Q96S84	A0A024R2Q4;P61313;B4DLP4;E7EX53;E7EQV9;E7ENU7;B4DEN1	9;9;8;7;7;6;5;3;2;1;1	9;9;8;7;7;6;5;3;2;1;1	9;9;8;7;7;6;5;3;2;1;1	Ribosomal protein L15;60S ribosomal protein L15	RPL15	tr|A0A024R2Q4|A0A024R2Q4_HUMAN Ribosomal protein L15 OS=Homo sapiens GN=RPL15 PE=3 SV=1;sp|P61313|RL15_HUMAN 60S ribosomal protein L15 OS=Homo sapiens GN=RPL15 PE=1 SV=2;tr|B4DLP4|B4DLP4_HUMAN Ribosomal protein L15 OS=Homo sapiens PE=2 SV=1;tr|E7EX53|E7EX5	11	9	9	9	4	4	7	7	7	8	4	6	6	8	7	7	8	7	6	3	7	7	8	8	8	6	2	4	8	7	5	6	6	7	3	3	4	4	7	7	7
164	H7BXY3;A0A024R2T6;Q7L2E3;Q6W6M7	H7BXY3;A0A024R2T6;Q7L2E3	8;8;8;1	8;8;8;1	8;8;8;1	Putative ATP-dependent RNA helicase DHX30	DHX30	tr|H7BXY3|H7BXY3_HUMAN Putative ATP-dependent RNA helicase DHX30 OS=Homo sapiens GN=DHX30 PE=1 SV=1;tr|A0A024R2T6|A0A024R2T6_HUMAN DEAH (Asp-Glu-Ala-His) box polypeptide 30, isoform CRA_b OS=Homo sapiens GN=DHX30 PE=4 SV=1;sp|Q7L2E3|DHX30_HUMAN Putative AT	4	8	8	8	0	0	1	2	2	3	1	1	0	0	0	2	4	4	2	0	2	3	0	0	0	0	0	0	0	0	1	3	3	3	0	0	0	0	1	2	2
165	A0A024R2V4;Q96ER9;C9JSW8	A0A024R2V4;Q96ER9;C9JSW8	2;2;1	2;2;1	2;2;1	Coiled-coil domain-containing protein 51	CCDC51	tr|A0A024R2V4|A0A024R2V4_HUMAN Coiled-coil domain containing 51, isoform CRA_a OS=Homo sapiens GN=CCDC51 PE=4 SV=1;sp|Q96ER9|CCD51_HUMAN Coiled-coil domain-containing protein 51 OS=Homo sapiens GN=CCDC51 PE=1 SV=2;tr|C9JSW8|C9JSW8_HUMAN Coiled-coil domain-	3	2	2	2	0	0	0	0	1	1	0	0	0	0	1	1	0	0	0	0	0	0	0	0	0	0	0	0	0	0	0	0	1	1	0	0	0	0	0	0	1
166	A8KAH7;A0A024R2W3;P13861;A0A0S2Z472;H7C4A9;H7C1L0;H7C330;C9J830;A0A0K0K1I3	A8KAH7;A0A024R2W3;P13861;A0A0S2Z472	6;6;6;5;2;2;1;1;1	6;6;6;5;2;2;1;1;1	6;6;6;5;2;2;1;1;1	cAMP-dependent protein kinase type II-alpha regulatory subunit	PRKAR2A	tr|A8KAH7|A8KAH7_HUMAN cDNA FLJ75444, highly similar to Homo sapiens protein kinase, cAMP-dependent, regulatory, type II, alpha (PRKAR2A), mRNA OS=Homo sapiens PE=2 SV=1;tr|A0A024R2W3|A0A024R2W3_HUMAN Protein kinase cAMP-dependent regulatory type II alpha	9	6	6	6	1	2	1	1	2	2	1	1	0	0	1	2	0	0	0	2	2	2	1	1	1	0	2	3	1	0	0	0	1	1	0	0	1	2	1	1	2
167	A0A024R2X1;A0A024R329;Q9Y5P6	A0A024R2X1;A0A024R329;Q9Y5P6	3;3;3	3;3;3	3;3;3	Mannose-1-phosphate guanyltransferase beta	GMPPB	tr|A0A024R2X1|A0A024R2X1_HUMAN GDP-mannose pyrophosphorylase B, isoform CRA_b OS=Homo sapiens GN=GMPPB PE=4 SV=1;tr|A0A024R329|A0A024R329_HUMAN GDP-mannose pyrophosphorylase B, isoform CRA_a OS=Homo sapiens GN=GMPPB PE=4 SV=1;sp|Q9Y5P6|GMPPB_HUMAN Mannose-	3	3	3	3	0	0	0	1	1	1	0	0	0	0	0	0	0	0	0	0	2	3	1	0	0	0	0	0	0	0	0	1	0	0	0	0	0	0	0	1	1
168	A0A024R2Z6;Q9BVP2	A0A024R2Z6;Q9BVP2	3;3	3;3	3;3	Guanine nucleotide-binding protein-like 3	GNL3	tr|A0A024R2Z6|A0A024R2Z6_HUMAN Guanine nucleotide binding protein-like 3 (Nucleolar), isoform CRA_b OS=Homo sapiens GN=GNL3 PE=4 SV=1;sp|Q9BVP2|GNL3_HUMAN Guanine nucleotide-binding protein-like 3 OS=Homo sapiens GN=GNL3 PE=1 SV=2	2	3	3	3	0	0	1	0	1	0	0	0	0	0	0	3	0	0	0	0	0	0	0	0	0	0	0	0	1	0	3	3	1	1	0	0	0	0	1	0	1
169	B4DKN9;A0A024R324;P61586;Q9BVT0;A0A0B6XK12;C9JNR4;C9JX21	B4DKN9;A0A024R324;P61586;Q9BVT0;A0A0B6XK12	8;8;8;6;5;3;3	8;8;8;6;5;3;3	5;5;5;5;4;1;1	Transforming protein RhoA	RHOA;ARHA	tr|B4DKN9|B4DKN9_HUMAN cDNA FLJ57740, highly similar to Transforming protein RhoA OS=Homo sapiens PE=2 SV=1;tr|A0A024R324|A0A024R324_HUMAN Ras homolog gene family, member A, isoform CRA_a OS=Homo sapiens GN=RHOA PE=4 SV=1;sp|P61586|RHOA_HUMAN Transforming	7	8	8	5	1	2	5	4	5	4	4	3	5	5	1	4	5	6	5	4	5	6	4	3	3	1	4	2	3	3	4	3	3	5	4	4	1	2	5	4	5
170	A0A024R325;Q96I99;Q3ZCW5;E9PDQ8;B7Z2D5;Q9Y436;H0Y852	A0A024R325;Q96I99;Q3ZCW5;E9PDQ8;B7Z2D5	19;19;18;16;15;9;8	19;19;18;16;15;9;8	19;19;18;16;15;9;8	Succinyl-CoA ligase subunit beta;Succinyl-CoA ligase [GDP-forming] subunit beta, mitochondrial	SUCLG2	tr|A0A024R325|A0A024R325_HUMAN Succinyl-CoA ligase subunit beta OS=Homo sapiens GN=SUCLG2 PE=3 SV=1;sp|Q96I99|SUCB2_HUMAN Succinyl-CoA ligase [GDP-forming] subunit beta, mitochondrial OS=Homo sapiens GN=SUCLG2 PE=1 SV=2;tr|Q3ZCW5|Q3ZCW5_HUMAN Succinyl-CoA	7	19	19	19	7	7	11	13	13	14	8	7	6	7	8	11	12	9	10	7	11	14	14	14	15	10	5	8	10	10	10	10	11	9	8	8	7	7	11	13	13
171	A0A024R326;Q6IPI1;P47914	A0A024R326;Q6IPI1;P47914	3;3;3	3;3;3	3;3;3	60S ribosomal protein L29	RPL29	tr|A0A024R326|A0A024R326_HUMAN Ribosomal protein L29, isoform CRA_a OS=Homo sapiens GN=RPL29 PE=4 SV=1;tr|Q6IPI1|Q6IPI1_HUMAN Ribosomal protein L29 OS=Homo sapiens GN=RPL29 PE=2 SV=1;sp|P47914|RL29_HUMAN 60S ribosomal protein L29 OS=Homo sapiens GN=RPL29 P	3	3	3	3	2	2	2	2	2	2	2	2	2	2	2	3	2	2	2	2	2	2	2	2	1	2	1	1	2	2	2	2	2	2	2	2	2	2	2	2	2
172	B4DFV1;A0A024R328;Q05655	B4DFV1;A0A024R328;Q05655	6;6;6	6;6;6	6;6;6	Protein kinase C;Protein kinase C delta type;Protein kinase C delta type;Protein kinase C delta type regulatory subunit;Protein kinase C delta type catalytic subunit	PRKCD	tr|B4DFV1|B4DFV1_HUMAN Protein kinase C OS=Homo sapiens PE=2 SV=1;tr|A0A024R328|A0A024R328_HUMAN Protein kinase C delta type OS=Homo sapiens GN=PRKCD PE=3 SV=1;sp|Q05655|KPCD_HUMAN Protein kinase C delta type OS=Homo sapiens GN=PRKCD PE=1 SV=2	3	6	6	6	0	0	1	2	0	0	0	0	0	1	0	3	2	1	0	1	3	1	0	0	0	0	2	2	4	1	1	2	3	3	2	1	0	0	1	2	0
173	B4DZZ0;B3KQB4;A0A024R371;O75915;F8WF90;C9JQU6;F8WF33;B4DWQ6	B4DZZ0;B3KQB4;A0A024R371;O75915;F8WF90;C9JQU6;F8WF33;B4DWQ6	3;3;3;3;2;2;2;2	3;3;3;3;2;2;2;2	3;3;3;3;2;2;2;2	PRA1 family protein 3	ARL6IP5	tr|B4DZZ0|B4DZZ0_HUMAN cDNA FLJ52128, highly similar to PRA1 family protein 3 OS=Homo sapiens PE=2 SV=1;tr|B3KQB4|B3KQB4_HUMAN cDNA FLJ90131 fis, clone HEMBB1000447, highly similar to PRA1 family protein 3 OS=Homo sapiens PE=2 SV=1;tr|A0A024R371|A0A024R371	8	3	3	3	2	1	2	2	1	1	2	2	2	1	1	3	2	2	2	3	3	3	2	3	3	2	1	1	2	1	1	2	2	2	2	2	2	1	2	2	1
174	I3NI21;I3L288;A0A024R386;I3NI23;Q96B96	I3NI21;I3L288;A0A024R386;I3NI23;Q96B96	2;2;2;2;2	2;2;2;2;2	2;2;2;2;2	Promethin	TMEM159;LOC57146	tr|I3NI21|I3NI21_HUMAN Promethin (Fragment) OS=Homo sapiens GN=TMEM159 PE=1 SV=1;tr|I3L288|I3L288_HUMAN Promethin OS=Homo sapiens GN=TMEM159 PE=1 SV=1;tr|A0A024R386|A0A024R386_HUMAN Promethin, isoform CRA_a OS=Homo sapiens GN=LOC57146 PE=4 SV=1;tr|I3NI23|I	5	2	2	2	1	1	1	1	1	1	0	0	0	0	0	1	0	0	0	0	0	1	0	0	0	0	1	1	1	1	1	2	2	1	2	2	1	1	1	1	1
175	A0A024R388;Q9NXG2;H3BNW0;O60362;Q6MZT3;B4DFY9	A0A024R388;Q9NXG2;H3BNW0;O60362;Q6MZT3	3;3;2;2;2;1	3;3;2;2;2;1	3;3;2;2;2;1	THUMP domain-containing protein 1	THUMPD1;44M2.1;DKFZp686C1054	tr|A0A024R388|A0A024R388_HUMAN THUMP domain containing 1, isoform CRA_a OS=Homo sapiens GN=THUMPD1 PE=4 SV=1;sp|Q9NXG2|THUM1_HUMAN THUMP domain-containing protein 1 OS=Homo sapiens GN=THUMPD1 PE=1 SV=2;tr|H3BNW0|H3BNW0_HUMAN THUMP domain-containing protein	6	3	3	3	1	0	0	1	2	2	1	1	0	0	1	3	0	0	1	0	2	1	0	0	0	0	0	1	2	1	0	0	0	1	1	1	1	0	0	1	2
176	A0A024R395;P49959;F8W7U8;Q05D78;Q9BS79;F5GXT0;F5H742;A0A0S2Z438;F5H256	A0A024R395;P49959;F8W7U8;Q05D78	10;10;9;7;3;3;1;1;1	10;10;9;7;3;3;1;1;1	10;10;9;7;3;3;1;1;1	Double-strand break repair protein MRE11A	MRE11A	tr|A0A024R395|A0A024R395_HUMAN MRE11 meiotic recombination 11 homolog A (S. cerevisiae), isoform CRA_a OS=Homo sapiens GN=MRE11A PE=3 SV=1;sp|P49959|MRE11_HUMAN Double-strand break repair protein MRE11A OS=Homo sapiens GN=MRE11A PE=1 SV=3;tr|F8W7U8|F8W7U8_	9	10	10	10	0	0	2	2	2	2	3	3	1	1	3	6	4	3	2	1	3	3	2	0	1	2	0	2	2	2	2	2	3	3	1	1	0	0	2	2	2
177	A0A024R3B4;A0A024R3C8;Q9P013	A0A024R3B4;A0A024R3C8;Q9P013	1;1;1	1;1;1	1;1;1	Spliceosome-associated protein CWC15 homolog	HSPC148;CWC15	tr|A0A024R3B4|A0A024R3B4_HUMAN Uncharacterized protein OS=Homo sapiens GN=HSPC148 PE=4 SV=1;tr|A0A024R3C8|A0A024R3C8_HUMAN Uncharacterized protein OS=Homo sapiens GN=HSPC148 PE=4 SV=1;sp|Q9P013|CWC15_HUMAN Spliceosome-associated protein CWC15 homolog OS=Ho	3	1	1	1	1	1	1	1	1	1	1	1	0	0	1	1	0	0	1	1	1	1	0	0	0	0	0	0	1	1	0	0	1	1	1	1	1	1	1	1	1
178	B4DJX1;Q86YI5;A0A024R3D8;P10515;H0YDD4;E9PEJ4;B4DS43;Q01991;B4DLQ2;Q16791;B4E1P6	B4DJX1;Q86YI5;A0A024R3D8;P10515;H0YDD4;E9PEJ4;B4DS43;Q01991;B4DLQ2	10;10;10;10;9;8;7;5;5;3;1	10;10;10;10;9;8;7;5;5;3;1	10;10;10;10;9;8;7;5;5;3;1	Acetyltransferase component of pyruvate dehydrogenase complex;Dihydrolipoyllysine-residue acetyltransferase component of pyruvate dehydrogenase complex, mitochondrial	DLAT	tr|B4DJX1|B4DJX1_HUMAN Acetyltransferase component of pyruvate dehydrogenase complex OS=Homo sapiens PE=2 SV=1;tr|Q86YI5|Q86YI5_HUMAN Acetyltransferase component of pyruvate dehydrogenase complex OS=Homo sapiens GN=DLAT PE=2 SV=1;tr|A0A024R3D8|A0A024R3D8_H	11	10	10	10	1	1	5	5	8	8	3	3	2	0	3	7	5	5	4	4	4	4	7	5	5	2	2	5	2	2	3	5	6	6	4	2	1	1	5	5	8
179	A0A024R3E3;P02647;F8W696;Q9Y355;Q8TDB0	A0A024R3E3;P02647;F8W696	11;11;10;2;1	11;11;10;2;1	11;11;10;2;1	Apolipoprotein A-I;Proapolipoprotein A-I;Truncated apolipoprotein A-I	APOA1	tr|A0A024R3E3|A0A024R3E3_HUMAN Apolipoprotein A-I, isoform CRA_a OS=Homo sapiens GN=APOA1 PE=3 SV=1;sp|P02647|APOA1_HUMAN Apolipoprotein A-I OS=Homo sapiens GN=APOA1 PE=1 SV=1;tr|F8W696|F8W696_HUMAN Apolipoprotein A-I OS=Homo sapiens GN=APOA1 PE=1 SV=1	5	11	11	11	1	1	2	3	4	7	2	2	8	8	0	4	5	3	0	0	0	0	9	9	5	0	0	0	3	4	5	4	2	1	0	0	1	1	2	3	4
180	U3KQL4;B4DUH2;A0A024R3F7;B4DPL8;A8K0S7;U3KPU7;Q6IBR9;A0A024R3H9;U3KQS2;A0A024R3L1;O43826;Q59GT3;B7Z2Q7	U3KQL4;B4DUH2;A0A024R3F7;B4DPL8;A8K0S7;U3KPU7;Q6IBR9;A0A024R3H9;U3KQS2;A0A024R3L1;O43826;Q59GT3;B7Z2Q7	2;2;2;2;2;2;2;2;2;2;2;1;1	2;2;2;2;2;2;2;2;2;2;2;1;1	2;2;2;2;2;2;2;2;2;2;2;1;1	Glucose-6-phosphate translocase	SLC37A4	tr|U3KQL4|U3KQL4_HUMAN Glucose-6-phosphate translocase OS=Homo sapiens GN=SLC37A4 PE=1 SV=2;tr|B4DUH2|B4DUH2_HUMAN cDNA FLJ51651, highly similar to Glucose-6-phosphate translocase OS=Homo sapiens PE=2 SV=1;tr|A0A024R3F7|A0A024R3F7_HUMAN Solute carrier fami	13	2	2	2	0	0	1	1	2	0	0	0	0	0	0	0	1	1	0	0	1	0	0	0	0	0	1	1	1	0	0	0	0	1	0	1	0	0	1	1	2
181	A0A024R3H2;Q92673;E9PKB0;B4DG45;E9PS32;B4DHG9;E9PP43;B4DYT0;E9PPB3;B4DJ13	A0A024R3H2;Q92673;E9PKB0;B4DG45;E9PS32;B4DHG9;E9PP43;B4DYT0;E9PPB3;B4DJ13	3;3;2;2;2;2;2;2;2;2	3;3;2;2;2;2;2;2;2;2	3;3;2;2;2;2;2;2;2;2	Sortilin-related receptor	SORL1	tr|A0A024R3H2|A0A024R3H2_HUMAN Sortilin-related receptor, L(DLR class) A repeats-containing, isoform CRA_b OS=Homo sapiens GN=SORL1 PE=4 SV=1;sp|Q92673|SORL_HUMAN Sortilin-related receptor OS=Homo sapiens GN=SORL1 PE=1 SV=2;tr|E9PKB0|E9PKB0_HUMAN Sortilin-	10	3	3	3	0	0	0	0	0	0	0	0	0	0	0	0	0	0	1	1	1	0	0	2	3	0	0	0	0	0	0	0	0	0	0	0	0	0	0	0	0
182	A8K6N3;A0A024R3H3;O00534;B4DHS6;B2RC43	A8K6N3;A0A024R3H3;O00534;B4DHS6	6;6;6;5;1	6;6;6;5;1	6;6;6;5;1	von Willebrand factor A domain-containing protein 5A	LOH11CR2A;VWA5A	tr|A8K6N3|A8K6N3_HUMAN cDNA FLJ76886, highly similar to Homo sapiens loss of heterozygosity, 11, chromosomal region 2, gene A (LOH11CR2A), transcript variant 1, mRNA OS=Homo sapiens PE=2 SV=1;tr|A0A024R3H3|A0A024R3H3_HUMAN Loss of heterozygosity, 11, chrom	5	6	6	6	0	0	2	3	0	0	0	0	0	0	0	1	0	0	1	1	1	0	1	1	1	0	0	0	0	0	0	0	0	0	0	0	0	0	2	3	0
183	A0A024R3J1;Q14134;Q53G41;Q0P6H7;B7Z5V8;B7Z8U9;E9PRL4;B7Z5V5;H0YD78;E9PIQ2;H0YF27;E9PI31;E9PPX1;E9PLI4;E9PJ94;E9PM74;E9PJD4	A0A024R3J1;Q14134;Q53G41;Q0P6H7;B7Z5V8;B7Z8U9;E9PRL4;B7Z5V5	15;15;14;11;10;8;8;8;3;3;3;2;2;2;2;1;1	15;15;14;11;10;8;8;8;3;3;3;2;2;2;2;1;1	15;15;14;11;10;8;8;8;3;3;3;2;2;2;2;1;1	Tripartite motif-containing protein 29	TRIM29	tr|A0A024R3J1|A0A024R3J1_HUMAN Tripartite motif-containing 29, isoform CRA_a OS=Homo sapiens GN=TRIM29 PE=4 SV=1;sp|Q14134|TRI29_HUMAN Tripartite motif-containing protein 29 OS=Homo sapiens GN=TRIM29 PE=1 SV=2;tr|Q53G41|Q53G41_HUMAN Tripartite motif protei	17	15	15	15	6	4	8	9	7	8	7	6	1	0	1	5	1	1	3	4	12	13	7	7	6	2	3	7	8	8	6	5	4	7	6	5	6	4	8	9	7
184	A0A024R3J7;P46977;A0A0C4DH80;E9PN73;E9PI32;H0YET6	A0A024R3J7;P46977	11;11;2;2;2;1	10;10;1;1;1;1	10;10;1;1;1;1	Dolichyl-diphosphooligosaccharide--protein glycosyltransferase subunit STT3A	hCG_2032701;STT3A	tr|A0A024R3J7|A0A024R3J7_HUMAN HCG2032701, isoform CRA_a OS=Homo sapiens GN=hCG_2032701 PE=4 SV=1;sp|P46977|STT3A_HUMAN Dolichyl-diphosphooligosaccharide--protein glycosyltransferase subunit STT3A OS=Homo sapiens GN=STT3A PE=1 SV=2	6	11	10	10	2	2	8	9	10	9	6	7	6	6	5	7	7	6	6	4	7	7	3	5	6	5	4	4	3	2	5	6	5	6	5	5	2	2	8	9	9
185	A0A024R3L9;Q4G0F5	A0A024R3L9;Q4G0F5	4;4	3;3	3;3	Vacuolar protein sorting-associated protein 26B	VPS26B	tr|A0A024R3L9|A0A024R3L9_HUMAN Vacuolar protein sorting 26 homolog B (Yeast), isoform CRA_a OS=Homo sapiens GN=VPS26B PE=4 SV=1;sp|Q4G0F5|VP26B_HUMAN Vacuolar protein sorting-associated protein 26B OS=Homo sapiens GN=VPS26B PE=1 SV=2	2	4	3	3	1	1	2	2	2	3	1	1	1	0	1	2	0	1	1	1	3	2	0	0	1	0	1	0	1	0	2	1	1	0	1	1	0	0	1	1	1
186	A0A024R3M1;Q9P016	A0A024R3M1;Q9P016	2;2	2;2	2;2	Thymocyte nuclear protein 1	THYN1	tr|A0A024R3M1|A0A024R3M1_HUMAN Thymocyte nuclear protein 1, isoform CRA_a OS=Homo sapiens GN=THYN1 PE=4 SV=1;sp|Q9P016|THYN1_HUMAN Thymocyte nuclear protein 1 OS=Homo sapiens GN=THYN1 PE=1 SV=1	2	2	2	2	0	0	0	0	0	0	0	0	0	0	1	1	0	0	0	0	0	0	0	0	0	0	1	1	1	1	0	0	0	0	0	0	0	0	0	0	0
187	A0A024R3P9;Q9H3P7	A0A024R3P9;Q9H3P7	4;4	4;4	4;4	Golgi resident protein GCP60	ACBD3	tr|A0A024R3P9|A0A024R3P9_HUMAN Acyl-Coenzyme A binding domain containing 3, isoform CRA_a OS=Homo sapiens GN=ACBD3 PE=4 SV=1;sp|Q9H3P7|GCP60_HUMAN Golgi resident protein GCP60 OS=Homo sapiens GN=ACBD3 PE=1 SV=4	2	4	4	4	0	0	3	2	2	1	2	2	0	0	1	2	1	1	0	0	3	2	0	0	0	0	0	0	0	0	2	0	1	3	2	2	0	0	3	2	2
188	B3KMB7;A0A087WTV6;A0A024R3Q9;Q4W8W1;A0A087WZR9;A0A0S2Z5U6;Q96C36;Q8NCZ0;J3KR12;B4DQK8	B3KMB7;A0A087WTV6;A0A024R3Q9;Q4W8W1;A0A087WZR9;A0A0S2Z5U6;Q96C36;Q8NCZ0	5;5;5;5;5;5;5;3;1;1	4;4;4;4;4;4;4;3;0;0	4;4;4;4;4;4;4;3;0;0	Pyrroline-5-carboxylate reductase;Pyrroline-5-carboxylate reductase 2	PYCR2;P5CR2;DKFZp434J218	tr|B3KMB7|B3KMB7_HUMAN Pyrroline-5-carboxylate reductase family, member 2, isoform CRA_a OS=Homo sapiens GN=PYCR2 PE=2 SV=1;tr|A0A087WTV6|A0A087WTV6_HUMAN Pyrroline-5-carboxylate reductase 2 OS=Homo sapiens GN=PYCR2 PE=1 SV=1;tr|A0A024R3Q9|A0A024R3Q9_HUMAN	10	5	4	4	1	0	2	2	2	4	3	2	1	2	1	4	3	3	0	0	1	1	0	0	0	0	2	3	4	3	4	4	4	5	2	2	1	0	2	2	2
189	A0A024R3R5;Q14739;C9JXK0;B4E0Z3;C9JES9	A0A024R3R5;Q14739;C9JXK0	9;9;5;3;1	9;9;5;3;1	9;9;5;3;1	Lamin-B receptor	LBR	tr|A0A024R3R5|A0A024R3R5_HUMAN Lamin B receptor, isoform CRA_a OS=Homo sapiens GN=LBR PE=4 SV=1;sp|Q14739|LBR_HUMAN Lamin-B receptor OS=Homo sapiens GN=LBR PE=1 SV=2;tr|C9JXK0|C9JXK0_HUMAN Lamin-B receptor (Fragment) OS=Homo sapiens GN=LBR PE=1 SV=1	5	9	9	9	3	1	5	7	5	4	3	2	5	5	2	3	3	2	2	2	2	2	2	2	1	1	1	1	2	2	3	3	3	4	3	2	3	1	5	7	5
190	A0A024R3R6;B4E3T7;B4E206;Q8WUM0	A0A024R3R6;B4E3T7;B4E206;Q8WUM0	3;3;3;3	3;3;3;3	3;3;3;3	Nuclear pore complex protein Nup133	NUP133	tr|A0A024R3R6|A0A024R3R6_HUMAN Nucleoporin 133kDa, isoform CRA_a OS=Homo sapiens GN=NUP133 PE=4 SV=1;tr|B4E3T7|B4E3T7_HUMAN cDNA FLJ55448, highly similar to Nuclear pore complex protein Nup133 OS=Homo sapiens PE=2 SV=1;tr|B4E206|B4E206_HUMAN cDNA FLJ55441,	4	3	3	3	0	0	0	0	1	1	0	1	1	1	0	0	1	1	1	0	0	0	0	0	0	0	0	0	0	0	0	0	0	1	0	0	0	0	0	0	1
191	B3KMR6;A0A024R3T3;O94886;X6RI56	B3KMR6;A0A024R3T3;O94886;X6RI56	2;2;2;1	2;2;2;1	2;2;2;1	CSC1-like protein 1	TMEM63A	tr|B3KMR6|B3KMR6_HUMAN cDNA FLJ12440 fis, clone NT2RM1000131, highly similar to Homo sapiens transmembrane protein 63A (TMEM63A), mRNA OS=Homo sapiens PE=2 SV=1;tr|A0A024R3T3|A0A024R3T3_HUMAN Transmembrane protein 63A, isoform CRA_a OS=Homo sapiens GN=TMEM	4	2	2	2	0	0	1	1	1	1	0	0	0	0	0	1	1	1	0	0	0	0	1	1	1	0	0	0	1	1	1	1	1	1	1	1	0	0	1	1	1
192	B2R5W3;A0A024R3T8;P09874;B4E0E1;Q05D33;Q6PJL0;Q96P95;Q5VX84;Q5VX85	B2R5W3;A0A024R3T8;P09874;B4E0E1	19;19;19;18;3;3;1;1;1	19;19;19;18;3;3;1;1;1	19;19;19;18;3;3;1;1;1	Poly [ADP-ribose] polymerase 1	PARP1	tr|B2R5W3|B2R5W3_HUMAN Poly [ADP-ribose] polymerase OS=Homo sapiens PE=2 SV=1;tr|A0A024R3T8|A0A024R3T8_HUMAN Poly [ADP-ribose] polymerase OS=Homo sapiens GN=PARP1 PE=4 SV=1;sp|P09874|PARP1_HUMAN Poly [ADP-ribose] polymerase 1 OS=Homo sapiens GN=PARP1 PE=1	9	19	19	19	1	1	9	11	18	17	7	8	8	6	7	14	11	9	6	4	8	7	2	2	6	4	5	7	13	13	12	10	10	10	4	4	1	1	9	11	18
193	Q658U3;Q96IN2;Q6IBG8;B1ANH5;B1ANH0;B1ANG9;B1ANH6;B1ANH2;A0A024R3U5;B1ANH3;Q16774	Q658U3;Q96IN2;Q6IBG8;B1ANH5;B1ANH0;B1ANG9;B1ANH6;B1ANH2;A0A024R3U5;B1ANH3;Q16774	1;1;1;1;1;1;1;1;1;1;1	1;1;1;1;1;1;1;1;1;1;1	1;1;1;1;1;1;1;1;1;1;1	Guanylate kinase	DKFZp666D023;GUK1	tr|Q658U3|Q658U3_HUMAN Putative uncharacterized protein DKFZp666D023 (Fragment) OS=Homo sapiens GN=DKFZp666D023 PE=2 SV=1;tr|Q96IN2|Q96IN2_HUMAN GUK1 protein (Fragment) OS=Homo sapiens GN=GUK1 PE=2 SV=2;tr|Q6IBG8|Q6IBG8_HUMAN GUK1 protein OS=Homo sapiens G	11	1	1	1	0	0	0	1	1	0	0	0	0	0	0	0	0	0	0	0	0	0	0	0	0	0	0	0	0	0	0	0	0	0	0	0	0	0	0	1	1
194	A0A024R3U8;Q8WWC4;H7C0V0	A0A024R3U8;Q8WWC4;H7C0V0	2;2;1	2;2;1	2;2;1	Uncharacterized protein C2orf47, mitochondrial	FLJ22555;C2orf47	tr|A0A024R3U8|A0A024R3U8_HUMAN Uncharacterized protein OS=Homo sapiens GN=FLJ22555 PE=4 SV=1;sp|Q8WWC4|CB047_HUMAN Uncharacterized protein C2orf47, mitochondrial OS=Homo sapiens GN=C2orf47 PE=1 SV=1;tr|H7C0V0|H7C0V0_HUMAN Uncharacterized protein C2orf47, m	3	2	2	2	0	0	1	1	1	1	1	1	1	1	0	0	1	1	2	2	2	1	1	1	1	0	1	1	1	1	1	1	1	1	1	1	0	0	1	1	1
195	A0A0A0MSG5;B8ZZZ7;A0A024R3V0;Q9NUQ6;F8W6C2;C9JKE4;F8VZ02;F8VT91;C9JGM8;C9JW67	A0A0A0MSG5;B8ZZZ7;A0A024R3V0;Q9NUQ6;F8W6C2	4;4;4;4;2;1;1;1;1;1	4;4;4;4;2;1;1;1;1;1	4;4;4;4;2;1;1;1;1;1	SPATS2-like protein	SPATS2L;DNAPTP6	tr|A0A0A0MSG5|A0A0A0MSG5_HUMAN SPATS2-like protein OS=Homo sapiens GN=SPATS2L PE=1 SV=1;tr|B8ZZZ7|B8ZZZ7_HUMAN DNA polymerase-transactivated protein 6, isoform CRA_b OS=Homo sapiens GN=SPATS2L PE=1 SV=1;tr|A0A024R3V0|A0A024R3V0_HUMAN DNA polymerase-transac	10	4	4	4	0	0	0	0	0	1	2	1	0	0	0	1	0	1	2	0	2	2	0	0	0	0	1	1	0	0	0	0	0	0	1	1	0	0	0	0	0
196	A0A024R3W2;Q15388	A0A024R3W2;Q15388	2;2	2;2	2;2	Mitochondrial import receptor subunit TOM20 homolog	TOMM20	tr|A0A024R3W2|A0A024R3W2_HUMAN Translocase of outer mitochondrial membrane 20 homolog (Yeast), isoform CRA_a OS=Homo sapiens GN=TOMM20 PE=3 SV=1;sp|Q15388|TOM20_HUMAN Mitochondrial import receptor subunit TOM20 homolog OS=Homo sapiens GN=TOMM20 PE=1 SV=1	2	2	2	2	0	0	1	1	1	1	1	2	1	1	1	1	1	1	2	0	1	1	1	0	0	0	1	1	1	1	1	0	1	1	0	0	0	0	1	1	1
197	A0A024R3W7;P24534;A4D1M6;C9JZW3;F8WF65;F2Z2G2	A0A024R3W7;P24534;A4D1M6	7;7;4;3;1;1	7;7;4;3;1;1	7;7;4;3;1;1	Elongation factor 1-beta	EEF1B2;LOC392793	tr|A0A024R3W7|A0A024R3W7_HUMAN Eukaryotic translation elongation factor 1 beta 2, isoform CRA_a OS=Homo sapiens GN=EEF1B2 PE=3 SV=1;sp|P24534|EF1B_HUMAN Elongation factor 1-beta OS=Homo sapiens GN=EEF1B2 PE=1 SV=3;tr|A4D1M6|A4D1M6_HUMAN HCG19809 OS=Homo sa	6	7	7	7	2	2	4	4	4	4	4	4	4	4	3	3	5	4	5	4	5	6	4	3	2	3	1	1	3	3	3	3	2	2	1	1	2	2	4	4	4
198	A0A024R3X4;P10809;B3GQS7;B7Z597;B7Z5E7;B7Z4F6;B7Z532;Q53SE2;E7EXB4;E7ESH4;A0A0S2Z415;B9VPB4;B9VP19;C9JL25;C9JL19;C9JCQ4;B9VP24;Q53QD5;C9J0S9;F8WBB1;A0A0S2Z477	A0A024R3X4;P10809;B3GQS7;B7Z597;B7Z5E7;B7Z4F6	44;44;42;41;40;37;16;15;14;12;7;7;7;6;5;5;4;2;2;1;1	44;44;42;41;40;37;16;15;14;12;7;7;7;6;5;5;4;2;2;1;1	44;44;42;41;40;37;16;15;14;12;7;7;7;6;5;5;4;2;2;1;1	60 kDa heat shock protein, mitochondrial	HSPD1	tr|A0A024R3X4|A0A024R3X4_HUMAN Heat shock 60kDa protein 1 (Chaperonin), isoform CRA_a OS=Homo sapiens GN=HSPD1 PE=2 SV=1;sp|P10809|CH60_HUMAN 60 kDa heat shock protein, mitochondrial OS=Homo sapiens GN=HSPD1 PE=1 SV=2;tr|B3GQS7|B3GQS7_HUMAN Mitochondrial h	21	44	44	44	14	14	26	32	38	35	23	24	26	28	30	32	38	37	25	23	27	28	30	27	26	23	22	24	28	30	28	27	28	29	24	24	14	14	26	32	38
199	Q6FHH6;Q53TN2;B2R602;A0A024R3Z5;O43813;F8WDS9;B4DGM7;E9PHS0;H7C2E3	Q6FHH6;Q53TN2;B2R602;A0A024R3Z5;O43813;F8WDS9;B4DGM7;E9PHS0	3;3;3;3;3;2;2;2;1	3;3;3;3;3;2;2;2;1	3;3;3;3;3;2;2;2;1	LanC-like protein 1	LANCL1	tr|Q6FHH6|Q6FHH6_HUMAN LANCL1 protein (Fragment) OS=Homo sapiens GN=LANCL1 PE=2 SV=1;tr|Q53TN2|Q53TN2_HUMAN LanC lantibiotic synthetase component C-like 1 (Bacterial), isoform CRA_a OS=Homo sapiens GN=LANCL1 PE=4 SV=1;tr|B2R602|B2R602_HUMAN cDNA, FLJ92709,	9	3	3	3	0	0	0	0	1	1	1	1	1	1	0	1	1	2	0	0	0	0	0	1	1	0	0	1	1	2	1	1	1	1	0	0	0	0	0	0	1
200	A0A024R3Z6;Q53FN7;Q7L1Q6;C9IZ80;D3DN77;B3KU41;C9JFN4;C9J188;C9JWF5;C9JV57;H0Y503;Q3LIC9	A0A024R3Z6;Q53FN7;Q7L1Q6;C9IZ80;D3DN77;B3KU41	14;14;14;11;10;9;6;4;4;2;2;1	13;13;13;11;9;9;6;4;4;2;2;1	13;13;13;11;9;9;6;4;4;2;2;1	Basic leucine zipper and W2 domain-containing protein 1	BZW1;hCG_2022736	tr|A0A024R3Z6|A0A024R3Z6_HUMAN Basic leucine zipper and W2 domains 1, isoform CRA_a OS=Homo sapiens GN=BZW1 PE=4 SV=1;tr|Q53FN7|Q53FN7_HUMAN BZW1 protein variant (Fragment) OS=Homo sapiens PE=2 SV=1;sp|Q7L1Q6|BZW1_HUMAN Basic leucine zipper and W2 domain-c	12	14	13	13	3	3	4	5	6	9	8	8	6	7	2	4	9	9	2	2	2	2	2	3	0	1	5	5	5	3	4	4	4	5	6	5	3	3	4	5	6
201	C9JG97;A0A024R410;C9JEH3;Q13685;H7C0R2;C9JTS3;Q59EM1	C9JG97;A0A024R410;C9JEH3;Q13685;H7C0R2;C9JTS3;Q59EM1	2;2;2;2;1;1;1	2;2;2;2;1;1;1	2;2;2;2;1;1;1	Angio-associated migratory cell protein	AAMP	tr|C9JG97|C9JG97_HUMAN Angio-associated migratory cell protein OS=Homo sapiens GN=AAMP PE=1 SV=1;tr|A0A024R410|A0A024R410_HUMAN Angio-associated, migratory cell protein, isoform CRA_b OS=Homo sapiens GN=AAMP PE=4 SV=1;tr|C9JEH3|C9JEH3_HUMAN Angio-associate	7	2	2	2	0	0	0	1	0	0	0	0	0	0	0	1	2	0	0	0	0	0	0	0	0	0	0	0	0	0	1	1	0	0	0	0	0	0	0	1	0
202	C9JKQ2;A0A024R413;O43676	C9JKQ2;A0A024R413;O43676	1;1;1	1;1;1	1;1;1	NADH dehydrogenase [ubiquinone] 1 beta subcomplex subunit 3	NDUFB3	tr|C9JKQ2|C9JKQ2_HUMAN NADH dehydrogenase [ubiquinone] 1 beta subcomplex subunit 3 (Fragment) OS=Homo sapiens GN=NDUFB3 PE=1 SV=1;tr|A0A024R413|A0A024R413_HUMAN NADH dehydrogenase (Ubiquinone) 1 beta subcomplex, 3, 12kDa, isoform CRA_a OS=Homo sapiens GN=N	3	1	1	1	1	1	1	1	1	1	1	1	1	0	1	1	1	1	1	1	1	1	1	1	1	1	1	1	1	1	1	1	1	1	1	1	1	1	1	1	1
203	A0A024R465;A0A024R418;P52746	A0A024R465;A0A024R418;P52746	1;1;1	1;1;1	1;1;1	Zinc finger protein 142	ZNF142	tr|A0A024R465|A0A024R465_HUMAN Zinc finger protein 142 (Clone pHZ-49), isoform CRA_b OS=Homo sapiens GN=ZNF142 PE=4 SV=1;tr|A0A024R418|A0A024R418_HUMAN Zinc finger protein 142 (Clone pHZ-49), isoform CRA_a OS=Homo sapiens GN=ZNF142 PE=4 SV=1;sp|P52746|ZN14	3	1	1	1	0	0	0	0	0	0	0	0	0	0	0	0	0	0	0	0	0	0	0	0	0	1	0	0	0	0	0	0	0	0	0	0	0	0	0	0	0
204	Q9NV55;A0A024R442;Q53SB6;E7ETB3;B7Z7F0;Q9ULA0;Q9HAC6;B9ZVU2;F8WAN0;B7Z822;Q9BSS9;E7EMB6;A0A024R443;E5RJ35;E7EPX3;C9JBE1	Q9NV55;A0A024R442;Q53SB6;E7ETB3;B7Z7F0;Q9ULA0;Q9HAC6;B9ZVU2;F8WAN0;B7Z822;Q9BSS9;E7EMB6;A0A024R443	3;3;3;3;3;3;2;2;2;2;2;2;2;1;1;1	3;3;3;3;3;3;2;2;2;2;2;2;2;1;1;1	3;3;3;3;3;3;2;2;2;2;2;2;2;1;1;1	Aspartyl aminopeptidase	DNPEP	tr|Q9NV55|Q9NV55_HUMAN cDNA FLJ10915 fis, clone OVARC1000288, weakly similar to VACUOLAR AMINOPEPTIDASE I (EC 3.4.11.22) OS=Homo sapiens PE=2 SV=1;tr|A0A024R442|A0A024R442_HUMAN Aspartyl aminopeptidase, isoform CRA_b OS=Homo sapiens GN=DNPEP PE=3 SV=1;tr|Q	16	3	3	3	0	0	0	0	0	0	0	0	0	1	0	0	1	1	0	0	0	0	0	0	0	0	0	0	3	3	0	1	0	0	0	0	0	0	0	0	0
205	B4DHC5;A0A024R458;A0A0S2Z444;A0A0S2Z3Y3;A0A0S2Z3Z1;A0A0S2Z462;P52594;C9J2I0;B8ZZY2	B4DHC5;A0A024R458;A0A0S2Z444;A0A0S2Z3Y3;A0A0S2Z3Z1;A0A0S2Z462;P52594;C9J2I0;B8ZZY2	2;2;2;2;2;2;2;1;1	2;2;2;2;2;2;2;1;1	2;2;2;2;2;2;2;1;1	Arf-GAP domain and FG repeat-containing protein 1	HRB;AGFG1	tr|B4DHC5|B4DHC5_HUMAN cDNA FLJ57927, highly similar to Nucleoporin-like protein RIP OS=Homo sapiens PE=2 SV=1;tr|A0A024R458|A0A024R458_HUMAN HIV-1 Rev binding protein, isoform CRA_a OS=Homo sapiens GN=HRB PE=4 SV=1;tr|A0A0S2Z444|A0A0S2Z444_HUMAN ArfGAP wi	9	2	2	2	0	0	1	1	1	0	1	1	0	1	0	0	1	1	1	0	0	1	0	0	0	0	1	1	1	1	0	1	1	1	1	1	0	0	1	1	1
206	A0A024R462;P02751;B7ZLE5;Q6MZM7;Q6N084;Q68CX6;Q59G22;B4DTK1;H0Y7Z1;B4DU16;Q5CZ99;Q6MZF4;A6YID2;A6YID6;A6YID4;A6YID3;A6YID5;O95617;Q9UQS6;A6YID7;B4DN21;B4DTH2;H0Y4K8;Q6PJE5;O95608;Q9H382;Q7L553;Q14327;Q53S27;Q14328;A0A075B5G3	A0A024R462;P02751;B7ZLE5;Q6MZM7;Q6N084	79;77;75;66;40;39;38;36;36;34;33;26;22;22;20;20;19;17;15;9;7;7;6;6;4;3;3;2;2;1;1	79;77;75;66;40;39;38;36;36;34;33;26;22;22;20;20;19;17;15;9;7;7;6;6;4;3;3;2;2;1;1	79;77;75;66;40;39;38;36;36;34;33;26;22;22;20;20;19;17;15;9;7;7;6;6;4;3;3;2;2;1;1	Fibronectin;Anastellin;Ugl-Y1;Ugl-Y2;Ugl-Y3	FN1;DKFZp686O12165;DKFZp686L11144	tr|A0A024R462|A0A024R462_HUMAN Fibronectin 1, isoform CRA_n OS=Homo sapiens GN=FN1 PE=4 SV=1;sp|P02751|FINC_HUMAN Fibronectin OS=Homo sapiens GN=FN1 PE=1 SV=4;tr|B7ZLE5|B7ZLE5_HUMAN FN1 protein OS=Homo sapiens GN=FN1 PE=2 SV=1;tr|Q6MZM7|Q6MZM7_HUMAN Putati	31	79	79	79	0	0	9	11	12	12	9	8	14	14	23	27	9	6	2	1	2	5	76	75	39	19	0	0	1	1	13	13	4	2	0	0	0	0	9	11	12
207	Q53EX1;A8JZZ8;A0A024R467;Q9Y276;C9J8G3;Q53RT4;A8BSR7;C9J4Q9;C9JAS4;H7BZF6;A0A0S2Z3G6;C9J1S9;H7C492	Q53EX1;A8JZZ8;A0A024R467;Q9Y276;C9J8G3;Q53RT4	3;3;3;3;2;2;1;1;1;1;1;1;1	3;3;3;3;2;2;1;1;1;1;1;1;1	2;2;2;2;1;1;0;0;0;1;0;1;1	Mitochondrial chaperone BCS1	BCS1L	tr|Q53EX1|Q53EX1_HUMAN BCS1-like variant (Fragment) OS=Homo sapiens PE=2 SV=1;tr|A8JZZ8|A8JZZ8_HUMAN cDNA FLJ77826, highly similar to Homo sapiens BCS1-like (yeast), mRNA OS=Homo sapiens PE=2 SV=1;tr|A0A024R467|A0A024R467_HUMAN BCS1-like (Yeast), isoform C	13	3	3	2	0	0	0	1	0	0	0	0	0	0	0	0	0	1	2	2	0	0	0	0	0	0	1	0	1	1	0	0	0	0	0	0	0	0	0	1	0
208	A0A024R473;Q9H9J2	A0A024R473;Q9H9J2	5;5	5;5	5;5	39S ribosomal protein L44, mitochondrial	MRPL44	tr|A0A024R473|A0A024R473_HUMAN Mitochondrial ribosomal protein L44, isoform CRA_a OS=Homo sapiens GN=MRPL44 PE=4 SV=1;sp|Q9H9J2|RM44_HUMAN 39S ribosomal protein L44, mitochondrial OS=Homo sapiens GN=MRPL44 PE=1 SV=1	2	5	5	5	0	0	1	2	3	2	1	1	2	2	1	3	3	4	3	0	1	1	0	0	0	0	1	1	0	0	2	2	2	2	2	1	0	0	1	2	3
209	A0A024R482;Q96IJ6;A0A0U1RRC2;A0A087WUI8;B4DJR0;C9J255;F8WD54	A0A024R482;Q96IJ6;A0A0U1RRC2;A0A087WUI8	3;3;2;2;1;1;1	3;3;2;2;1;1;1	3;3;2;2;1;1;1	Mannose-1-phosphate guanyltransferase alpha	GMPPA	tr|A0A024R482|A0A024R482_HUMAN GDP-mannose pyrophosphorylase A, isoform CRA_a OS=Homo sapiens GN=GMPPA PE=4 SV=1;sp|Q96IJ6|GMPPA_HUMAN Mannose-1-phosphate guanyltransferase alpha OS=Homo sapiens GN=GMPPA PE=1 SV=1;tr|A0A0U1RRC2|A0A0U1RRC2_HUMAN Mannose-1-p	7	3	3	3	1	1	1	0	1	1	1	1	1	1	0	0	2	1	0	0	2	2	0	0	0	0	1	1	1	0	2	2	2	2	0	0	1	1	1	0	1
210	B3KN05;B2RBE0;A0A024R497;O95573;B3KMA6;Q6PIM8;F5GWH2	B3KN05;B2RBE0;A0A024R497;O95573;B3KMA6	7;7;7;7;5;3;2	5;5;5;5;3;1;2	5;5;5;5;3;1;2	Long-chain-fatty-acid--CoA ligase 3	ACSL3	tr|B3KN05|B3KN05_HUMAN cDNA FLJ13129 fis, clone NT2RP3002969, highly similar to Long-chain-fatty-acid--CoA ligase 3 (EC 6.2.1.3) OS=Homo sapiens PE=2 SV=1;tr|B2RBE0|B2RBE0_HUMAN cDNA, FLJ95462, highly similar to Homo sapiens fatty-acid-Coenzyme A ligase, l	7	7	5	5	1	1	2	3	5	4	2	3	2	3	1	6	3	1	1	1	1	2	2	1	0	0	3	2	2	2	3	3	3	4	4	3	1	1	2	3	5
211	A0A024R4A0;P19338;B3KTP9;B3KM80;Q6ZS99;Q9BQ02;H7BY16;C9JYW2;C9JLB1;C9J1H7;C9JWL1	A0A024R4A0;P19338;B3KTP9;B3KM80;Q6ZS99;Q9BQ02;H7BY16	31;31;27;24;24;22;17;7;7;7;7	31;31;27;24;24;22;17;7;7;7;7	31;31;27;24;24;22;17;7;7;7;7	Nucleolin	NCL	tr|A0A024R4A0|A0A024R4A0_HUMAN Nucleolin, isoform CRA_b OS=Homo sapiens GN=NCL PE=4 SV=1;sp|P19338|NUCL_HUMAN Nucleolin OS=Homo sapiens GN=NCL PE=1 SV=3;tr|B3KTP9|B3KTP9_HUMAN cDNA FLJ38578 fis, clone HCHON2007674, highly similar to NUCLEOLIN OS=Homo sapie	11	31	31	31	9	12	22	23	28	25	24	23	21	20	19	24	22	22	15	12	19	20	18	18	17	15	19	22	28	26	23	23	22	20	16	17	9	12	22	23	28
212	Q7Z518;A8K413;A0A087WXC5;A0A024R4B3;E7ESZ7;O95299;Q53SW4;Q53QE8;H7C2W5;H7C1Y7;H7C2X4;Q8N1B9;Q59FM0;C9J6X0	Q7Z518;A8K413;A0A087WXC5;A0A024R4B3;E7ESZ7;O95299;Q53SW4	3;3;3;3;3;3;2;1;1;1;1;1;1;1	3;3;3;3;3;3;2;1;1;1;1;1;1;1	3;3;3;3;3;3;2;1;1;1;1;1;1;1	NADH dehydrogenase [ubiquinone] 1 alpha subcomplex subunit 10, mitochondrial	NDUFA10	tr|Q7Z518|Q7Z518_HUMAN NADH dehydrogenase OS=Homo sapiens PE=2 SV=1;tr|A8K413|A8K413_HUMAN cDNA FLJ76144, highly similar to Homo sapiens NADH dehydrogenase (ubiquinone) 1 alpha subcomplex, 10, 42kDa (NDUFA10), mRNA OS=Homo sapiens PE=2 SV=1;tr|A0A087WXC5|A	14	3	3	3	0	0	0	0	0	0	0	0	0	0	1	0	0	0	0	0	0	1	1	0	0	0	0	0	0	0	0	0	0	0	0	1	0	0	0	0	0
213	H7C024;H7C410;A0A024R4D5;P35052;H7BZL4;Q59GI7	H7C024;H7C410;A0A024R4D5;P35052;H7BZL4;Q59GI7	2;2;2;2;1;1	2;2;2;2;1;1	2;2;2;2;1;1	Glypican-1;Secreted glypican-1	GPC1	tr|H7C024|H7C024_HUMAN Glypican-1 (Fragment) OS=Homo sapiens GN=GPC1 PE=1 SV=2;tr|H7C410|H7C410_HUMAN Glypican-1 OS=Homo sapiens GN=GPC1 PE=1 SV=2;tr|A0A024R4D5|A0A024R4D5_HUMAN Glypican 1, isoform CRA_c OS=Homo sapiens GN=GPC1 PE=3 SV=1;sp|P35052|GPC1_HUM	6	2	2	2	0	0	1	1	1	0	0	0	0	0	0	1	0	0	0	0	1	1	1	2	1	0	0	0	0	0	1	1	0	0	0	0	0	0	1	1	1
214	A0A0A0N0L3;A0A024R4E2;Q13148;A0A087WX29;B1AKP7;G3V162;A0A087X260;A0A087WYY0;B4DRW3;K7EJM5;A0A0A0N0N3;A0A0A0N0M3;K7EN94;A0A087WXQ5;A0A087WV68;A0A087WXV3;A0A087WZC9;A0A087WW61;A0A087WX67;A0A087WTZ4;K7EL26;A0A087WYE7;Q5JQF3;B4DM75;Q96DU9	A0A0A0N0L3;A0A024R4E2;Q13148;A0A087WX29;B1AKP7;G3V162;A0A087X260;A0A087WYY0;B4DRW3;K7EJM5;A0A0A0N0N3;A0A0A0N0M3;K7EN94;A0A087WXQ5;A0A087WV68	7;7;7;6;6;6;6;6;6;5;5;5;5;4;4;3;2;2;2;1;1;1;1;1;1	7;7;7;6;6;6;6;6;6;5;5;5;5;4;4;3;2;2;2;1;1;1;1;1;1	7;7;7;6;6;6;6;6;6;5;5;5;5;4;4;3;2;2;2;1;1;1;1;1;1	TAR DNA-binding protein 43	TDP43;TARDBP	tr|A0A0A0N0L3|A0A0A0N0L3_HUMAN TDP43 isoform H OS=Homo sapiens GN=TDP43 PE=2 SV=1;tr|A0A024R4E2|A0A024R4E2_HUMAN TAR DNA binding protein, isoform CRA_b OS=Homo sapiens GN=TARDBP PE=4 SV=1;sp|Q13148|TADBP_HUMAN TAR DNA-binding protein 43 OS=Homo sapiens GN=	25	7	7	7	3	3	5	5	5	6	4	4	4	5	2	5	6	6	3	1	4	4	5	5	4	0	2	3	5	5	3	4	4	4	3	3	3	3	5	5	5
215	B2R5V9;A0A024R4E5;Q00341;H0Y394;Q6ZS03;Q96CF6;B4DKR8;Q6ZN49;Q5HYC5;H7BZC3;H7C2D1;H7C0A4;Q2HJC8;C9JT62;C9JHS7;C9JK79;C9JHZ8;C9JES8;C9JZI8;C9J5E5;C9JIZ1;C9JHS9;C9J739;C9JMQ6;C9JQ82;C9JBS3;C9JEJ8;A0A0U1RVI6;C9JHN6	B2R5V9;A0A024R4E5;Q00341;H0Y394;Q6ZS03;Q96CF6;B4DKR8	19;19;19;15;14;13;11;7;5;5;5;5;5;2;2;2;2;2;2;2;2;1;1;1;1;1;1;1;1	19;19;19;15;14;13;11;7;5;5;5;5;5;2;2;2;2;2;2;2;2;1;1;1;1;1;1;1;1	19;19;19;15;14;13;11;7;5;5;5;5;5;2;2;2;2;2;2;2;2;1;1;1;1;1;1;1;1	Vigilin	HDLBP	tr|B2R5V9|B2R5V9_HUMAN cDNA, FLJ92652, highly similar to Homo sapiens high density lipoprotein binding protein (vigilin)(HDLBP), mRNA OS=Homo sapiens PE=2 SV=1;tr|A0A024R4E5|A0A024R4E5_HUMAN High density lipoprotein binding protein (Vigilin), isoform CRA_a	29	19	19	19	2	2	6	11	11	11	6	8	5	6	5	8	11	8	5	3	7	7	3	6	7	6	2	3	11	8	5	5	5	5	4	4	2	2	6	11	11
216	A0A024R4E7;O96011;H7C3V6;B3KSS3	A0A024R4E7;O96011	4;4;1;1	4;4;1;1	4;4;1;1	Peroxisomal membrane protein 11B	PEX11B	tr|A0A024R4E7|A0A024R4E7_HUMAN Peroxisomal biogenesis factor 11B, isoform CRA_a OS=Homo sapiens GN=PEX11B PE=4 SV=1;sp|O96011|PX11B_HUMAN Peroxisomal membrane protein 11B OS=Homo sapiens GN=PEX11B PE=1 SV=1	4	4	4	4	0	0	3	3	3	3	3	2	2	2	0	4	3	3	3	3	3	3	0	1	2	1	3	3	3	2	3	3	3	3	2	3	0	0	3	3	3
217	A0A024R4F1;P06733;E2DRY6;K7EM90;A4UCS8;A4QMW8;E5RI09;E5RG95;K7EPM1;K7EKN2;U3KQP4;L0R6S1	A0A024R4F1;P06733;E2DRY6	23;23;15;11;8;4;2;2;2;2;1;1	23;23;15;11;8;4;2;2;2;2;1;1	16;16;12;6;4;4;0;0;0;0;0;1	Alpha-enolase;Enolase	ENO1	tr|A0A024R4F1|A0A024R4F1_HUMAN Enolase 1, (Alpha), isoform CRA_a OS=Homo sapiens GN=ENO1 PE=2 SV=1;sp|P06733|ENOA_HUMAN Alpha-enolase OS=Homo sapiens GN=ENO1 PE=1 SV=2;tr|E2DRY6|E2DRY6_HUMAN C-myc promoter-binding protein 1 OS=Homo sapiens PE=2 SV=1	12	23	23	16	7	5	14	14	17	16	9	11	18	18	10	17	19	19	13	9	18	15	14	14	15	10	17	20	20	19	18	19	17	19	13	12	7	5	14	14	17
218	A0A024R4G1;Q8N1G4;J3KRP5	A0A024R4G1;Q8N1G4	19;19;1	19;19;1	19;19;1	Leucine-rich repeat-containing protein 47	LRRC47	tr|A0A024R4G1|A0A024R4G1_HUMAN Leucine rich repeat containing 47, isoform CRA_a OS=Homo sapiens GN=LRRC47 PE=4 SV=1;sp|Q8N1G4|LRC47_HUMAN Leucine-rich repeat-containing protein 47 OS=Homo sapiens GN=LRRC47 PE=1 SV=1	3	19	19	19	2	1	5	9	12	10	4	3	4	4	8	15	6	6	3	2	2	1	0	1	2	0	1	3	6	4	7	4	4	4	3	3	2	1	5	9	12
219	B4DGN8;B2R5M9;A0A024R4H0;Q02809;B4DHT1	B4DGN8;B2R5M9;A0A024R4H0;Q02809	4;4;4;4;1	4;4;4;4;1	4;4;4;4;1	Procollagen-lysine,2-oxoglutarate 5-dioxygenase 1	PLOD1	tr|B4DGN8|B4DGN8_HUMAN cDNA FLJ53377, highly similar to Procollagen-lysine, 2-oxoglutarate 5-dioxygenase 1 (EC 1.14.11.4) OS=Homo sapiens PE=2 SV=1;tr|B2R5M9|B2R5M9_HUMAN cDNA, FLJ92537, highly similar to Homo sapiens procollagen-lysine, 2-oxoglutarate 5-d	5	4	4	4	0	0	0	0	3	1	0	0	0	0	1	1	0	0	0	0	1	1	1	1	1	0	0	0	0	0	0	0	0	0	0	0	0	0	0	0	3
220	A0A024R4H4;Q4R9M7;Q4R9M8;A0A087WWA3;Q4R9M9;O60333;H7C0K6;X5D2L7;F8W8V9;X5D7J0;Q12756	A0A024R4H4;Q4R9M7;Q4R9M8;A0A087WWA3;Q4R9M9;O60333;H7C0K6;X5D2L7;F8W8V9;X5D7J0;Q12756	2;2;2;2;2;2;1;1;1;1;1	2;2;2;2;2;2;1;1;1;1;1	1;1;1;1;1;1;0;0;0;0;0	Kinesin-like protein;Kinesin-like protein KIF1B;Kinesin-like protein KIF1A	KIF1B;KIF1Bbeta;KIF1A	tr|A0A024R4H4|A0A024R4H4_HUMAN Kinesin family member 1B, isoform CRA_b OS=Homo sapiens GN=KIF1B PE=3 SV=1;tr|Q4R9M7|Q4R9M7_HUMAN Kinesin family member 1Bbeta isoform IV OS=Homo sapiens GN=KIF1Bbeta PE=2 SV=1;tr|Q4R9M8|Q4R9M8_HUMAN Kinesin family member 1Bb	11	2	2	1	0	0	1	1	1	1	2	2	2	2	0	1	1	1	0	0	1	1	1	1	1	0	1	1	1	0	0	1	1	1	0	1	0	0	1	1	1
221	Q75MT9;Q6FHZ0;A0A024R4K3;P40926;Q0QF37;G3XAL0;B3KTM1	Q75MT9;Q6FHZ0;A0A024R4K3;P40926;Q0QF37;G3XAL0;B3KTM1	20;20;20;20;19;16;14	20;20;20;20;19;16;14	20;20;20;20;19;16;14	Malate dehydrogenase;Malate dehydrogenase, mitochondrial	MDH2	tr|Q75MT9|Q75MT9_HUMAN Malate dehydrogenase (Fragment) OS=Homo sapiens GN=MDH2 PE=3 SV=1;tr|Q6FHZ0|Q6FHZ0_HUMAN Malate dehydrogenase OS=Homo sapiens GN=MDH2 PE=2 SV=1;tr|A0A024R4K3|A0A024R4K3_HUMAN Malate dehydrogenase OS=Homo sapiens GN=MDH2 PE=2 SV=1;sp|	7	20	20	20	9	10	14	14	16	18	16	15	14	15	13	16	16	15	16	15	15	14	15	15	14	11	11	13	16	15	12	11	15	15	15	15	9	10	14	14	16
222	A0A024R4M0;P46781;B5MCT8;C9JM19;B7Z732;A5D904;F2Z3C0;A8MXK4	A0A024R4M0;P46781;B5MCT8;C9JM19;B7Z732;A5D904	17;17;12;12;12;10;5;5	17;17;12;12;12;10;5;5	16;16;11;11;11;10;4;4	40S ribosomal protein S9	RPS9	tr|A0A024R4M0|A0A024R4M0_HUMAN 40S ribosomal protein S9 OS=Homo sapiens GN=RPS9 PE=1 SV=1;sp|P46781|RS9_HUMAN 40S ribosomal protein S9 OS=Homo sapiens GN=RPS9 PE=1 SV=3;tr|B5MCT8|B5MCT8_HUMAN 40S ribosomal protein S9 OS=Homo sapiens GN=RPS9 PE=1 SV=1;tr|C9	8	17	17	16	4	5	10	10	12	10	7	6	7	10	10	12	13	10	7	5	9	7	10	10	9	4	6	7	12	9	10	11	10	9	6	5	4	5	10	10	12
223	A0A024R4M8;Q8NBN7;B2RDH1;G8JLA1;B3KVA3;A8K6B4;K7EMY5	A0A024R4M8;Q8NBN7;B2RDH1;G8JLA1;B3KVA3;A8K6B4	6;6;4;3;3;3;1	6;6;4;3;3;3;1	6;6;4;3;3;3;1	Retinol dehydrogenase 13	RDH13	tr|A0A024R4M8|A0A024R4M8_HUMAN Retinol dehydrogenase 13 (All-trans and 9-cis), isoform CRA_a OS=Homo sapiens GN=RDH13 PE=3 SV=1;sp|Q8NBN7|RDH13_HUMAN Retinol dehydrogenase 13 OS=Homo sapiens GN=RDH13 PE=1 SV=2;tr|B2RDH1|B2RDH1_HUMAN cDNA, FLJ96605, highly	7	6	6	6	1	0	2	2	1	1	1	1	1	1	1	2	4	3	2	1	3	4	1	1	2	0	0	0	2	2	1	1	1	1	1	1	1	0	2	2	1
224	C9JJV6;C9JZL8;C9J5M0;C9JC07;B4DG42;A0A024R4N0;Q96S97	C9JJV6;C9JZL8;C9J5M0;C9JC07;B4DG42;A0A024R4N0;Q96S97	3;3;3;3;3;3;3	3;3;3;3;3;3;3	3;3;3;3;3;3;3	Myeloid-associated differentiation marker	MYADM;hCG_1640809	tr|C9JJV6|C9JJV6_HUMAN Myeloid-associated differentiation marker (Fragment) OS=Homo sapiens GN=MYADM PE=1 SV=7;tr|C9JZL8|C9JZL8_HUMAN Myeloid-associated differentiation marker (Fragment) OS=Homo sapiens GN=MYADM PE=1 SV=1;tr|C9J5M0|C9J5M0_HUMAN Myeloid-ass	7	3	3	3	0	0	2	2	2	1	1	1	3	3	0	0	1	0	0	0	0	0	0	0	0	0	0	0	0	0	0	0	0	0	0	0	0	0	2	2	2
225	M0R0F0;A0A024R4Q8;P46782;Q53G25;M0R0R2;M0QZN2;Q59EK8	M0R0F0;A0A024R4Q8;P46782;Q53G25;M0R0R2;M0QZN2	11;11;11;10;10;6;2	11;11;11;10;10;6;2	11;11;11;10;10;6;2	40S ribosomal protein S5;40S ribosomal protein S5, N-terminally processed	RPS5	tr|M0R0F0|M0R0F0_HUMAN 40S ribosomal protein S5 (Fragment) OS=Homo sapiens GN=RPS5 PE=1 SV=1;tr|A0A024R4Q8|A0A024R4Q8_HUMAN Ribosomal protein S5, isoform CRA_a OS=Homo sapiens GN=RPS5 PE=3 SV=1;sp|P46782|RS5_HUMAN 40S ribosomal protein S5 OS=Homo sapiens G	7	11	11	11	6	6	7	7	6	8	7	6	4	4	6	7	8	7	7	6	5	6	8	7	5	5	5	5	7	7	5	4	4	6	4	4	6	6	7	7	6
226	H7C148;H7C3F5;Q6ZMJ6;B7Z6J7;A0A024R4R3;O75175	H7C148;H7C3F5;Q6ZMJ6;B7Z6J7;A0A024R4R3;O75175	2;2;2;2;2;2	2;2;2;2;2;2	2;2;2;2;2;2	CCR4-NOT transcription complex subunit 3	CNOT3;FLJ00420	tr|H7C148|H7C148_HUMAN CCR4-NOT transcription complex subunit 3 (Fragment) OS=Homo sapiens GN=CNOT3 PE=1 SV=1;tr|H7C3F5|H7C3F5_HUMAN CCR4-NOT transcription complex subunit 3 OS=Homo sapiens GN=CNOT3 PE=1 SV=2;tr|Q6ZMJ6|Q6ZMJ6_HUMAN FLJ00420 protein (Fragme	6	2	2	2	0	0	1	1	1	1	0	0	0	0	0	0	0	0	0	0	1	1	0	0	0	0	0	0	1	1	0	0	0	0	0	0	0	0	1	1	1
227	A0A024R4S0;O43633;M0R1L7;M0QXX8;M0R1T5	A0A024R4S0;O43633;M0R1L7;M0QXX8;M0R1T5	4;4;3;2;2	4;4;3;2;2	4;4;3;2;2	Charged multivesicular body protein 2a	CHMP2A	tr|A0A024R4S0|A0A024R4S0_HUMAN Chromatin modifying protein 2A, isoform CRA_b OS=Homo sapiens GN=CHMP2A PE=3 SV=1;sp|O43633|CHM2A_HUMAN Charged multivesicular body protein 2a OS=Homo sapiens GN=CHMP2A PE=1 SV=1;tr|M0R1L7|M0R1L7_HUMAN Charged multivesicular	5	4	4	4	0	0	1	1	1	0	0	0	0	0	0	0	0	0	0	0	1	3	1	0	0	0	0	0	1	0	0	0	0	1	0	0	0	0	1	1	1
228	A0A024R4T4;P61081;M0QX69;M0QYI6	A0A024R4T4;P61081	5;5;2;1	5;5;2;1	5;5;2;1	NEDD8-conjugating enzyme Ubc12	UBE2M	tr|A0A024R4T4|A0A024R4T4_HUMAN Ubiquitin-conjugating enzyme E2M (UBC12 homolog, yeast), isoform CRA_a OS=Homo sapiens GN=UBE2M PE=3 SV=1;sp|P61081|UBC12_HUMAN NEDD8-conjugating enzyme Ubc12 OS=Homo sapiens GN=UBE2M PE=1 SV=1	4	5	5	5	1	0	2	4	4	5	3	4	4	3	1	2	4	4	2	1	3	3	0	0	0	0	1	1	2	2	2	2	2	2	2	1	1	0	2	4	4
229	A0A024R4U3;Q14166;Q9BR23	A0A024R4U3;Q14166	13;13;4	13;13;4	13;13;4	Tubulin--tyrosine ligase-like protein 12	TTLL12	tr|A0A024R4U3|A0A024R4U3_HUMAN Tubulin tyrosine ligase-like family, member 12, isoform CRA_a OS=Homo sapiens GN=TTLL12 PE=4 SV=1;sp|Q14166|TTL12_HUMAN Tubulin--tyrosine ligase-like protein 12 OS=Homo sapiens GN=TTLL12 PE=1 SV=2	3	13	13	13	0	0	3	4	8	6	4	4	2	4	2	6	6	4	1	0	1	0	0	0	0	0	1	1	0	0	3	3	3	3	2	2	0	0	3	4	8
230	A0A024R4X0;P00387;B1AHF3;Q6ZVI6	A0A024R4X0;P00387;B1AHF3	7;7;5;3	7;7;5;3	7;7;5;3	NADH-cytochrome b5 reductase;NADH-cytochrome b5 reductase 3;NADH-cytochrome b5 reductase 3 membrane-bound form;NADH-cytochrome b5 reductase 3 soluble form	CYB5R3	tr|A0A024R4X0|A0A024R4X0_HUMAN NADH-cytochrome b5 reductase OS=Homo sapiens GN=CYB5R3 PE=3 SV=1;sp|P00387|NB5R3_HUMAN NADH-cytochrome b5 reductase 3 OS=Homo sapiens GN=CYB5R3 PE=1 SV=3;tr|B1AHF3|B1AHF3_HUMAN NADH-cytochrome b5 reductase 3 (Fragment) OS=Hom	4	7	7	7	3	3	5	6	6	6	3	4	5	5	3	5	5	4	4	4	5	5	7	7	7	4	1	2	7	6	5	5	5	3	3	2	3	3	5	6	6
231	A0A024R4X1;Q6FIA3;A0A0U1RR22;Q9UNF0;B0QYG7;B0QYG8	A0A024R4X1;Q6FIA3;A0A0U1RR22;Q9UNF0	3;3;3;3;1;1	3;3;3;3;1;1	3;3;3;3;1;1	Protein kinase C and casein kinase substrate in neurons protein 2	PACSIN2	tr|A0A024R4X1|A0A024R4X1_HUMAN Protein kinase C and casein kinase substrate in neurons 2, isoform CRA_a OS=Homo sapiens GN=PACSIN2 PE=4 SV=1;tr|Q6FIA3|Q6FIA3_HUMAN PACSIN2 protein OS=Homo sapiens GN=PACSIN2 PE=2 SV=1;tr|A0A0U1RR22|A0A0U1RR22_HUMAN Protein	6	3	3	3	0	0	1	1	1	2	1	1	0	0	0	3	0	0	0	0	2	2	0	0	0	0	1	1	0	0	3	2	2	2	1	1	0	0	1	1	1
232	A0A024R4X7;Q9UKX7;B4E2D3	A0A024R4X7;Q9UKX7;B4E2D3	2;2;1	2;2;1	2;2;1	Nuclear pore complex protein Nup50	hCG_1989366;NUP50	tr|A0A024R4X7|A0A024R4X7_HUMAN HCG1989366, isoform CRA_a OS=Homo sapiens GN=hCG_1989366 PE=4 SV=1;sp|Q9UKX7|NUP50_HUMAN Nuclear pore complex protein Nup50 OS=Homo sapiens GN=NUP50 PE=1 SV=2;tr|B4E2D3|B4E2D3_HUMAN cDNA FLJ54237, highly similar to Nucleopori	3	2	2	2	0	0	0	1	2	1	1	0	0	0	0	0	0	0	1	0	0	0	0	0	0	0	0	0	0	0	0	0	1	1	1	1	0	0	0	1	2
233	A0A024R4Z6;Q08945;E9PMD4;A0A0U1RRK2	A0A024R4Z6;Q08945	9;9;2;1	9;9;2;1	9;9;2;1	FACT complex subunit SSRP1	SSRP1	tr|A0A024R4Z6|A0A024R4Z6_HUMAN Structure specific recognition protein 1, isoform CRA_a OS=Homo sapiens GN=SSRP1 PE=4 SV=1;sp|Q08945|SSRP1_HUMAN FACT complex subunit SSRP1 OS=Homo sapiens GN=SSRP1 PE=1 SV=1	4	9	9	9	0	0	1	3	7	5	2	2	3	4	4	5	6	6	2	1	1	1	1	1	2	1	1	2	1	2	3	1	1	1	1	0	0	0	1	3	7
234	E9PRK8;E9PKY7;Q8TD27;Q6NZ44;B3KXC3;A0A024R525;P02794;E9PQR3;E9PKM5;E9PK45;Q6NS36;D3DPG2;A9JQE1;E9PPQ4;G3V1D1;G3V192	E9PRK8;E9PKY7;Q8TD27;Q6NZ44;B3KXC3;A0A024R525;P02794;E9PQR3;E9PKM5;E9PK45;Q6NS36	3;3;3;3;3;3;3;2;2;2;2;1;1;1;1;1	3;3;3;3;3;3;3;2;2;2;2;1;1;1;1;1	3;3;3;3;3;3;3;2;2;2;2;1;1;1;1;1	Ferritin;Ferritin heavy chain;Ferritin heavy chain, N-terminally processed	FTH1	tr|E9PRK8|E9PRK8_HUMAN Ferritin OS=Homo sapiens GN=FTH1 PE=1 SV=1;tr|E9PKY7|E9PKY7_HUMAN Ferritin (Fragment) OS=Homo sapiens GN=FTH1 PE=1 SV=1;tr|Q8TD27|Q8TD27_HUMAN Ferritin OS=Homo sapiens PE=2 SV=1;tr|Q6NZ44|Q6NZ44_HUMAN Ferritin OS=Homo sapiens GN=FTH1	16	3	3	3	0	0	0	0	0	0	0	0	0	0	0	0	0	0	0	0	0	0	0	0	0	0	0	1	2	1	0	0	1	1	1	1	0	0	0	0	0
235	A0A024R528;P18510	A0A024R528;P18510	1;1	1;1	1;1	Interleukin-1 receptor antagonist protein	IL1RN	tr|A0A024R528|A0A024R528_HUMAN Interleukin 1 receptor antagonist, isoform CRA_a OS=Homo sapiens GN=IL1RN PE=3 SV=1;sp|P18510|IL1RA_HUMAN Interleukin-1 receptor antagonist protein OS=Homo sapiens GN=IL1RN PE=1 SV=1	2	1	1	1	0	0	0	0	0	0	0	0	0	0	0	1	0	0	0	0	1	1	0	0	0	0	0	0	0	0	1	1	1	1	0	0	0	0	0	0	0
236	A0A024R529;A0A140VJH7;A0A087WUL0;Q3LXA3;H0YCY6;Q9UFX5;I3L252;A0AUP5;E9PJG8	A0A024R529;A0A140VJH7;A0A087WUL0;Q3LXA3;H0YCY6;Q9UFX5	13;12;12;12;8;7;4;3;2	13;12;12;12;8;7;4;3;2	13;12;12;12;8;7;4;3;2	Bifunctional ATP-dependent dihydroxyacetone kinase/FAD-AMP lyase (cyclizing);ATP-dependent dihydroxyacetone kinase;FAD-AMP lyase (cyclizing)	DAK;TKFC;DKFZp586B1621	tr|A0A024R529|A0A024R529_HUMAN Dihydroxyacetone kinase 2 homolog (Yeast), isoform CRA_a OS=Homo sapiens GN=DAK PE=4 SV=1;tr|A0A140VJH7|A0A140VJH7_HUMAN Testis tissue sperm-binding protein Li 84P OS=Homo sapiens PE=2 SV=1;tr|A0A087WUL0|A0A087WUL0_HUMAN Trio	9	13	13	13	1	1	3	4	3	0	1	2	3	4	3	8	7	6	1	1	7	8	1	2	2	0	1	3	9	7	5	5	5	4	1	1	1	1	3	4	3
237	A0A024R534;O94776;E9PCS8;E7EQY4;E7EV10;Q9BTC8;H7C3F3;H0YIT0;Q53SC0;E9PF88;Q53RX8;D6W5A2	A0A024R534;O94776	11;11;2;2;2;2;1;1;1;1;1;1	11;11;2;2;2;2;1;1;1;1;1;1	10;10;1;1;1;1;0;0;0;0;1;1	Metastasis-associated protein MTA2	MTA2	tr|A0A024R534|A0A024R534_HUMAN Metastasis associated 1 family, member 2, isoform CRA_a OS=Homo sapiens GN=MTA2 PE=4 SV=1;sp|O94776|MTA2_HUMAN Metastasis-associated protein MTA2 OS=Homo sapiens GN=MTA2 PE=1 SV=1	12	11	11	10	0	0	2	4	5	4	0	0	4	4	1	6	6	7	7	4	3	2	0	1	0	1	0	1	5	5	5	6	4	3	0	0	0	0	2	4	5
238	A0A024R542;Q9C0C2;B3KXS7;Q86TK2;E9PKK0;E9PKE7	A0A024R542;Q9C0C2	18;18;8;4;3;2	18;18;8;4;3;2	18;18;8;4;3;2	182 kDa tankyrase-1-binding protein	TNKS1BP1	tr|A0A024R542|A0A024R542_HUMAN Tankyrase 1 binding protein 1, 182kDa, isoform CRA_a OS=Homo sapiens GN=TNKS1BP1 PE=2 SV=1;sp|Q9C0C2|TB182_HUMAN 182 kDa tankyrase-1-binding protein OS=Homo sapiens GN=TNKS1BP1 PE=1 SV=4	6	18	18	18	1	1	2	1	0	0	0	0	0	0	0	1	2	0	0	1	12	14	1	3	1	0	0	2	5	4	1	0	1	2	3	3	1	1	2	1	0
239	A0A024R563;Q96C90	A0A024R563;Q96C90	1;1	1;1	1;1	Protein phosphatase 1 regulatory subunit 14B	PPP1R14B	tr|A0A024R563|A0A024R563_HUMAN Protein phosphatase 1, regulatory (Inhibitor) subunit 14B, isoform CRA_a OS=Homo sapiens GN=PPP1R14B PE=4 SV=1;sp|Q96C90|PP14B_HUMAN Protein phosphatase 1 regulatory subunit 14B OS=Homo sapiens GN=PPP1R14B PE=1 SV=3	2	1	1	1	0	0	0	0	0	0	0	0	0	0	0	0	0	0	0	0	1	1	0	0	0	0	0	0	1	1	0	0	0	0	0	0	0	0	0	0	0
240	A0A024R588;A0A024R566;A0A024R5D9;A0A024R572;Q15637;B4DSE4;B4DJU4;Q14820;F8WEV5;B4DX42;H7C561	A0A024R588;A0A024R566;A0A024R5D9;A0A024R572;Q15637;B4DSE4;B4DJU4;Q14820;F8WEV5	6;6;6;6;6;5;5;3;3;2;1	6;6;6;6;6;5;5;3;3;2;1	6;6;6;6;6;5;5;3;3;2;1	Splicing factor 1	SF1	tr|A0A024R588|A0A024R588_HUMAN Splicing factor 1, isoform CRA_d OS=Homo sapiens GN=SF1 PE=4 SV=1;tr|A0A024R566|A0A024R566_HUMAN Splicing factor 1, isoform CRA_a OS=Homo sapiens GN=SF1 PE=4 SV=1;tr|A0A024R5D9|A0A024R5D9_HUMAN Splicing factor 1, isoform CRA_	11	6	6	6	0	0	2	2	2	2	1	1	1	1	0	2	1	2	2	1	3	4	2	0	0	0	1	1	2	2	1	0	1	1	1	1	0	0	2	2	2
241	B2R5U3;A0A024R571;Q9H4M9;C9J2Z4;B4DZH9;B4DMV9;B4DR44;B4DTR4;C9JC03;C9JDQ8;C9JIJ3;C9IZH1;Q8NCJ3;B4DLA1;A0A024R0S6;Q9NZN4	B2R5U3;A0A024R571;Q9H4M9;C9J2Z4;B4DZH9;B4DMV9;B4DR44;B4DTR4;C9JC03;C9JDQ8	12;12;12;10;10;10;10;10;9;6;2;2;1;1;1;1	12;12;12;10;10;10;10;10;9;6;2;2;1;1;1;1	8;8;8;7;6;7;7;7;5;3;1;1;0;0;0;0	EH domain-containing protein 1	EHD1	tr|B2R5U3|B2R5U3_HUMAN EH-domain containing 1, isoform CRA_b OS=Homo sapiens GN=EHD1 PE=2 SV=1;tr|A0A024R571|A0A024R571_HUMAN EH domain-containing protein 1 OS=Homo sapiens GN=EHD1 PE=1 SV=1;sp|Q9H4M9|EHD1_HUMAN EH domain-containing protein 1 OS=Homo sapie	16	12	12	8	1	0	3	2	3	3	4	6	8	8	1	3	7	5	2	3	4	3	0	0	0	0	2	2	2	1	2	3	3	4	1	1	1	0	3	2	3
242	E9PLS9;A0A024R577;O76062;H0YDY5;E9PQZ7;E9PP79;E9PLL1;E9PRQ1;E9PLI3;H0YEN6;E9PS18;B4DK82	E9PLS9;A0A024R577;O76062;H0YDY5;E9PQZ7;E9PP79;E9PLL1;E9PRQ1;E9PLI3	3;3;3;2;2;2;2;2;2;1;1;1	3;3;3;2;2;2;2;2;2;1;1;1	3;3;3;2;2;2;2;2;2;1;1;1	Delta(14)-sterol reductase	TM7SF2	tr|E9PLS9|E9PLS9_HUMAN Delta(14)-sterol reductase (Fragment) OS=Homo sapiens GN=TM7SF2 PE=1 SV=1;tr|A0A024R577|A0A024R577_HUMAN Transmembrane 7 superfamily member 2, isoform CRA_a OS=Homo sapiens GN=TM7SF2 PE=4 SV=1;sp|O76062|ERG24_HUMAN Delta(14)-sterol r	12	3	3	3	2	1	3	3	3	3	3	3	0	1	0	2	2	2	2	2	2	2	2	2	2	0	2	2	2	2	2	2	2	2	2	2	2	1	3	3	3
243	E9PN04;A0A024R582;J3KMZ8;Q92785	E9PN04;A0A024R582;J3KMZ8;Q92785	2;2;2;2	2;2;2;2	2;2;2;2	Zinc finger protein ubi-d4	DPF2	tr|E9PN04|E9PN04_HUMAN Zinc finger protein ubi-d4 OS=Homo sapiens GN=DPF2 PE=1 SV=1;tr|A0A024R582|A0A024R582_HUMAN D4, zinc and double PHD fingers family 2, isoform CRA_a OS=Homo sapiens GN=DPF2 PE=4 SV=1;tr|J3KMZ8|J3KMZ8_HUMAN Zinc finger protein ubi-d4 O	4	2	2	2	0	0	1	1	0	0	1	1	0	0	1	2	0	0	1	0	1	1	1	1	1	1	1	1	1	1	1	1	1	0	1	0	0	0	1	1	0
244	A0A024R589;Q86XE0	A0A024R589;Q86XE0	1;1	1;1	1;1	Sorting nexin-32	FLJ30934;SNX32	tr|A0A024R589|A0A024R589_HUMAN Uncharacterized protein OS=Homo sapiens GN=FLJ30934 PE=4 SV=1;sp|Q86XE0|SNX32_HUMAN Sorting nexin-32 OS=Homo sapiens GN=SNX32 PE=1 SV=1	2	1	1	1	1	1	0	0	0	0	0	0	0	0	0	0	0	0	0	0	1	1	0	0	0	0	0	1	1	1	0	0	0	0	0	0	1	1	0	0	0
245	A0A024R5B2;E7ETY4;A9CP04;A0A140VJP1;A8K2S4;E9PC69;Q7KZI7;F5H6N2;F5H4F6;A0A024R555;K7EK17;K7EKG8;H0YKJ3;H0YNV4;O75271;A0A0A0MST9;A0A0A0MQR8;A0A0A0MSZ1;A0A0A0MT23;J3KNR0;X5DNR8;B4DIB3;X5D2M4;A0A087X0I6;Q96L34;P27448;Q9P0L2	A0A024R5B2;E7ETY4;A9CP04;A0A140VJP1;A8K2S4;E9PC69;Q7KZI7;F5H6N2;F5H4F6;A0A024R555	4;4;4;4;4;4;4;2;2;2;1;1;1;1;1;1;1;1;1;1;1;1;1;1;1;1;1	4;4;4;4;4;4;4;2;2;2;1;1;1;1;1;1;1;1;1;1;1;1;1;1;1;1;1	4;4;4;4;4;4;4;2;2;2;1;1;1;1;1;1;1;1;1;1;1;1;1;1;1;1;1	Serine/threonine-protein kinase MARK2	MARK2;Par1b	tr|A0A024R5B2|A0A024R5B2_HUMAN MAP/microtubule affinity-regulating kinase 2, isoform CRA_c OS=Homo sapiens GN=MARK2 PE=3 SV=1;tr|E7ETY4|E7ETY4_HUMAN Serine/threonine-protein kinase MARK2 OS=Homo sapiens GN=MARK2 PE=1 SV=1;tr|A9CP04|A9CP04_HUMAN Ser/Thr pro	27	4	4	4	0	0	0	0	2	2	0	0	1	2	1	2	2	1	1	1	2	2	0	0	0	0	0	0	0	0	2	2	1	2	0	0	0	0	0	0	2
246	B7Z361;A0A024R5C4;B7Z3E3;B7Z8W8;O95197;F5H617	B7Z361;A0A024R5C4;B7Z3E3;B7Z8W8;O95197;F5H617	2;2;2;2;2;1	2;2;2;2;2;1	2;2;2;2;2;1	Reticulon;Reticulon-3	RTN3	tr|B7Z361|B7Z361_HUMAN Reticulon OS=Homo sapiens PE=2 SV=1;tr|A0A024R5C4|A0A024R5C4_HUMAN Reticulon OS=Homo sapiens GN=RTN3 PE=4 SV=1;tr|B7Z3E3|B7Z3E3_HUMAN Reticulon OS=Homo sapiens PE=2 SV=1;tr|B7Z8W8|B7Z8W8_HUMAN Reticulon OS=Homo sapiens PE=2 SV=1;sp|O	6	2	2	2	1	1	1	1	1	2	0	0	2	2	1	1	2	2	2	0	1	2	2	2	2	0	1	0	1	1	1	1	2	2	0	1	1	1	1	1	1
247	A0A024R5C5;P11498;E9PS68;E9PRE7	A0A024R5C5;P11498	4;4;1;1	4;4;1;1	4;4;1;1	Pyruvate carboxylase;Pyruvate carboxylase, mitochondrial	PC	tr|A0A024R5C5|A0A024R5C5_HUMAN Pyruvate carboxylase OS=Homo sapiens GN=PC PE=4 SV=1;sp|P11498|PYC_HUMAN Pyruvate carboxylase, mitochondrial OS=Homo sapiens GN=PC PE=1 SV=2	4	4	4	4	0	0	0	0	3	2	1	1	0	0	0	2	0	0	0	0	0	0	0	0	0	0	0	0	0	0	2	1	2	2	0	0	0	0	0	0	3
248	A0A024R5E5;Q13488;H0YCE3;E9PNA6;H0YEL3;Q6QBN8;E9PMC5;Q64F87;E9PM12	A0A024R5E5;Q13488;H0YCE3;E9PNA6	3;3;2;2;1;1;1;1;1	3;3;2;2;1;1;1;1;1	3;3;2;2;1;1;1;1;1	V-type proton ATPase subunit a;V-type proton ATPase 116 kDa subunit a isoform 3	TCIRG1	tr|A0A024R5E5|A0A024R5E5_HUMAN V-type proton ATPase subunit a OS=Homo sapiens GN=TCIRG1 PE=3 SV=1;sp|Q13488|VPP3_HUMAN V-type proton ATPase 116 kDa subunit a isoform 3 OS=Homo sapiens GN=TCIRG1 PE=1 SV=3;tr|H0YCE3|H0YCE3_HUMAN V-type proton ATPase subunit	9	3	3	3	0	0	2	2	2	2	1	1	0	0	1	0	0	0	0	0	0	1	0	0	0	0	0	0	0	0	1	1	0	0	0	0	0	0	2	2	2
249	A0A024R5F4;P50416;B2RAQ8;H3BP22;H3BUV7;H3BMD2;H7C0S1;H3BUJ0;A2RRE8;Q53FV7;A8K5K1;A5PLL0;A0A024R4W7;Q92523	A0A024R5F4;P50416;B2RAQ8	8;8;7;2;2;1;1;1;1;1;1;1;1;1	8;8;7;2;2;1;1;1;1;1;1;1;1;1	8;8;7;2;2;1;1;1;1;1;1;1;1;1	Carnitine O-palmitoyltransferase 1, liver isoform	CPT1A	tr|A0A024R5F4|A0A024R5F4_HUMAN Carnitine palmitoyltransferase 1A (Liver), isoform CRA_a OS=Homo sapiens GN=CPT1A PE=3 SV=1;sp|P50416|CPT1A_HUMAN Carnitine O-palmitoyltransferase 1, liver isoform OS=Homo sapiens GN=CPT1A PE=1 SV=2;tr|B2RAQ8|B2RAQ8_HUMAN cDN	14	8	8	8	2	2	3	3	2	3	3	2	1	1	0	2	5	4	5	3	3	2	1	1	2	1	5	4	4	4	2	2	3	4	5	5	2	2	3	3	2
250	A8K0D2;A0A024R5F7;Q9UBM7;X5DNI9;E9PJ54;X5D9E1;E9PM00;A0A0S2Z3S3;X5DRD7;A0A0S2Z3U5;E9PRL8;E9PQ71;E9PIP9;A0A0S2Z3N8;B4E1K5;H0YE57	A8K0D2;A0A024R5F7;Q9UBM7;X5DNI9;E9PJ54;X5D9E1;E9PM00;A0A0S2Z3S3;X5DRD7	5;5;5;4;3;3;3;3;3;2;2;2;2;2;2;1	5;5;5;4;3;3;3;3;3;2;2;2;2;2;2;1	5;5;5;4;3;3;3;3;3;2;2;2;2;2;2;1	7-dehydrocholesterol reductase	DHCR7	tr|A8K0D2|A8K0D2_HUMAN cDNA FLJ77740, highly similar to Homo sapiens 7-dehydrocholesterol reductase, mRNA OS=Homo sapiens PE=2 SV=1;tr|A0A024R5F7|A0A024R5F7_HUMAN 7-dehydrocholesterol reductase isoform 1 OS=Homo sapiens GN=DHCR7 PE=2 SV=1;sp|Q9UBM7|DHCR7_H	16	5	5	5	1	1	3	2	3	3	2	2	1	2	1	3	2	2	2	3	3	3	1	1	1	2	3	3	3	3	3	3	4	4	3	3	1	1	3	2	3
251	A0A024R5G7;Q7Z2W9;H3BUY0;B4DXI4	A0A024R5G7;Q7Z2W9;H3BUY0;B4DXI4	2;2;1;1	2;2;1;1	2;2;1;1	39S ribosomal protein L21, mitochondrial	MRPL21	tr|A0A024R5G7|A0A024R5G7_HUMAN Mitochondrial ribosomal protein L21, isoform CRA_a OS=Homo sapiens GN=MRPL21 PE=4 SV=1;sp|Q7Z2W9|RM21_HUMAN 39S ribosomal protein L21, mitochondrial OS=Homo sapiens GN=MRPL21 PE=1 SV=2;tr|H3BUY0|H3BUY0_HUMAN 39S ribosomal pro	4	2	2	2	0	0	1	1	1	1	1	1	1	1	0	0	2	1	1	0	0	0	0	0	0	0	0	0	0	0	0	0	0	0	0	0	0	0	1	1	1
252	F5GWK5;F5H5A8;F5H3G8;F5H0V7;A0A024R5G8;F5H8G1;F5H1Z6;F5H8H3;B3KTJ1;A0A024R5L8;A0A087WXR2;Q9Y365;F5GY07;F5GY11	F5GWK5;F5H5A8;F5H3G8;F5H0V7;A0A024R5G8;F5H8G1;F5H1Z6;F5H8H3;B3KTJ1;A0A024R5L8;A0A087WXR2;Q9Y365;F5GY07;F5GY11	2;2;2;2;2;2;2;2;2;2;2;2;1;1	2;2;2;2;2;2;2;2;2;2;2;2;1;1	2;2;2;2;2;2;2;2;2;2;2;2;1;1	PCTP-like protein	STARD10	tr|F5GWK5|F5GWK5_HUMAN PCTP-like protein (Fragment) OS=Homo sapiens GN=STARD10 PE=1 SV=1;tr|F5H5A8|F5H5A8_HUMAN PCTP-like protein (Fragment) OS=Homo sapiens GN=STARD10 PE=1 SV=1;tr|F5H3G8|F5H3G8_HUMAN PCTP-like protein (Fragment) OS=Homo sapiens GN=STARD10	14	2	2	2	0	0	0	0	0	2	1	1	0	0	0	0	0	0	0	0	2	2	0	0	0	0	1	1	1	0	0	0	0	0	0	0	0	0	0	0	0
253	A0A024R5H0;O75531	A0A024R5H0;O75531	1;1	1;1	1;1	Barrier-to-autointegration factor;Barrier-to-autointegration factor, N-terminally processed	BANF1	tr|A0A024R5H0|A0A024R5H0_HUMAN Barrier to autointegration factor 1, isoform CRA_a OS=Homo sapiens GN=BANF1 PE=4 SV=1;sp|O75531|BAF_HUMAN Barrier-to-autointegration factor OS=Homo sapiens GN=BANF1 PE=1 SV=1	2	1	1	1	0	0	0	0	0	0	0	0	1	0	1	1	1	0	0	0	0	0	0	0	0	0	0	1	0	1	0	0	1	0	0	0	0	0	0	0	0
254	Q6FGX3;A0A024R5H8;Q53ET8;A0A024R5J5;P20340;B7Z5Z9;F5H3K7;Q9NRW1;F5GX61;Q6AZ91;Q53S08;C9JU14;J3KR73;C9J0I2;Q9H0N0;Q9UL30;Q9UL29;C9JB90;Q14964	Q6FGX3;A0A024R5H8;Q53ET8;A0A024R5J5;P20340;B7Z5Z9	12;12;11;11;11;7;5;5;4;4;4;3;3;2;2;1;1;1;1	12;12;11;11;11;7;5;5;4;4;4;3;3;2;2;1;1;1;1	12;12;11;11;11;7;5;5;4;4;4;3;3;2;2;1;1;1;1	Ras-related protein Rab-6A	RAB6A	tr|Q6FGX3|Q6FGX3_HUMAN RAB6A protein OS=Homo sapiens GN=RAB6A PE=2 SV=1;tr|A0A024R5H8|A0A024R5H8_HUMAN RAB6A, member RAS oncogene family, isoform CRA_b OS=Homo sapiens GN=RAB6A PE=4 SV=1;tr|Q53ET8|Q53ET8_HUMAN RAB6A, member RAS oncogene family isoform a va	19	12	12	12	0	1	5	7	5	5	5	4	4	5	1	5	7	8	4	2	5	5	5	6	4	3	4	4	7	7	4	3	3	5	5	4	0	1	5	7	5
255	A0A024R5J4;Q8TE77;A0A087WWG1;C9JUG3;A0A024R5C3;E9PIT5	A0A024R5J4;Q8TE77	10;10;4;3;3;2	10;10;4;3;3;2	10;10;4;3;3;2	Protein phosphatase Slingshot homolog 3	SSH3	tr|A0A024R5J4|A0A024R5J4_HUMAN Slingshot homolog 3 (Drosophila), isoform CRA_f OS=Homo sapiens GN=SSH3 PE=4 SV=1;sp|Q8TE77|SSH3_HUMAN Protein phosphatase Slingshot homolog 3 OS=Homo sapiens GN=SSH3 PE=1 SV=2	6	10	10	10	4	4	4	4	2	3	1	2	2	2	1	2	5	5	4	2	5	6	2	3	4	4	3	3	6	5	3	3	3	4	5	5	4	4	4	4	2
256	A0A024R5K1;Q9BR76;Q9NSK3;A0A087WW53;F5H390;Q59F81;B4DIU2;F5H0D2	A0A024R5K1;Q9BR76;Q9NSK3	11;11;8;5;5;5;5;1	11;11;8;5;5;5;5;1	10;10;7;5;5;5;5;1	Coronin;Coronin-1B	CORO1B;DKFZp762I166	tr|A0A024R5K1|A0A024R5K1_HUMAN Coronin OS=Homo sapiens GN=CORO1B PE=3 SV=1;sp|Q9BR76|COR1B_HUMAN Coronin-1B OS=Homo sapiens GN=CORO1B PE=1 SV=1;tr|Q9NSK3|Q9NSK3_HUMAN Putative uncharacterized protein DKFZp762I166 (Fragment) OS=Homo sapiens GN=DKFZp762I166	8	11	11	10	3	3	6	6	8	6	5	5	2	3	2	3	5	7	3	3	3	4	3	2	2	2	4	5	7	4	3	4	2	3	3	4	3	3	6	6	8
257	E9PN51;F8W9K7;B4DYI3;A0A024R5K3;E9PPW7;O00217;E9PKH6;Q53G17;H0YDT4	E9PN51;F8W9K7;B4DYI3;A0A024R5K3;E9PPW7;O00217;E9PKH6;Q53G17;H0YDT4	4;4;4;4;4;4;3;3;2	4;4;4;4;4;4;3;3;2	4;4;4;4;4;4;3;3;2	NADH dehydrogenase [ubiquinone] iron-sulfur protein 8, mitochondrial	NDUFS8	tr|E9PN51|E9PN51_HUMAN NADH dehydrogenase [ubiquinone] iron-sulfur protein 8, mitochondrial (Fragment) OS=Homo sapiens GN=NDUFS8 PE=1 SV=1;tr|F8W9K7|F8W9K7_HUMAN NADH dehydrogenase [ubiquinone] iron-sulfur protein 8, mitochondrial (Fragment) OS=Homo sapien	9	4	4	4	1	0	1	2	2	1	2	2	1	1	0	1	2	2	3	3	2	2	1	2	2	1	0	2	1	1	1	1	2	2	2	2	1	0	1	2	2
258	A0A024R5K6;O95298;E9PRJ5;E9PRQ4;Q8NI46;A0A087WY27;E9PM14;A0A087WUM3;E9PQ53	A0A024R5K6;O95298;E9PRJ5;E9PRQ4;Q8NI46;A0A087WY27;E9PM14;A0A087WUM3;E9PQ53	4;4;3;2;2;2;2;2;2	4;4;3;2;2;2;2;2;2	4;4;3;2;2;2;2;2;2	NADH dehydrogenase [ubiquinone] 1 subunit C2;NADH dehydrogenase [ubiquinone] 1 subunit C2, isoform 2	NDUFC2;NDUFC2-KCTD14;KCTD14	tr|A0A024R5K6|A0A024R5K6_HUMAN NADH dehydrogenase [ubiquinone] 1 subunit C2 OS=Homo sapiens GN=NDUFC2 PE=3 SV=1;sp|O95298|NDUC2_HUMAN NADH dehydrogenase [ubiquinone] 1 subunit C2 OS=Homo sapiens GN=NDUFC2 PE=1 SV=1;tr|E9PRJ5|E9PRJ5_HUMAN NADH dehydrogenase	9	4	4	4	1	1	3	3	3	2	1	1	0	0	0	1	1	1	2	2	2	2	1	1	3	1	0	0	1	1	1	1	1	1	1	1	1	1	3	3	3
259	A0A024R5K8;P50454;B4DN87;A8K259;E9PPV6;E9PKH2;E9PR70;E9PK86;E9PMI5;Q9NPA9;E9PQ34;E9PJH8;E9PIG2;E9PRS3;E9PNX1;H0YEP8;E9PLA6	A0A024R5K8;P50454;B4DN87;A8K259;E9PPV6;E9PKH2;E9PR70;E9PK86;E9PMI5	12;12;11;11;9;8;8;6;6;5;4;4;4;4;4;1;1	12;12;11;11;9;8;8;6;6;5;4;4;4;4;4;1;1	12;12;11;11;9;8;8;6;6;5;4;4;4;4;4;1;1	Serpin H1	SERPINH1	tr|A0A024R5K8|A0A024R5K8_HUMAN Serpin peptidase inhibitor, clade H (Heat shock protein 47), member 1, (Collagen binding protein 1), isoform CRA_a OS=Homo sapiens GN=SERPINH1 PE=3 SV=1;sp|P50454|SERPH_HUMAN Serpin H1 OS=Homo sapiens GN=SERPINH1 PE=1 SV=2;tr	17	12	12	12	1	1	7	8	10	9	7	6	1	4	2	9	5	4	2	1	5	5	5	5	3	0	2	2	3	2	7	7	9	9	3	2	1	1	7	8	10
260	A0A024R5M3;Q53HG7;Q14247;Q76MU0;B3KRK4;B4E358;H0YCD9;H0YEV2;A0A0B6XJY7	A0A024R5M3;Q53HG7;Q14247;Q76MU0	20;20;20;13;6;6;4;3;2	20;20;20;13;6;6;4;3;2	20;20;20;13;6;6;4;3;2	Src substrate cortactin	CTTN;EMS1	tr|A0A024R5M3|A0A024R5M3_HUMAN Cortactin, isoform CRA_c OS=Homo sapiens GN=CTTN PE=4 SV=1;tr|Q53HG7|Q53HG7_HUMAN Cortactin isoform a variant (Fragment) OS=Homo sapiens PE=1 SV=1;sp|Q14247|SRC8_HUMAN Src substrate cortactin OS=Homo sapiens GN=CTTN PE=1 SV=2	9	20	20	20	4	3	4	7	4	3	6	9	1	1	4	6	3	2	8	6	14	14	8	10	5	3	10	9	10	8	3	3	7	8	13	14	4	3	4	7	4
261	A0A024R5M9;A0A087WY61;Q4LE64;Q14980;Q59HB8;A0A024R5G4;Q7Z757;Q96HN5;H0YFY6;F5H4J1;A8K394;Q3SYK8;F5H6Y5;K4DIE0;Q9UPG3;Q9UNL7;F5H0Z7;F5H763;Q86XH4;F5H1L0;F5GZW1;G1UI36;F5H2F3;F5H3L6;H7C0N9;A0A024R856;H9KVB4;O15417	A0A024R5M9;A0A087WY61;Q4LE64;Q14980;Q59HB8;A0A024R5G4;Q7Z757;Q96HN5;H0YFY6	56;55;55;55;45;40;36;28;28;16;16;14;14;12;7;5;2;2;2;1;1;1;1;1;1;1;1;1	56;55;55;55;45;40;36;28;28;16;16;14;14;12;7;5;2;2;2;1;1;1;1;1;1;1;1;1	55;54;54;54;44;39;36;28;28;15;15;14;14;12;7;5;2;2;2;1;1;1;1;1;1;1;1;1	Nuclear mitotic apparatus protein 1	NUMA1;NUMA1 variant protein	tr|A0A024R5M9|A0A024R5M9_HUMAN Nuclear mitotic apparatus protein 1, isoform CRA_a OS=Homo sapiens GN=NUMA1 PE=4 SV=1;tr|A0A087WY61|A0A087WY61_HUMAN Nuclear mitotic apparatus protein 1 OS=Homo sapiens GN=NUMA1 PE=1 SV=1;tr|Q4LE64|Q4LE64_HUMAN NUMA1 variant	28	56	56	55	12	12	17	20	25	20	18	19	19	19	15	25	27	26	26	20	17	21	16	25	29	16	14	24	23	19	14	16	18	18	10	9	12	12	17	20	25
262	A0A140VK19;A0A024R5Q4;P50440;H0YMX4;H0YL75;H0YN43;H0YLC6	A0A140VK19;A0A024R5Q4;P50440;H0YMX4	4;4;4;2;1;1;1	4;4;4;2;1;1;1	4;4;4;2;1;1;1	Glycine amidinotransferase, mitochondrial	GATM	tr|A0A140VK19|A0A140VK19_HUMAN Testicular secretory protein Li 19 OS=Homo sapiens PE=2 SV=1;tr|A0A024R5Q4|A0A024R5Q4_HUMAN Glycine amidinotransferase (L-arginine:glycine amidinotransferase), isoform CRA_a OS=Homo sapiens GN=GATM PE=4 SV=1;sp|P50440|GATM_HU	7	4	4	4	0	0	0	0	0	1	0	1	0	0	2	3	0	0	0	1	1	1	1	2	3	2	0	0	0	0	2	3	3	2	1	0	0	0	0	0	0
263	B4E1L0;A0A024R5Q7;P30520	B4E1L0;A0A024R5Q7;P30520	4;4;4	4;4;4	4;4;4	Adenylosuccinate synthetase isozyme 2	ADSS	tr|B4E1L0|B4E1L0_HUMAN Adenylosuccinate synthetase isozyme 2 OS=Homo sapiens GN=ADSS PE=2 SV=1;tr|A0A024R5Q7|A0A024R5Q7_HUMAN Adenylosuccinate synthetase isozyme 2 OS=Homo sapiens GN=ADSS PE=3 SV=1;sp|P30520|PURA2_HUMAN Adenylosuccinate synthetase isozyme	3	4	4	4	0	0	2	2	2	0	0	1	2	2	1	2	3	3	1	0	3	1	0	0	1	1	0	0	1	2	2	2	2	1	0	1	0	0	2	2	2
264	A0A075B720;Q05CD9;Q05DF5;A8K8N5;A0A024R5S4;P40818	A0A075B720;Q05CD9;Q05DF5;A8K8N5;A0A024R5S4;P40818	1;1;1;1;1;1	1;1;1;1;1;1	1;1;1;1;1;1	Ubiquitin carboxyl-terminal hydrolase;Ubiquitin carboxyl-terminal hydrolase 8	USP8	tr|A0A075B720|A0A075B720_HUMAN Ubiquitin carboxyl-terminal hydrolase 8 OS=Homo sapiens GN=USP8 PE=1 SV=1;tr|Q05CD9|Q05CD9_HUMAN USP8 protein (Fragment) OS=Homo sapiens GN=USP8 PE=2 SV=1;tr|Q05DF5|Q05DF5_HUMAN USP8 protein (Fragment) OS=Homo sapiens GN=USP8	6	1	1	1	0	0	0	0	0	0	0	0	0	0	0	0	0	0	0	0	0	1	0	0	0	0	0	0	0	0	0	0	0	0	0	0	0	0	0	0	0
265	A0A024R5S5;O75822;H0YGJ7;H0YLP3	A0A024R5S5;O75822	4;4;1;1	4;4;1;1	4;4;1;1	Eukaryotic translation initiation factor 3 subunit J	EIF3S1;EIF3J	tr|A0A024R5S5|A0A024R5S5_HUMAN Eukaryotic translation initiation factor 3 subunit J OS=Homo sapiens GN=EIF3S1 PE=3 SV=1;sp|O75822|EIF3J_HUMAN Eukaryotic translation initiation factor 3 subunit J OS=Homo sapiens GN=EIF3J PE=1 SV=2	4	4	4	4	1	1	0	0	1	1	2	1	1	0	2	3	0	0	0	0	2	2	0	0	0	0	1	1	2	2	1	0	0	0	1	1	1	1	0	0	1
266	A0A024R5U5;O14672;A0AV88;H3BS53	A0A024R5U5;O14672;A0AV88	3;3;2;1	3;3;2;1	3;3;2;1	Disintegrin and metalloproteinase domain-containing protein 10	ADAM10	tr|A0A024R5U5|A0A024R5U5_HUMAN ADAM metallopeptidase domain 10, isoform CRA_b OS=Homo sapiens GN=ADAM10 PE=4 SV=1;sp|O14672|ADA10_HUMAN Disintegrin and metalloproteinase domain-containing protein 10 OS=Homo sapiens GN=ADAM10 PE=1 SV=1;tr|A0AV88|A0AV88_HUMA	4	3	3	3	1	0	1	1	0	0	1	1	0	0	1	3	1	0	1	1	1	1	2	1	2	2	1	1	2	2	2	1	1	1	1	1	1	0	1	1	0
267	Q9UHS8;B2R7T6;A0A024R5X2;Q9Y6N5;Q53HW7;H3BNX3;H3BMS6;H3BNP9;H3BV36	Q9UHS8;B2R7T6;A0A024R5X2;Q9Y6N5;Q53HW7;H3BNX3	13;13;13;13;12;7;5;4;2	13;13;13;13;12;7;5;4;2	13;13;13;13;12;7;5;4;2	Sulfide:quinone oxidoreductase, mitochondrial	hCG_2001986;SQRDL	tr|Q9UHS8|Q9UHS8_HUMAN PRO1975 OS=Homo sapiens PE=2 SV=1;tr|B2R7T6|B2R7T6_HUMAN cDNA, FLJ93596, highly similar to Homo sapiens sulfide quinone reductase-like (yeast) (SQRDL), mRNA OS=Homo sapiens PE=2 SV=1;tr|A0A024R5X2|A0A024R5X2_HUMAN HCG2001986, isoform	9	13	13	13	3	3	8	6	7	6	7	7	6	5	7	11	9	8	9	7	5	4	7	6	7	7	4	6	6	6	9	7	6	5	4	5	3	3	8	6	7
268	A0A024R5X7;O76031;Q9H072	A0A024R5X7;O76031;Q9H072	7;7;6	7;7;6	7;7;6	ATP-dependent Clp protease ATP-binding subunit clpX-like, mitochondrial	CLPX;DKFZp586J151	tr|A0A024R5X7|A0A024R5X7_HUMAN ClpX caseinolytic peptidase X homolog (E. coli), isoform CRA_a OS=Homo sapiens GN=CLPX PE=4 SV=1;sp|O76031|CLPX_HUMAN ATP-dependent Clp protease ATP-binding subunit clpX-like, mitochondrial OS=Homo sapiens GN=CLPX PE=1 SV=2;t	3	7	7	7	0	0	2	2	5	6	2	1	0	0	0	5	1	1	1	0	1	1	0	0	0	0	0	0	0	0	0	0	0	0	0	0	0	0	2	2	5
269	A0A024R5Y1;Q9NZD8;H0YML6;H0YLD7;H0YLW1;H0YLT5;H0YKM6;H0YMB7;H0YKB0;H3BRR0	A0A024R5Y1;Q9NZD8;H0YML6;H0YLD7;H0YLW1;H0YLT5;H0YKM6;H0YMB7;H0YKB0;H3BRR0	2;2;1;1;1;1;1;1;1;1	2;2;1;1;1;1;1;1;1;1	2;2;1;1;1;1;1;1;1;1	Maspardin	SPG21	tr|A0A024R5Y1|A0A024R5Y1_HUMAN Spastic paraplegia 21 (Autosomal recessive, Mast syndrome), isoform CRA_a OS=Homo sapiens GN=SPG21 PE=4 SV=1;sp|Q9NZD8|SPG21_HUMAN Maspardin OS=Homo sapiens GN=SPG21 PE=1 SV=1;tr|H0YML6|H0YML6_HUMAN Maspardin (Fragment) OS=Ho	10	2	2	2	0	0	1	2	0	0	0	0	0	0	1	1	0	0	0	0	1	1	0	0	0	0	1	1	0	0	1	1	1	1	1	1	0	0	1	2	0
270	Q59F45;A0A024R5Z3;P84022;B7Z725;H3BVD1;Q68DS8;H0YMP2;H0YL71;H0YKE2;H3BP09;H3BQ00;K7EJX0;A0A024RDR3;B7Z5N5;O15198	Q59F45;A0A024R5Z3;P84022;B7Z725;H3BVD1	4;4;4;2;2;1;1;1;1;1;1;1;1;1;1	4;4;4;2;2;1;1;1;1;1;1;1;1;1;1	3;3;3;2;1;1;0;0;1;0;1;0;0;0;0	Mothers against decapentaplegic homolog;Mothers against decapentaplegic homolog 3	SMAD3	tr|Q59F45|Q59F45_HUMAN Mothers against decapentaplegic homolog (Fragment) OS=Homo sapiens PE=2 SV=1;tr|A0A024R5Z3|A0A024R5Z3_HUMAN Mothers against decapentaplegic homolog OS=Homo sapiens GN=SMAD3 PE=3 SV=1;sp|P84022|SMAD3_HUMAN Mothers against decapentaple	15	4	4	3	0	0	1	1	2	1	2	3	1	1	0	0	1	1	0	0	1	1	2	2	2	0	1	0	2	2	1	1	1	1	1	1	0	0	1	1	2
271	V9HW65;A0A024R5Z7;P07355;H0YN42;H0YMD0;H0YMU9;A6NMY6;H0YM50;H0YKS4;B3KRQ1;H0YN28;H0YL33;B4DNH8;H0YMM1;H0YNA0;H0YKZ7;H0YLV6;H0YMT9;H0YKX9;H0YKL9;H0YMW4;H0YN52;H0YKV8;H0YMD9;H0YNB8;H0YKN4;H0YLE2	V9HW65;A0A024R5Z7;P07355;H0YN42;H0YMD0;H0YMU9;A6NMY6;H0YM50;H0YKS4;B3KRQ1;H0YN28;H0YL33	31;31;31;26;24;24;23;21;18;18;16;16;15;12;10;10;10;10;10;9;9;8;7;6;5;5;3	31;31;31;26;24;24;23;21;18;18;16;16;15;12;10;10;10;10;10;9;9;8;7;6;5;5;3	15;15;15;10;8;8;11;6;8;4;2;2;11;8;0;8;8;8;8;8;8;0;6;5;4;4;0	Annexin;Annexin A2;Putative annexin A2-like protein	HEL-S-270;ANXA2;ANXA2P2	tr|V9HW65|V9HW65_HUMAN Annexin OS=Homo sapiens GN=HEL-S-270 PE=2 SV=1;tr|A0A024R5Z7|A0A024R5Z7_HUMAN Annexin OS=Homo sapiens GN=ANXA2 PE=3 SV=1;sp|P07355|ANXA2_HUMAN Annexin A2 OS=Homo sapiens GN=ANXA2 PE=1 SV=2;tr|H0YN42|H0YN42_HUMAN Annexin (Fragment) OS	27	31	31	15	19	18	29	30	29	30	28	27	20	19	16	24	18	21	27	25	29	29	29	30	30	27	18	19	21	18	23	26	27	27	22	21	19	18	29	30	29
272	H3BNF1;A0A0S2Z5D0;H3BUV4;H3BUT1;A0A0S2Z5G3;A0A024R601;Q9NWW5	H3BNF1;A0A0S2Z5D0;H3BUV4;H3BUT1;A0A0S2Z5G3;A0A024R601;Q9NWW5	1;1;1;1;1;1;1	1;1;1;1;1;1;1	1;1;1;1;1;1;1	Ceroid-lipofuscinosis neuronal protein 6	CLN6	tr|H3BNF1|H3BNF1_HUMAN Ceroid-lipofuscinosis neuronal protein 6 OS=Homo sapiens GN=CLN6 PE=1 SV=1;tr|A0A0S2Z5D0|A0A0S2Z5D0_HUMAN Ceroid-lipofuscinosis neuronal 6 late infantile variant isoform 2 OS=Homo sapiens GN=CLN6 PE=2 SV=1;tr|H3BUV4|H3BUV4_HUMAN Cero	7	1	1	1	0	0	1	1	1	1	0	1	0	1	0	1	1	1	1	0	1	1	0	1	1	0	0	0	1	0	1	1	1	1	0	0	0	0	1	1	1
273	Q6ICQ4;Q6FG99;A0A024R608;P05386;Q7Z612	Q6ICQ4;Q6FG99;A0A024R608;P05386;Q7Z612	2;2;2;2;1	1;1;1;1;1	1;1;1;1;1	60S acidic ribosomal protein P1	RPLP1	tr|Q6ICQ4|Q6ICQ4_HUMAN RPLP1 protein (Fragment) OS=Homo sapiens GN=RPLP1 PE=2 SV=1;tr|Q6FG99|Q6FG99_HUMAN RPLP1 protein OS=Homo sapiens GN=RPLP1 PE=2 SV=1;tr|A0A024R608|A0A024R608_HUMAN Ribosomal protein, large, P1, isoform CRA_a OS=Homo sapiens GN=RPLP1 P	5	2	1	1	0	0	1	1	0	1	1	1	0	0	0	0	1	1	0	0	0	0	1	0	0	0	0	0	0	0	0	0	0	0	0	0	0	0	0	0	0
274	A0A024R611;P31146;Q59G88;H3BRY3;H3BTU6;H3BRJ0;H3BNA2;H3BU76;B4DJS1;Q6ZW98;H3BSL1	A0A024R611;P31146;Q59G88;H3BRY3;H3BTU6	14;14;12;11;7;6;3;3;3;3;3	14;14;12;11;7;6;3;3;3;3;3	14;14;12;11;7;6;3;3;3;3;3	Coronin;Coronin-1A	CORO1A	tr|A0A024R611|A0A024R611_HUMAN Coronin OS=Homo sapiens GN=CORO1A PE=3 SV=1;sp|P31146|COR1A_HUMAN Coronin-1A OS=Homo sapiens GN=CORO1A PE=1 SV=4;tr|Q59G88|Q59G88_HUMAN Coronin (Fragment) OS=Homo sapiens PE=3 SV=1;tr|H3BRY3|H3BRY3_HUMAN Coronin OS=Homo sapie	11	14	14	14	1	1	11	11	11	10	8	9	13	13	2	7	7	6	2	1	0	0	2	3	2	1	2	2	1	0	7	8	8	8	2	3	1	1	11	11	11
275	A0A024R637;O60343;Q5JU47	A0A024R637;O60343	3;3;1	3;3;1	3;3;1	TBC1 domain family member 4	TBC1D4	tr|A0A024R637|A0A024R637_HUMAN TBC1 domain family, member 4, isoform CRA_b OS=Homo sapiens GN=TBC1D4 PE=4 SV=1;sp|O60343|TBCD4_HUMAN TBC1 domain family member 4 OS=Homo sapiens GN=TBC1D4 PE=1 SV=2	3	3	3	3	0	0	0	0	1	2	0	0	0	0	1	1	0	0	0	0	0	0	0	0	0	0	0	0	0	0	0	0	0	0	0	0	0	0	0	0	1
276	A0A024R652;F5H2F4;P11586;B7Z809;V9GYY3	A0A024R652;F5H2F4;P11586;B7Z809	26;26;26;25;3	26;26;26;25;3	25;25;25;24;3	C-1-tetrahydrofolate synthase, cytoplasmic;Methylenetetrahydrofolate dehydrogenase;Methenyltetrahydrofolate cyclohydrolase;Formyltetrahydrofolate synthetase;C-1-tetrahydrofolate synthase, cytoplasmic, N-terminally processed	MTHFD1	tr|A0A024R652|A0A024R652_HUMAN Methylenetetrahydrofolate dehydrogenase (NADP+ dependent) 1, methenyltetrahydrofolate cyclohydrolase, formyltetrahydrofolate synthetase, isoform CRA_a OS=Homo sapiens GN=MTHFD1 PE=3 SV=1;tr|F5H2F4|F5H2F4_HUMAN C-1-tetrahydrof	5	26	26	25	4	3	12	14	13	13	10	11	9	11	13	20	12	12	9	7	13	11	8	7	9	5	8	8	12	8	15	11	12	13	10	9	4	3	12	14	13
277	A0A024R663;Q86UP2;G3V4Y7;B3KWP6;B7Z6P3;G3V5P0;G3V5G2;H0YJP2;B3KP76;H0YJZ8;H0YJV5;Q6PDF7;Q3SWV9	A0A024R663;Q86UP2	39;39;15;8;8;4;4;3;3;3;2;1;1	39;39;15;8;8;4;4;3;3;3;2;1;1	39;39;15;8;8;4;4;3;3;3;2;1;1	Kinectin	KTN1	tr|A0A024R663|A0A024R663_HUMAN Kinectin 1 (Kinesin receptor), isoform CRA_a OS=Homo sapiens GN=KTN1 PE=4 SV=1;sp|Q86UP2|KTN1_HUMAN Kinectin OS=Homo sapiens GN=KTN1 PE=1 SV=1	13	39	39	39	10	4	2	2	3	6	10	9	4	2	6	15	2	2	11	11	29	30	9	11	12	5	10	11	18	18	6	5	6	8	16	16	10	4	2	2	3
278	Q86TY5;Q6FGL0;A0A024R693;Q59FR8;P17931;Q6NVH9	Q86TY5;Q6FGL0;A0A024R693;Q59FR8;P17931;Q6NVH9	7;7;7;7;7;6	7;7;7;7;7;6	1;1;1;1;1;0	Galectin;Galectin-3	LGALS3;hCG_22119	tr|Q86TY5|Q86TY5_HUMAN Galectin OS=Homo sapiens PE=2 SV=1;tr|Q6FGL0|Q6FGL0_HUMAN Galectin (Fragment) OS=Homo sapiens GN=LGALS3 PE=2 SV=1;tr|A0A024R693|A0A024R693_HUMAN Galectin OS=Homo sapiens GN=hCG_22119 PE=4 SV=1;tr|Q59FR8|Q59FR8_HUMAN Galectin (Fragmen	6	7	7	1	0	0	0	0	0	0	0	0	2	3	0	2	4	4	2	2	3	3	2	3	1	0	3	2	3	3	0	0	0	0	1	1	0	0	0	0	0
279	H9KV75;B7Z565;A0A024R694;P12814;B4DFY0;B3KUX9;Q86TX4;B7Z2W3;A1L0V1;H0YJW3;H7C5W8;H0YJ11;G3V2W4;B4DRP5;G3V2N5;Q5ZEZ4;G3V2X9;G3V2E8;G3V5M4;B7Z4V1	H9KV75;B7Z565;A0A024R694;P12814;B4DFY0;B3KUX9;Q86TX4	27;27;27;27;18;14;14;12;11;9;9;8;6;5;5;4;4;3;3;2	14;14;14;14;9;9;6;7;6;4;5;4;3;3;3;1;2;1;1;1	13;13;13;13;9;9;5;7;6;4;5;4;2;2;2;1;1;0;0;0	Alpha-actinin-1	ACTN1	tr|H9KV75|H9KV75_HUMAN Alpha-actinin-1 OS=Homo sapiens GN=ACTN1 PE=1 SV=1;tr|B7Z565|B7Z565_HUMAN cDNA FLJ54739, highly similar to Alpha-actinin-1 OS=Homo sapiens PE=2 SV=1;tr|A0A024R694|A0A024R694_HUMAN Actinin, alpha 1, isoform CRA_a OS=Homo sapiens GN=AC	20	27	14	13	5	5	13	14	13	15	13	17	24	23	9	14	21	17	7	4	6	7	7	7	4	2	8	9	8	7	13	13	12	13	7	6	1	0	6	7	5
280	A0A024R6B1;Q92623	A0A024R6B1;Q92623	2;2	2;2	2;2	Tetratricopeptide repeat protein 9A	hCG_20925;TTC9	tr|A0A024R6B1|A0A024R6B1_HUMAN HCG20925, isoform CRA_a OS=Homo sapiens GN=hCG_20925 PE=4 SV=1;sp|Q92623|TTC9A_HUMAN Tetratricopeptide repeat protein 9A OS=Homo sapiens GN=TTC9 PE=1 SV=3	2	2	2	2	0	0	0	0	0	0	1	1	0	0	0	2	0	1	0	0	0	1	0	0	0	0	0	0	0	0	1	1	1	1	1	0	0	0	0	0	0
281	A0A024R6C9;P36957;Q6IBS5;Q86TQ8;Q86TW7;Q86SW4;Q16187;B7Z6J1;H0YJF9;G3V3F0;Q6LEQ7;G3V5M3	A0A024R6C9;P36957;Q6IBS5;Q86TQ8	11;11;9;7;5;5;5;3;2;2;2;1	11;11;9;7;5;5;5;3;2;2;2;1	11;11;9;7;5;5;5;3;2;2;2;1	Dihydrolipoyllysine-residue succinyltransferase component of 2-oxoglutarate dehydrogenase complex, mitochondrial	DLST	tr|A0A024R6C9|A0A024R6C9_HUMAN Dihydrolipoamide S-succinyltransferase (E2 component of 2-oxo-glutarate complex), isoform CRA_a OS=Homo sapiens GN=DLST PE=3 SV=1;sp|P36957|ODO2_HUMAN Dihydrolipoyllysine-residue succinyltransferase component of 2-oxoglutarat	12	11	11	11	3	3	5	6	7	7	6	7	5	3	4	6	3	4	7	7	6	6	7	6	8	5	5	7	9	6	5	5	7	7	6	6	3	3	5	6	7
282	A0A024R6D3;O75356;A0A024R6B4;G3V4I0;G3V450;H0YJH1	A0A024R6D3;O75356;A0A024R6B4;G3V4I0	9;9;8;8;3;1	9;9;8;8;3;1	8;8;7;7;2;1	Ectonucleoside triphosphate diphosphohydrolase 5	ENTPD5	tr|A0A024R6D3|A0A024R6D3_HUMAN Ectonucleoside triphosphate diphosphohydrolase 5, isoform CRA_d OS=Homo sapiens GN=ENTPD5 PE=3 SV=1;sp|O75356|ENTP5_HUMAN Ectonucleoside triphosphate diphosphohydrolase 5 OS=Homo sapiens GN=ENTPD5 PE=1 SV=1;tr|A0A024R6B4|A0A0	6	9	9	8	4	5	0	1	1	0	0	0	2	2	0	2	4	5	5	4	5	5	5	5	5	4	1	2	2	1	1	1	2	2	1	1	4	5	0	1	1
283	A0A024R6D4;P84090;G3V279	A0A024R6D4;P84090;G3V279	2;2;1	2;2;1	2;2;1	Enhancer of rudimentary homolog	ERH	tr|A0A024R6D4|A0A024R6D4_HUMAN Enhancer of rudimentary homolog OS=Homo sapiens GN=ERH PE=3 SV=1;sp|P84090|ERH_HUMAN Enhancer of rudimentary homolog OS=Homo sapiens GN=ERH PE=1 SV=1;tr|G3V279|G3V279_HUMAN Enhancer of rudimentary homolog OS=Homo sapiens GN=E	3	2	2	2	0	0	2	2	2	2	1	1	2	1	1	2	2	2	2	0	1	1	1	1	0	0	1	2	2	2	2	2	2	2	0	0	0	0	2	2	2
284	A0A024R6D8;Q59EK7;Q13243;B4DJK0;B4DUA4;Q86U32;G3V5K8;B5BUD8	A0A024R6D8;Q59EK7;Q13243;B4DJK0;B4DUA4;Q86U32	4;4;4;2;2;2;1;1	3;3;3;1;1;2;1;1	3;3;3;1;1;2;1;1	Serine/arginine-rich splicing factor 5	SFRS5;SRSF5	tr|A0A024R6D8|A0A024R6D8_HUMAN Splicing factor, arginine/serine-rich 5, isoform CRA_a OS=Homo sapiens GN=SFRS5 PE=4 SV=1;tr|Q59EK7|Q59EK7_HUMAN CS0DF038YO05 variant (Fragment) OS=Homo sapiens PE=4 SV=1;sp|Q13243|SRSF5_HUMAN Serine/arginine-rich splicing fa	8	4	3	3	1	1	1	1	3	3	1	1	1	1	2	3	1	3	1	1	2	2	2	2	2	2	1	1	2	3	3	2	2	2	1	1	0	0	0	0	2
285	A0A024R6G4;Q02252;Q53H94;Q53FN8;G3V4Z4;O43573	A0A024R6G4;Q02252;Q53H94;Q53FN8	10;10;9;9;4;3	10;10;9;9;4;3	10;10;9;9;4;3	Methylmalonate-semialdehyde dehydrogenase [acylating], mitochondrial	ALDH6A1	tr|A0A024R6G4|A0A024R6G4_HUMAN Aldehyde dehydrogenase 6 family, member A1, isoform CRA_b OS=Homo sapiens GN=ALDH6A1 PE=2 SV=1;sp|Q02252|MMSA_HUMAN Methylmalonate-semialdehyde dehydrogenase [acylating], mitochondrial OS=Homo sapiens GN=ALDH6A1 PE=1 SV=2;tr|	6	10	10	10	5	4	2	3	2	3	2	4	3	4	3	3	2	5	6	5	1	1	4	4	6	5	4	4	5	6	5	4	3	4	3	3	5	4	2	3	2
286	A0A024R6G6;O75438;Q3MHU6	A0A024R6G6;O75438;Q3MHU6	3;3;2	3;3;2	3;3;2	NADH dehydrogenase [ubiquinone] 1 beta subcomplex subunit 1	NDUFB1	tr|A0A024R6G6|A0A024R6G6_HUMAN NADH dehydrogenase (Ubiquinone) 1 beta subcomplex, 1, 7kDa, isoform CRA_a OS=Homo sapiens GN=NDUFB1 PE=4 SV=1;sp|O75438|NDUB1_HUMAN NADH dehydrogenase [ubiquinone] 1 beta subcomplex subunit 1 OS=Homo sapiens GN=NDUFB1 PE=1 SV	3	3	3	3	0	0	1	1	1	0	0	0	0	0	1	3	0	0	0	0	0	0	0	1	1	1	0	0	0	0	0	0	0	0	0	0	0	0	1	1	1
287	A0A024R6H1;O15270;B4DTF0;H0YJV2;Q9NUV7	A0A024R6H1;O15270;B4DTF0;H0YJV2;Q9NUV7	2;2;1;1;1	2;2;1;1;1	2;2;1;1;1	Serine palmitoyltransferase 2;Serine palmitoyltransferase 3	SPTLC2;SPTLC3	tr|A0A024R6H1|A0A024R6H1_HUMAN Serine palmitoyltransferase, long chain base subunit 2, isoform CRA_a OS=Homo sapiens GN=SPTLC2 PE=3 SV=1;sp|O15270|SPTC2_HUMAN Serine palmitoyltransferase 2 OS=Homo sapiens GN=SPTLC2 PE=1 SV=1;tr|B4DTF0|B4DTF0_HUMAN cDNA FLJ	5	2	2	2	0	0	0	0	0	0	0	0	0	1	0	0	1	0	0	0	0	0	0	0	0	0	1	0	0	0	0	0	0	0	0	1	0	0	0	0	0
288	A0A024R6I3;Q53GF9;P49755;B4DZH3;B4DL12;G3V2K7	A0A024R6I3;Q53GF9;P49755;B4DZH3;B4DL12	7;7;7;4;4;3	7;7;7;4;4;3	7;7;7;4;4;3	Transmembrane emp24 domain-containing protein 10	TMED10	tr|A0A024R6I3|A0A024R6I3_HUMAN Testicular tissue protein Li 206 OS=Homo sapiens GN=TMED10 PE=2 SV=1;tr|Q53GF9|Q53GF9_HUMAN Full-length cDNA 5-PRIME end of clone CS0DF013YM24 of Fetal brain of Homo sapiens (Human) variant (Fragment) OS=Homo sapiens PE=2 SV=	6	7	7	7	2	2	6	6	6	6	2	2	4	4	3	5	4	5	3	2	3	4	6	5	5	5	2	3	4	4	5	4	4	4	2	3	2	2	6	6	6
289	A0A024R6K8;P23381;G3V3H8;G3V3Y5;G3V423;G3V5U1;G3V456;B4DTK8;G3V277;G3V3X0;G3V3P2;G3V227;G3V2Y7;H0YJP3	A0A024R6K8;P23381	10;10;4;4;2;2;2;2;2;1;1;1;1;1	10;10;4;4;2;2;2;2;2;1;1;1;1;1	10;10;4;4;2;2;2;2;2;1;1;1;1;1	Tryptophan--tRNA ligase, cytoplasmic;T1-TrpRS;T2-TrpRS	WARS	tr|A0A024R6K8|A0A024R6K8_HUMAN Tryptophanyl-tRNA synthetase, isoform CRA_a OS=Homo sapiens GN=WARS PE=3 SV=1;sp|P23381|SYWC_HUMAN Tryptophan--tRNA ligase, cytoplasmic OS=Homo sapiens GN=WARS PE=1 SV=2	14	10	10	10	0	0	0	3	8	9	2	1	0	0	0	1	0	0	0	0	0	0	0	0	0	0	0	0	0	0	0	0	0	0	0	0	0	0	0	3	8
290	G3V5Z3;A0A024R6M2;Q6IN85;H0YIY8;G3V4R3;G3V231;G3V5A2;H0YJN6;B4DKA9;Q5MIZ7	G3V5Z3;A0A024R6M2;Q6IN85;H0YIY8	4;4;4;3;1;1;1;1;1;1	4;4;4;3;1;1;1;1;1;1	4;4;4;3;1;1;1;1;1;1	Serine/threonine-protein phosphatase 4 regulatory subunit 3A	SMEK1;KIAA2010	tr|G3V5Z3|G3V5Z3_HUMAN Serine/threonine-protein phosphatase 4 regulatory subunit 3A OS=Homo sapiens GN=PPP4R3A PE=1 SV=1;tr|A0A024R6M2|A0A024R6M2_HUMAN KIAA2010, isoform CRA_a OS=Homo sapiens GN=KIAA2010 PE=4 SV=1;sp|Q6IN85|P4R3A_HUMAN Serine/threonine-pro	10	4	4	4	0	0	1	1	3	1	0	0	0	0	0	1	0	1	0	0	0	0	0	0	0	0	0	0	0	0	1	0	0	0	0	0	0	0	1	1	3
291	G3V3I9;A0A0C4DGK1;G3XAH6;B4DHB8;A0A024R6M3;B4DYF4;P51003;G3V457;H0YJ00;A4D1Z6;A0ZTA0;Q9NRJ5	G3V3I9;A0A0C4DGK1;G3XAH6;B4DHB8;A0A024R6M3;B4DYF4;P51003;G3V457;H0YJ00;A4D1Z6;A0ZTA0;Q9NRJ5	2;2;2;2;2;2;2;1;1;1;1;1	2;2;2;2;2;2;2;1;1;1;1;1	2;2;2;2;2;2;2;1;1;1;1;1	Poly(A) polymerase alpha;Poly(A) polymerase beta	PAPOLA;PAPOLB;TPAP	tr|G3V3I9|G3V3I9_HUMAN Poly(A) polymerase alpha (Fragment) OS=Homo sapiens GN=PAPOLA PE=1 SV=1;tr|A0A0C4DGK1|A0A0C4DGK1_HUMAN Poly(A) polymerase alpha OS=Homo sapiens GN=PAPOLA PE=1 SV=1;tr|G3XAH6|G3XAH6_HUMAN Poly(A) polymerase alpha OS=Homo sapiens GN=PA	12	2	2	2	0	0	0	0	2	2	0	0	0	0	0	0	0	0	0	0	0	0	0	0	0	0	0	0	1	0	0	0	0	0	0	0	0	0	0	0	2
292	A0A024R6N9;P05154;B4DDH1;B4DPC7;B3KTV6;G3V5Q9;G3V2M1;G3V264;G3V482;G3V265;G3V5I3;G3V4B4;G3V3F5	A0A024R6N9;P05154;B4DDH1;B4DPC7;B3KTV6;G3V5Q9	9;9;7;7;7;6;4;3;2;2;1;1;1	9;9;7;7;7;6;4;3;2;2;1;1;1	9;9;7;7;7;6;4;3;2;2;1;1;1	Plasma serine protease inhibitor	SERPINA5	tr|A0A024R6N9|A0A024R6N9_HUMAN Serpin peptidase inhibitor, clade A (Alpha-1 antiproteinase, antitrypsin), member 5, isoform CRA_a OS=Homo sapiens GN=SERPINA5 PE=3 SV=1;sp|P05154|IPSP_HUMAN Plasma serine protease inhibitor OS=Homo sapiens GN=SERPINA5 PE=1 S	13	9	9	9	0	0	3	4	2	0	1	2	1	1	0	3	1	0	2	1	0	0	7	7	2	1	1	0	0	0	2	1	1	0	0	1	0	0	3	4	2
293	A0A024R6P0;B3KS79;P01011;G3V3A0;G3V595	A0A024R6P0;B3KS79;P01011;G3V3A0;G3V595	4;4;4;2;2	4;4;4;2;2	4;4;4;2;2	Alpha-1-antichymotrypsin;Alpha-1-antichymotrypsin His-Pro-less	SERPINA3	tr|A0A024R6P0|A0A024R6P0_HUMAN Serpin peptidase inhibitor, clade A (Alpha-1 antiproteinase, antitrypsin), member 3, isoform CRA_c OS=Homo sapiens GN=SERPINA3 PE=3 SV=1;tr|B3KS79|B3KS79_HUMAN cDNA FLJ35730 fis, clone TESTI2003131, highly similar to ALPHA-1-	5	4	4	4	0	0	0	0	2	3	1	1	2	2	2	2	1	1	0	0	1	1	1	0	1	1	0	0	0	0	2	3	1	1	1	1	0	0	0	0	2
294	Q6IBU0;A0A024R6Q1;P55010;H0YK11;H0YMJ8;H0YM54;H0YLZ1;Q32Q19;Q05DF3;H0YN40;H0YK29;B4DEN3	Q6IBU0;A0A024R6Q1;P55010;H0YK11;H0YMJ8;H0YM54;H0YLZ1;Q32Q19;Q05DF3;H0YN40	6;6;6;3;3;3;3;3;3;3;2;1	6;6;6;3;3;3;3;3;3;3;2;1	6;6;6;3;3;3;3;3;3;3;2;1	Eukaryotic translation initiation factor 5	EIF5	tr|Q6IBU0|Q6IBU0_HUMAN EIF5 protein OS=Homo sapiens GN=EIF5 PE=2 SV=1;tr|A0A024R6Q1|A0A024R6Q1_HUMAN Eukaryotic translation initiation factor 5, isoform CRA_b OS=Homo sapiens GN=EIF5 PE=4 SV=1;sp|P55010|IF5_HUMAN Eukaryotic translation initiation factor 5	12	6	6	6	0	0	3	3	4	4	1	3	1	0	0	3	2	3	2	2	3	3	1	0	0	0	2	2	2	1	2	3	3	4	2	3	0	0	3	3	4
295	A0A024R6R2;Q8TD30	A0A024R6R2;Q8TD30	1;1	1;1	1;1	Alanine aminotransferase 2	GPT2	tr|A0A024R6R2|A0A024R6R2_HUMAN Glutamic pyruvate transaminase (Alanine aminotransferase) 2, isoform CRA_b OS=Homo sapiens GN=GPT2 PE=4 SV=1;sp|Q8TD30|ALAT2_HUMAN Alanine aminotransferase 2 OS=Homo sapiens GN=GPT2 PE=1 SV=1	2	1	1	1	0	0	1	1	0	0	0	0	0	0	0	0	0	0	0	0	0	0	0	0	0	0	0	0	0	0	0	0	0	0	0	0	0	0	1	1	0
296	A0A024R6R4;P08253;H3BV48;H3BR66;H3BS34	A0A024R6R4;P08253;H3BV48;H3BR66;H3BS34	2;2;1;1;1	2;2;1;1;1	2;2;1;1;1	72 kDa type IV collagenase;PEX	MMP2	tr|A0A024R6R4|A0A024R6R4_HUMAN Matrix metallopeptidase 2 (Gelatinase A, 72kDa gelatinase, 72kDa type IV collagenase), isoform CRA_a OS=Homo sapiens GN=MMP2 PE=3 SV=1;sp|P08253|MMP2_HUMAN 72 kDa type IV collagenase OS=Homo sapiens GN=MMP2 PE=1 SV=2;tr|H3BV4	5	2	2	2	0	0	0	0	0	0	0	0	0	0	0	0	0	0	0	0	0	0	2	2	0	0	0	0	0	0	0	0	0	0	0	0	0	0	0	0	0
297	A0A024R6S1;O60884;T2DN57;T2DPK5;I3L320;A0A087WT48	A0A024R6S1;O60884	7;7;2;2;1;1	7;7;2;2;1;1	7;7;2;2;1;1	DnaJ homolog subfamily A member 2	DNAJA2	tr|A0A024R6S1|A0A024R6S1_HUMAN DnaJ (Hsp40) homolog, subfamily A, member 2, isoform CRA_a OS=Homo sapiens GN=DNAJA2 PE=3 SV=1;sp|O60884|DNJA2_HUMAN DnaJ homolog subfamily A member 2 OS=Homo sapiens GN=DNAJA2 PE=1 SV=1	6	7	7	7	1	1	3	4	5	5	2	2	2	2	0	2	4	4	3	2	4	4	2	2	2	1	1	2	2	2	3	3	4	5	2	2	1	1	3	4	5
298	B4DIV2;H3BNT2;A0A024R6U3;O75208;H3BPY0;B4DEE3;H3BPC6;B4E0U3;H3BSJ5;H3BVA5;H3BRC0	B4DIV2;H3BNT2;A0A024R6U3;O75208;H3BPY0;B4DEE3;H3BPC6;B4E0U3;H3BSJ5	3;3;3;3;2;2;2;2;2;1;1	3;3;3;3;2;2;2;2;2;1;1	3;3;3;3;2;2;2;2;2;1;1	Ubiquinone biosynthesis protein COQ9, mitochondrial	COQ9;hCG_2025883	tr|B4DIV2|B4DIV2_HUMAN cDNA FLJ60575, highly similar to Ubiquinone biosynthesis protein COQ9, mitochondrial OS=Homo sapiens PE=2 SV=1;tr|H3BNT2|H3BNT2_HUMAN Ubiquinone biosynthesis protein COQ9, mitochondrial (Fragment) OS=Homo sapiens GN=COQ9 PE=1 SV=7;tr	11	3	3	3	1	1	1	1	1	1	1	1	1	2	0	1	1	1	2	2	0	1	1	1	1	1	0	0	1	1	0	1	1	1	1	1	1	1	1	1	1
299	A0A024R6W0;P00505;B3KUZ8;A8K482;B4DY39	A0A024R6W0;P00505;B3KUZ8;A8K482	18;18;17;16;2	18;18;17;16;2	18;18;17;16;2	Aspartate aminotransferase;Aspartate aminotransferase, mitochondrial	GOT2	tr|A0A024R6W0|A0A024R6W0_HUMAN Aspartate aminotransferase OS=Homo sapiens GN=GOT2 PE=3 SV=1;sp|P00505|AATM_HUMAN Aspartate aminotransferase, mitochondrial OS=Homo sapiens GN=GOT2 PE=1 SV=3;tr|B3KUZ8|B3KUZ8_HUMAN Aspartate aminotransferase OS=Homo sapiens P	5	18	18	18	9	8	11	14	15	14	10	10	11	11	6	11	14	13	13	14	15	15	14	14	13	11	7	10	15	15	11	11	14	13	9	9	9	8	11	14	15
300	B2R6U8;A0A024R6W2;O43809;Q5HYH5;H3BV41;H3BND3	B2R6U8;A0A024R6W2;O43809;Q5HYH5	4;4;4;3;1;1	4;4;4;3;1;1	4;4;4;3;1;1	Cleavage and polyadenylation specificity factor subunit 5	NUDT21;DKFZp313O211	tr|B2R6U8|B2R6U8_HUMAN cDNA, FLJ93125, highly similar to Homo sapiens cleavage and polyadenylation specific factor 5, 25 kDa(CPSF5), mRNA OS=Homo sapiens PE=2 SV=1;tr|A0A024R6W2|A0A024R6W2_HUMAN Nudix (Nucleoside diphosphate linked moiety X)-type motif 21,	6	4	4	4	0	0	1	1	0	0	0	0	0	0	0	1	0	1	1	0	1	1	0	0	0	0	0	0	3	3	0	0	0	1	1	1	0	0	1	1	0
301	A0A024R6Z0;O43237;J3KRI4;J3KRZ2;B4DHD8;H3BUM4;Q63HJ8;B4E2E0	A0A024R6Z0;O43237;J3KRI4	7;7;4;2;2;1;1;1	7;7;4;2;2;1;1;1	7;7;4;2;2;1;1;1	Cytoplasmic dynein 1 light intermediate chain 2	DYNC1LI2	tr|A0A024R6Z0|A0A024R6Z0_HUMAN Dynein, cytoplasmic 1, light intermediate chain 2, isoform CRA_a OS=Homo sapiens GN=DYNC1LI2 PE=4 SV=1;sp|O43237|DC1L2_HUMAN Cytoplasmic dynein 1 light intermediate chain 2 OS=Homo sapiens GN=DYNC1LI2 PE=1 SV=1;tr|J3KRI4|J3KR	8	7	7	7	2	2	2	2	3	4	3	2	1	1	2	5	6	5	4	3	5	4	2	4	3	3	3	1	4	3	2	3	3	2	2	3	2	2	2	2	3
302	B4DFL1;E9PEX6;B4DMK9;A0A024R713;P09622;F8WDM5;F2Z2E3	B4DFL1;E9PEX6;B4DMK9;A0A024R713;P09622	11;11;11;11;11;1;1	11;11;11;11;11;1;1	11;11;11;11;11;1;1	Dihydrolipoyl dehydrogenase;Dihydrolipoyl dehydrogenase, mitochondrial	DLD	tr|B4DFL1|B4DFL1_HUMAN Dihydrolipoyl dehydrogenase OS=Homo sapiens PE=2 SV=1;tr|E9PEX6|E9PEX6_HUMAN Dihydrolipoyl dehydrogenase OS=Homo sapiens GN=DLD PE=1 SV=1;tr|B4DMK9|B4DMK9_HUMAN Dihydrolipoyl dehydrogenase OS=Homo sapiens PE=2 SV=1;tr|A0A024R713|A0A0	7	11	11	11	4	4	5	6	6	5	4	4	5	5	4	6	5	6	6	6	6	5	6	5	6	7	5	5	6	5	5	3	4	4	4	5	4	4	5	6	6
303	A0A024R718;P43490;A0A0C4DFS8;B7Z8W6;Q658Z1	A0A024R718;P43490;A0A0C4DFS8	20;20;14;9;4	20;20;14;9;4	20;20;14;9;4	Nicotinamide phosphoribosyltransferase	PBEF1;NAMPT	tr|A0A024R718|A0A024R718_HUMAN Pre-B-cell colony enhancing factor 1, isoform CRA_a OS=Homo sapiens GN=PBEF1 PE=4 SV=1;sp|P43490|NAMPT_HUMAN Nicotinamide phosphoribosyltransferase OS=Homo sapiens GN=NAMPT PE=1 SV=1;tr|A0A0C4DFS8|A0A0C4DFS8_HUMAN Nicotinamid	5	20	20	20	1	0	12	13	13	11	7	9	9	10	11	15	15	13	6	2	7	7	5	7	8	8	2	4	8	7	10	7	7	6	3	3	1	0	12	13	13
304	A0A140TA73;A0A024R732;Q13425	A0A140TA73;A0A024R732;Q13425	1;1;1	1;1;1	1;1;1	Beta-2-syntrophin	SNTB2	tr|A0A140TA73|A0A140TA73_HUMAN Beta-2-syntrophin (Fragment) OS=Homo sapiens GN=SNTB2 PE=1 SV=1;tr|A0A024R732|A0A024R732_HUMAN Syntrophin, beta 2 (Dystrophin-associated protein A1, 59kDa, basic component 2), isoform CRA_a OS=Homo sapiens GN=SNTB2 PE=4 SV=1;	3	1	1	1	0	0	0	0	1	1	0	0	0	0	0	0	0	0	0	0	0	0	0	0	0	0	0	0	0	0	0	0	0	0	0	0	0	0	0	0	1
305	F8WAS3;C9IZN5;A0A087X1G1;H7BYD0;A0A024R745;Q16718	F8WAS3;C9IZN5;A0A087X1G1;H7BYD0;A0A024R745;Q16718	2;2;2;2;2;2	2;2;2;2;2;2	2;2;2;2;2;2	NADH dehydrogenase [ubiquinone] 1 alpha subcomplex subunit 5	NDUFA5	tr|F8WAS3|F8WAS3_HUMAN NADH dehydrogenase [ubiquinone] 1 alpha subcomplex subunit 5 OS=Homo sapiens GN=NDUFA5 PE=1 SV=1;tr|C9IZN5|C9IZN5_HUMAN NADH dehydrogenase [ubiquinone] 1 alpha subcomplex subunit 5 (Fragment) OS=Homo sapiens GN=NDUFA5 PE=1 SV=1;tr|A0	6	2	2	2	2	2	2	2	2	2	1	1	1	1	2	2	2	2	2	2	2	2	1	2	0	0	2	2	2	1	2	0	1	2	1	2	2	2	2	2	2
306	A0A024R753;Q9NW13;H7C5G8;C9JAA9;B4DJ90;A0A0S2Z5E5;C9JE21	A0A024R753;Q9NW13	6;6;2;2;2;1;1	6;6;2;2;2;1;1	6;6;2;2;2;1;1	RNA-binding protein 28	RBM28	tr|A0A024R753|A0A024R753_HUMAN RNA binding motif protein 28 isoform 1 OS=Homo sapiens GN=RBM28 PE=2 SV=1;sp|Q9NW13|RBM28_HUMAN RNA-binding protein 28 OS=Homo sapiens GN=RBM28 PE=1 SV=3	7	6	6	6	0	0	0	2	2	3	2	2	0	0	0	3	1	1	1	1	1	0	0	0	0	0	0	0	0	0	2	2	2	1	1	0	0	0	0	2	2
307	Q6IAW5;B3KQF5;B3KNG6;A0A024R755;O43852;H0Y875;B3KQK3	Q6IAW5;B3KQF5;B3KNG6;A0A024R755;O43852;H0Y875;B3KQK3	6;6;6;6;6;4;3	6;6;6;6;6;4;3	6;6;6;6;6;4;3	Calumenin	CALU	tr|Q6IAW5|Q6IAW5_HUMAN CALU protein OS=Homo sapiens GN=CALU PE=2 SV=1;tr|B3KQF5|B3KQF5_HUMAN cDNA FLJ90381 fis, clone NT2RP2005035, highly similar to Calumenin OS=Homo sapiens PE=2 SV=1;tr|B3KNG6|B3KNG6_HUMAN cDNA FLJ14554 fis, clone NT2RM2001839, highly s	7	6	6	6	0	0	2	2	2	2	0	1	1	2	0	1	4	4	0	0	2	3	2	2	2	1	0	0	1	1	1	1	1	1	0	0	0	0	2	2	2
308	B3KUR3;A0A024R782;P07738;C9JH23;Q59GR5	B3KUR3;A0A024R782;P07738;C9JH23;Q59GR5	2;2;2;1;1	2;2;2;1;1	2;2;2;1;1	Bisphosphoglycerate mutase;Phosphoglycerate mutase	BPGM	tr|B3KUR3|B3KUR3_HUMAN cDNA FLJ40459 fis, clone TESTI2041800, highly similar to BISPHOSPHOGLYCERATE MUTASE (EC 5.4.2.4) OS=Homo sapiens PE=2 SV=1;tr|A0A024R782|A0A024R782_HUMAN 2,3-bisphosphoglycerate mutase, isoform CRA_a OS=Homo sapiens GN=BPGM PE=2 SV=1	5	2	2	2	0	0	0	0	0	0	1	1	2	2	0	2	2	2	1	0	0	0	1	1	1	0	0	0	0	0	2	2	2	2	2	2	0	0	0	0	0
309	Q6ZSA6;B4DYZ9;A0A087X1V3;A0A024R784;O15164	Q6ZSA6;B4DYZ9;A0A087X1V3;A0A024R784;O15164	3;3;3;3;3	3;3;3;3;3	3;3;3;3;3	Transcription intermediary factor 1-alpha	TRIM24	tr|Q6ZSA6|Q6ZSA6_HUMAN cDNA FLJ45687 fis, clone FCBBF3020030, highly similar to Transcription intermediary factor 1-alpha OS=Homo sapiens PE=2 SV=1;tr|B4DYZ9|B4DYZ9_HUMAN cDNA FLJ53462, highly similar to Transcription intermediary factor 1-alpha OS=Homo sa	5	3	3	3	0	0	2	2	0	1	0	0	0	0	0	1	0	0	1	0	1	0	0	0	0	0	0	0	1	0	1	0	1	0	0	1	0	0	2	2	0
310	B3KMX1;B3KM69;E9PFH4;B2R6H7;A0A024R794;C9J7E5;Q9Y5L0	B3KMX1;B3KM69;E9PFH4;B2R6H7;A0A024R794;C9J7E5;Q9Y5L0	2;2;2;2;2;2;2	2;2;2;2;2;2;2	2;2;2;2;2;2;2	Transportin-3	TNPO3	tr|B3KMX1|B3KMX1_HUMAN cDNA FLJ12848 fis, clone NT2RP2003391, highly similar to Transportin-3 OS=Homo sapiens PE=2 SV=1;tr|B3KM69|B3KM69_HUMAN cDNA FLJ10401 fis, clone NT2RM4000421, highly similar to Transportin-3 OS=Homo sapiens PE=2 SV=1;tr|E9PFH4|E9PFH4	7	2	2	2	0	0	1	2	1	1	0	0	0	0	0	0	0	0	0	0	0	0	0	0	0	0	0	0	0	0	0	0	0	0	0	0	0	0	1	2	1
311	A0A088QF11;A0A088QCU6;A0A024R798;A0A024R7D2;Q8IWA5;A0A0S2YRM7;K7ER17;K7EPV6;K7ESF5	A0A088QF11;A0A088QCU6;A0A024R798;A0A024R7D2;Q8IWA5;A0A0S2YRM7;K7ER17;K7EPV6;K7ESF5	2;2;2;2;2;1;1;1;1	2;2;2;2;2;1;1;1;1	2;2;2;2;2;1;1;1;1	Choline transporter-like protein 2	SLC44A2	tr|A0A088QF11|A0A088QF11_HUMAN Choline transporter-like protein 2 isoform 2 OS=Homo sapiens GN=SLC44A2 PE=3 SV=1;tr|A0A088QCU6|A0A088QCU6_HUMAN Choline transporter-like protein 2 isoform 2 OS=Homo sapiens GN=SLC44A2 PE=2 SV=1;tr|A0A024R798|A0A024R798_HUMAN	9	2	2	2	1	1	1	1	0	0	0	0	0	0	1	1	0	0	1	1	1	1	0	0	0	0	1	1	1	2	1	1	1	1	1	1	1	1	1	1	0
312	A0A024R7A8;P15121;Q59EL5;E9PCX2;E9PEF9;O15289	A0A024R7A8;P15121;Q59EL5;E9PCX2	10;10;6;6;4;1	10;10;6;6;4;1	9;9;6;6;4;1	Aldose reductase	AKR1B1	tr|A0A024R7A8|A0A024R7A8_HUMAN Aldo-keto reductase family 1, member B1 (Aldose reductase), isoform CRA_a OS=Homo sapiens GN=AKR1B1 PE=4 SV=1;sp|P15121|ALDR_HUMAN Aldose reductase OS=Homo sapiens GN=AKR1B1 PE=1 SV=3;tr|Q59EL5|Q59EL5_HUMAN Aldo-keto reductas	6	10	10	9	0	0	1	2	2	2	2	2	5	5	1	2	6	8	3	3	8	8	3	2	1	1	2	1	1	1	2	3	3	3	3	3	0	0	1	2	2
313	Q6FG59;A0A024R7B7;Q16543;K7EKQ2;K7EQA9;K7EIU0;A1L0W4	Q6FG59;A0A024R7B7;Q16543;K7EKQ2;K7EQA9	5;5;5;4;3;1;1	5;5;5;4;3;1;1	5;5;5;4;3;1;1	Hsp90 co-chaperone Cdc37;Hsp90 co-chaperone Cdc37, N-terminally processed	CDC37	tr|Q6FG59|Q6FG59_HUMAN CDC37 protein OS=Homo sapiens GN=CDC37 PE=2 SV=1;tr|A0A024R7B7|A0A024R7B7_HUMAN CDC37 cell division cycle 37 homolog (S. cerevisiae), isoform CRA_a OS=Homo sapiens GN=CDC37 PE=4 SV=1;sp|Q16543|CDC37_HUMAN Hsp90 co-chaperone Cdc37 OS=	7	5	5	5	0	0	2	3	2	1	0	0	1	2	1	2	1	1	1	2	1	2	0	0	0	0	1	3	2	1	4	3	2	2	2	2	0	0	2	3	2
314	K7EKI4;K7ELF1;K7ELQ0;K7ES61;A0A024R7C5;X6RAY8;Q9BYD3	K7EKI4;K7ELF1;K7ELQ0;K7ES61;A0A024R7C5;X6RAY8;Q9BYD3	2;2;2;2;2;2;2	2;2;2;2;2;2;2	2;2;2;2;2;2;2	39S ribosomal protein L4, mitochondrial	MRPL4	tr|K7EKI4|K7EKI4_HUMAN 39S ribosomal protein L4, mitochondrial OS=Homo sapiens GN=MRPL4 PE=1 SV=1;tr|K7ELF1|K7ELF1_HUMAN 39S ribosomal protein L4, mitochondrial (Fragment) OS=Homo sapiens GN=MRPL4 PE=1 SV=1;tr|K7ELQ0|K7ELQ0_HUMAN 39S ribosomal protein L4,	7	2	2	2	0	0	0	0	2	1	0	0	0	0	0	0	0	0	0	0	0	0	0	0	0	0	0	0	0	0	0	0	0	0	0	0	0	0	0	0	2
315	A0A024R7C7;Q12906;F4ZW64;A8K590;B4DFG4;Q59GP7;B4DDF3;K7EKJ9;K7EQR9;K7ER69;K7EKY0;K7ERM6;K7ENK6;K7EM82;K7EJ09;K7EQ75	A0A024R7C7;Q12906;F4ZW64;A8K590;B4DFG4;Q59GP7	25;25;24;24;17;13;10;7;6;5;3;2;2;2;2;1	1;1;0;1;1;0;0;0;0;0;0;0;0;0;0;0	1;1;0;1;1;0;0;0;0;0;0;0;0;0;0;0	Interleukin enhancer-binding factor 3	ILF3	tr|A0A024R7C7|A0A024R7C7_HUMAN Interleukin enhancer binding factor 3, 90kDa, isoform CRA_d OS=Homo sapiens GN=ILF3 PE=4 SV=1;sp|Q12906|ILF3_HUMAN Interleukin enhancer-binding factor 3 OS=Homo sapiens GN=ILF3 PE=1 SV=3;tr|F4ZW64|F4ZW64_HUMAN NF90a OS=Homo s	16	25	1	1	7	5	9	9	7	8	10	10	6	7	11	20	11	9	7	7	11	11	5	7	9	6	1	7	17	16	10	7	11	12	6	5	0	0	0	0	0
316	K7ELQ9;A0A024R7D3;Q6UW68;K7EM09;K7EPR0;K7ER05;K7EJQ9	K7ELQ9;A0A024R7D3;Q6UW68;K7EM09;K7EPR0	3;3;3;2;2;1;1	3;3;3;2;2;1;1	3;3;3;2;2;1;1	Transmembrane protein 205	TMEM205;UNQ501	tr|K7ELQ9|K7ELQ9_HUMAN Transmembrane protein 205 (Fragment) OS=Homo sapiens GN=TMEM205 PE=1 SV=1;tr|A0A024R7D3|A0A024R7D3_HUMAN MBC3205, isoform CRA_a OS=Homo sapiens GN=UNQ501 PE=4 SV=1;sp|Q6UW68|TM205_HUMAN Transmembrane protein 205 OS=Homo sapiens GN=TM	7	3	3	3	0	0	0	0	3	2	2	2	3	3	2	2	3	3	1	1	1	1	2	2	1	0	1	1	1	1	0	0	0	0	0	0	0	0	0	0	3
317	A0A024R7F1;K7ELL7;B4DJQ5;P14314;A0A0S2Z4D8;A0A0S2Z4W7;A2VCQ4;A0A0S2Z4A0;K7EPW7;A0A0C4DGP4;K7EKX1;K7EJ70	A0A024R7F1;K7ELL7;B4DJQ5;P14314;A0A0S2Z4D8;A0A0S2Z4W7;A2VCQ4;A0A0S2Z4A0	12;12;12;12;10;10;8;6;5;4;2;2	12;12;12;12;10;10;8;6;5;4;2;2	11;11;11;11;9;9;8;6;5;3;2;2	Glucosidase 2 subunit beta	PRKCSH	tr|A0A024R7F1|A0A024R7F1_HUMAN Protein kinase C substrate 80K-H, isoform CRA_a OS=Homo sapiens GN=PRKCSH PE=4 SV=1;tr|K7ELL7|K7ELL7_HUMAN Glucosidase 2 subunit beta OS=Homo sapiens GN=PRKCSH PE=1 SV=1;tr|B4DJQ5|B4DJQ5_HUMAN cDNA FLJ59211, highly similar to	12	12	12	11	3	2	8	6	7	8	6	8	5	6	3	8	10	10	7	6	9	8	5	7	5	3	2	4	7	6	7	7	6	6	4	4	3	2	8	6	7
318	K7ES74;K7EKT3;A0A024R7F9;Q92947	K7ES74;K7EKT3;A0A024R7F9;Q92947	1;1;1;1	1;1;1;1	1;1;1;1	Glutaryl-CoA dehydrogenase, mitochondrial	GCDH	tr|K7ES74|K7ES74_HUMAN Glutaryl-CoA dehydrogenase, mitochondrial (Fragment) OS=Homo sapiens GN=GCDH PE=1 SV=1;tr|K7EKT3|K7EKT3_HUMAN Glutaryl-CoA dehydrogenase, mitochondrial (Fragment) OS=Homo sapiens GN=GCDH PE=1 SV=1;tr|A0A024R7F9|A0A024R7F9_HUMAN Gluta	4	1	1	1	0	0	0	0	1	0	0	0	0	0	0	1	0	0	0	0	0	0	0	0	0	0	0	0	0	0	0	0	0	1	0	0	0	0	0	0	1
319	B2R8W8;A0A024R7G2;O95716;M0R257;A0A024R7I7;B4DE50;P20336	B2R8W8;A0A024R7G2;O95716	7;7;7;2;2;2;2	5;5;5;1;1;1;1	5;5;5;1;1;1;1	Ras-related protein Rab-3D	RAB3D	tr|B2R8W8|B2R8W8_HUMAN cDNA, FLJ94098, highly similar to Homo sapiens RAB3D, member RAS oncogene family (RAB3D), mRNA OS=Homo sapiens PE=2 SV=1;tr|A0A024R7G2|A0A024R7G2_HUMAN RAB3D, member RAS oncogene family, isoform CRA_b OS=Homo sapiens GN=RAB3D PE=4 SV	7	7	5	5	1	0	2	2	2	2	1	2	2	2	1	1	3	4	3	0	0	1	0	1	2	3	1	2	2	1	3	3	2	3	1	2	0	0	1	1	2
320	A5PKY0;A0A024R7G6;M0R165;A8K5P4;Q9UBC2;M0R2S2;B4DQX5;B4DME4;K7EJR2;M0R330;M0QX30;M0R1V5	A5PKY0;A0A024R7G6;M0R165;A8K5P4;Q9UBC2;M0R2S2;B4DQX5;B4DME4	4;4;4;4;4;3;3;3;1;1;1;1	4;4;4;4;4;3;3;3;1;1;1;1	4;4;4;4;4;3;3;3;1;1;1;1	Epidermal growth factor receptor substrate 15-like 1	EPS15L1	tr|A5PKY0|A5PKY0_HUMAN EPS15L1 protein (Fragment) OS=Homo sapiens GN=EPS15L1 PE=2 SV=1;tr|A0A024R7G6|A0A024R7G6_HUMAN Epidermal growth factor receptor pathway substrate 15-like 1, isoform CRA_a OS=Homo sapiens GN=EPS15L1 PE=4 SV=1;tr|M0R165|M0R165_HUMAN Ep	12	4	4	4	0	0	1	1	0	1	1	2	3	2	0	1	2	2	0	0	1	1	0	0	0	0	0	0	0	0	0	1	1	1	1	1	0	0	1	1	0
321	A0A024R7G7;Q96K37	A0A024R7G7;Q96K37	1;1	1;1	1;1	Solute carrier family 35 member E1	SLC35E1	tr|A0A024R7G7|A0A024R7G7_HUMAN Solute carrier family 35, member E1, isoform CRA_c OS=Homo sapiens GN=SLC35E1 PE=4 SV=1;sp|Q96K37|S35E1_HUMAN Solute carrier family 35 member E1 OS=Homo sapiens GN=SLC35E1 PE=1 SV=2	2	1	1	1	0	0	0	0	0	0	0	0	0	0	0	0	0	0	0	0	1	1	0	0	0	0	0	0	0	0	0	0	0	0	0	0	0	0	0	0	0
322	A0A024R7H5;B4E0Z6;Q10589	A0A024R7H5;B4E0Z6;Q10589	1;1;1	1;1;1	1;1;1	Bone marrow stromal antigen 2	BST2	tr|A0A024R7H5|A0A024R7H5_HUMAN Bone marrow stromal cell antigen 2, isoform CRA_a OS=Homo sapiens GN=BST2 PE=4 SV=1;tr|B4E0Z6|B4E0Z6_HUMAN cDNA FLJ59809, highly similar to Bone marrow stromal antigen 2 OS=Homo sapiens PE=2 SV=1;sp|Q10589|BST2_HUMAN Bone mar	3	1	1	1	0	0	0	0	0	0	1	1	0	0	0	1	0	0	0	0	0	1	0	0	0	0	1	1	0	0	1	1	0	0	0	0	0	0	0	0	0
323	A8K2I7;A0A024R7I0;O14908;A0A024R7I1;K7EM11;K7ESN1;K7ELJ2;K7EIT0	A8K2I7;A0A024R7I0;O14908;A0A024R7I1	6;6;6;3;2;2;1;1	6;6;6;3;2;2;1;1	6;6;6;3;2;2;1;1	PDZ domain-containing protein GIPC1	GIPC1	tr|A8K2I7|A8K2I7_HUMAN cDNA FLJ76072, highly similar to Homo sapiens GIPC PDZ domain containing family, member 1 (GIPC1), transcript variant 1, mRNA OS=Homo sapiens PE=2 SV=1;tr|A0A024R7I0|A0A024R7I0_HUMAN GIPC PDZ domain containing family, member 1, isofo	8	6	6	6	0	0	1	1	1	1	1	1	1	0	0	1	3	2	1	1	1	1	1	1	0	0	0	0	1	1	1	1	3	3	0	0	0	0	1	1	1
324	A0A024R7I3;P61006;Q59EP4;H0YMN7;A8K6I8;A0A0A1HAV6;P20337;Q96E17	A0A024R7I3;P61006;Q59EP4	7;7;5;3;1;1;1;1	4;4;2;1;1;1;1;1	3;3;1;0;0;0;0;0	Ras-related protein Rab-8A	RAB8A	tr|A0A024R7I3|A0A024R7I3_HUMAN RAB8A, member RAS oncogene family, isoform CRA_a OS=Homo sapiens GN=RAB8A PE=4 SV=1;sp|P61006|RAB8A_HUMAN Ras-related protein Rab-8A OS=Homo sapiens GN=RAB8A PE=1 SV=1;tr|Q59EP4|Q59EP4_HUMAN Mel transforming oncogene variant	8	7	4	3	2	3	5	6	5	5	3	4	5	4	4	5	4	6	3	3	3	5	4	5	4	4	3	3	4	4	4	4	5	4	3	3	0	1	3	4	3
325	B4DHS5;A8K8L2;A0A024R7I5;Q9NXH9;K7EQY6;K7ENI9;K7ERR5;K7EQU7;K7EQQ8;B4E3A3;A0A024R7G3	B4DHS5;A8K8L2;A0A024R7I5;Q9NXH9;K7EQY6;K7ENI9;K7ERR5;K7EQU7;K7EQQ8;B4E3A3;A0A024R7G3	2;2;2;2;1;1;1;1;1;1;1	2;2;2;2;1;1;1;1;1;1;1	2;2;2;2;1;1;1;1;1;1;1	tRNA (guanine(26)-N(2))-dimethyltransferase	TRMT1	tr|B4DHS5|B4DHS5_HUMAN cDNA FLJ54678, highly similar to N(2),N(2)-dimethylguanosine tRNA methyltransferase (EC 2.1.1.32) OS=Homo sapiens PE=2 SV=1;tr|A8K8L2|A8K8L2_HUMAN cDNA FLJ77676, highly similar to Homo sapiens TRM1 tRNA methyltransferase 1 homolog (S	11	2	2	2	0	0	0	0	1	1	1	1	0	0	0	1	0	0	0	0	0	0	0	0	0	0	0	0	1	1	0	0	0	0	0	0	0	0	0	0	1
326	B7ZA00;A0A087WVC4;A8K8B9;B2RB89;A0A024R7J0;A0A0A0MS54;B4E2L0;P22694;P17612;K7ERP6;B1APF7;B1APG1;B1APG0;Q15136;B1APG2;B1APF8;B7Z708;B1APF9;B1APG3	B7ZA00;A0A087WVC4;A8K8B9;B2RB89;A0A024R7J0;A0A0A0MS54;B4E2L0;P22694;P17612;K7ERP6;B1APF7;B1APG1;B1APG0;Q15136;B1APG2;B1APF8;B7Z708;B1APF9;B1APG3	4;4;4;4;4;4;4;4;4;3;2;2;2;2;2;2;2;2;2	4;4;4;4;4;4;4;4;4;3;2;2;2;2;2;2;2;2;2	3;3;3;3;3;3;3;3;3;2;2;2;2;2;2;2;2;2;2	cAMP-dependent protein kinase catalytic subunit beta;cAMP-dependent protein kinase catalytic subunit alpha	PRKACB;PRKACA;KIN27	tr|B7ZA00|B7ZA00_HUMAN cDNA, FLJ79014, highly similar to cAMP-dependent protein kinase, beta-catalytic subunit (EC 2.7.11.11) OS=Homo sapiens PE=2 SV=1;tr|A0A087WVC4|A0A087WVC4_HUMAN cAMP-dependent protein kinase catalytic subunit beta OS=Homo sapiens GN=P	19	4	4	3	0	0	1	2	2	2	2	3	4	4	1	1	4	2	1	1	1	1	1	1	1	1	0	0	1	0	1	1	1	1	0	0	0	0	1	2	2
327	A0A024R7K7;A0A024R7M6;Q86YP4;B4E0Q6;B4DKZ7;V9GYX5;C9JVY3;V9GY85;H7C3H1;C9JMI3;C9JGN4;C9JHD7;C9JJK9	A0A024R7K7;A0A024R7M6;Q86YP4;B4E0Q6;B4DKZ7	3;3;3;2;2;1;1;1;1;1;1;1;1	3;3;3;2;2;1;1;1;1;1;1;1;1	2;2;2;1;1;1;1;1;1;1;1;1;1	Transcriptional repressor p66-alpha	GATAD2A	tr|A0A024R7K7|A0A024R7K7_HUMAN GATA zinc finger domain containing 2A, isoform CRA_b OS=Homo sapiens GN=GATAD2A PE=4 SV=1;tr|A0A024R7M6|A0A024R7M6_HUMAN GATA zinc finger domain containing 2A, isoform CRA_a OS=Homo sapiens GN=GATAD2A PE=4 SV=1;sp|Q86YP4|P66A	13	3	3	2	0	0	2	1	2	2	1	1	1	2	1	2	1	1	1	1	2	2	1	1	1	1	0	0	1	1	2	2	2	2	2	1	0	0	2	1	2
328	A0A024R7L5;A0A024R7L8;Q92900;B3KY55;Q6ZUC8	A0A024R7L5;A0A024R7L8;Q92900	20;20;20;6;2	20;20;20;6;2	20;20;20;6;2	Regulator of nonsense transcripts 1	UPF1	tr|A0A024R7L5|A0A024R7L5_HUMAN UPF1 regulator of nonsense transcripts homolog (Yeast), isoform CRA_b OS=Homo sapiens GN=UPF1 PE=4 SV=1;tr|A0A024R7L8|A0A024R7L8_HUMAN UPF1 regulator of nonsense transcripts homolog (Yeast), isoform CRA_a OS=Homo sapiens GN=U	5	20	20	20	2	0	6	6	13	9	6	5	4	5	5	12	5	5	5	4	5	6	3	2	2	0	4	4	2	3	6	6	6	8	3	4	2	0	6	6	13
329	B2R8A2;A0A024R7M0;Q9BVK6;B4DPP4	B2R8A2;A0A024R7M0;Q9BVK6	5;5;5;1	4;4;4;1	4;4;4;1	Transmembrane emp24 domain-containing protein 9	TMED9	tr|B2R8A2|B2R8A2_HUMAN cDNA, FLJ93804, highly similar to Homo sapiens gp25L2 protein (HSGP25L2G), mRNA OS=Homo sapiens PE=2 SV=1;tr|A0A024R7M0|A0A024R7M0_HUMAN Transmembrane emp24 protein transport domain containing 9, isoform CRA_a OS=Homo sapiens GN=TMED	4	5	4	4	1	1	2	2	2	1	2	2	2	2	4	4	2	2	2	1	2	2	2	1	1	2	2	2	2	2	4	3	2	3	2	2	1	1	2	2	2
330	A0A024R7M8;Q96CT7;M0R2F5	A0A024R7M8;Q96CT7;M0R2F5	2;2;1	2;2;1	2;2;1	Coiled-coil domain-containing protein 124	LOC115098;CCDC124	tr|A0A024R7M8|A0A024R7M8_HUMAN Uncharacterized protein OS=Homo sapiens GN=LOC115098 PE=4 SV=1;sp|Q96CT7|CC124_HUMAN Coiled-coil domain-containing protein 124 OS=Homo sapiens GN=CCDC124 PE=1 SV=1;tr|M0R2F5|M0R2F5_HUMAN Coiled-coil domain-containing protein	3	2	2	2	1	1	1	1	0	0	0	1	0	0	0	2	0	0	2	0	0	2	0	0	0	0	0	0	1	1	1	1	1	1	0	0	1	1	1	1	0
331	B4DLZ1;A0A024R7N1;Q9P107	B4DLZ1;A0A024R7N1;Q9P107	1;1;1	1;1;1	1;1;1	GEM-interacting protein	GMIP	tr|B4DLZ1|B4DLZ1_HUMAN cDNA FLJ56574, highly similar to GEM-interacting protein OS=Homo sapiens PE=2 SV=1;tr|A0A024R7N1|A0A024R7N1_HUMAN GEM interacting protein, isoform CRA_b OS=Homo sapiens GN=GMIP PE=4 SV=1;sp|Q9P107|GMIP_HUMAN GEM-interacting protein O	3	1	1	1	0	0	1	1	1	1	1	0	1	0	0	1	1	1	0	0	1	0	0	0	0	0	0	0	0	0	1	1	1	1	0	1	0	0	1	1	1
332	A0A024R7P3;A0A024R7N2;Q9HD20;Q6ZUA1;Q8NC73;Q8N3E5;H7C3H2;Q8TEG5	A0A024R7P3;A0A024R7N2;Q9HD20	12;12;12;4;4;2;2;2	12;12;12;4;4;2;2;2	12;12;12;4;4;2;2;2	Manganese-transporting ATPase 13A1	ATP13A1	tr|A0A024R7P3|A0A024R7P3_HUMAN Cation-transporting ATPase OS=Homo sapiens GN=ATP13A1 PE=3 SV=1;tr|A0A024R7N2|A0A024R7N2_HUMAN Cation-transporting ATPase OS=Homo sapiens GN=ATP13A1 PE=3 SV=1;sp|Q9HD20|AT131_HUMAN Manganese-transporting ATPase 13A1 OS=Homo s	8	12	12	12	1	1	3	4	4	6	6	4	3	3	5	7	4	4	2	1	5	5	3	3	2	1	0	1	2	2	2	1	1	2	0	0	1	1	3	4	4
333	A6XNE3;A8K686;A0A024R7N7;P13284	A6XNE3;A8K686;A0A024R7N7;P13284	1;1;1;1	1;1;1;1	1;1;1;1	Gamma-interferon-inducible lysosomal thiol reductase	IFI30	tr|A6XNE3|A6XNE3_HUMAN Interferon gamma-inducible protein 30 preproprotein OS=Homo sapiens PE=2 SV=1;tr|A8K686|A8K686_HUMAN cDNA FLJ77316, highly similar to Homo sapiens interferon, gamma-inducible protein 30 (IFI30), mRNA OS=Homo sapiens PE=2 SV=1;tr|A0A0	4	1	1	1	0	0	0	1	1	1	0	0	0	0	0	0	0	0	0	0	0	0	0	0	0	0	0	0	0	0	0	0	0	0	0	0	0	0	0	1	1
334	B2R8G6;A0A024R7P2;B7Z6M0;Q14318;A0A0A0MTJ1;M0R2K9;U3KQI1;M0R1Q0;M0R1S6;U3KQ64;M0R2Q6	B2R8G6;A0A024R7P2;B7Z6M0;Q14318;A0A0A0MTJ1;M0R2K9	4;4;4;4;2;2;1;1;1;1;1	4;4;4;4;2;2;1;1;1;1;1	4;4;4;4;2;2;1;1;1;1;1	Peptidyl-prolyl cis-trans isomerase FKBP8;Peptidyl-prolyl cis-trans isomerase	FKBP8	tr|B2R8G6|B2R8G6_HUMAN cDNA, FLJ93891, Homo sapiens FK506 binding protein 8, 38kDa (FKBP8), mRNA OS=Homo sapiens PE=2 SV=1;tr|A0A024R7P2|A0A024R7P2_HUMAN FK506 binding protein 8, 38kDa, isoform CRA_a OS=Homo sapiens GN=FKBP8 PE=4 SV=1;tr|B7Z6M0|B7Z6M0_HUMA	11	4	4	4	0	0	2	2	0	1	1	1	0	0	1	2	2	2	1	1	1	1	1	2	2	1	1	0	1	0	1	1	1	1	1	1	0	0	2	2	0
335	A0A024R7R1;P52790;Q59H08;H0Y8U9;H0Y9N6	A0A024R7R1;P52790;Q59H08	13;13;12;1;1	10;10;9;1;1	10;10;9;1;1	Hexokinase;Hexokinase-3	HK3	tr|A0A024R7R1|A0A024R7R1_HUMAN Hexokinase 3 (White cell), isoform CRA_b OS=Homo sapiens GN=HK3 PE=3 SV=1;sp|P52790|HXK3_HUMAN Hexokinase-3 OS=Homo sapiens GN=HK3 PE=1 SV=2;tr|Q59H08|Q59H08_HUMAN Hexokinase 3 variant (Fragment) OS=Homo sapiens PE=3 SV=1	5	13	10	10	1	0	4	6	9	9	4	4	11	12	2	4	6	4	1	0	0	0	2	2	0	1	0	1	2	2	5	5	6	6	2	1	0	0	3	4	6
336	A0A024R7T3;P52597;B4DKS8	A0A024R7T3;P52597;B4DKS8	14;14;12	12;12;10	12;12;10	Heterogeneous nuclear ribonucleoprotein F;Heterogeneous nuclear ribonucleoprotein F, N-terminally processed	HNRPF;HNRNPF	tr|A0A024R7T3|A0A024R7T3_HUMAN Heterogeneous nuclear ribonucleoprotein F, isoform CRA_a OS=Homo sapiens GN=HNRPF PE=4 SV=1;sp|P52597|HNRPF_HUMAN Heterogeneous nuclear ribonucleoprotein F OS=Homo sapiens GN=HNRNPF PE=1 SV=3;tr|B4DKS8|B4DKS8_HUMAN cDNA FLJ57	3	14	12	12	6	5	8	9	9	9	9	9	11	12	8	11	12	11	8	3	8	8	8	7	6	7	3	4	10	8	10	9	10	10	3	3	4	3	6	7	7
337	B4DLA6;B3KMX0;A0A024R7U6;P33991;E5RFJ8;E5RG31;A4FS09;E5RFR3;Q6ZMK4;A0A0S2Z618;A0A0S2Z5Q9;Q9UJA3	B4DLA6;B3KMX0;A0A024R7U6;P33991	8;8;8;8;2;2;1;1;1;1;1;1	8;8;8;8;2;2;1;1;1;1;1;1	8;8;8;8;2;2;1;1;1;1;1;1	DNA replication licensing factor MCM4	MCM4	tr|B4DLA6|B4DLA6_HUMAN DNA helicase OS=Homo sapiens PE=2 SV=1;tr|B3KMX0|B3KMX0_HUMAN DNA helicase OS=Homo sapiens PE=2 SV=1;tr|A0A024R7U6|A0A024R7U6_HUMAN DNA helicase OS=Homo sapiens GN=MCM4 PE=3 SV=1;sp|P33991|MCM4_HUMAN DNA replication licensing factor	12	8	8	8	0	0	2	2	6	2	0	1	0	0	2	5	2	1	1	1	0	0	0	0	0	0	0	0	0	0	2	2	2	0	0	0	0	0	2	2	6
338	B4E054;A0A024R7X3;B3KUZ7;A0A024R7U9;Q9UI12;G3V126;Q8TF11;E5RK31;E5RJG1;A0A0D9SG68;E5RG49;E5RHH0	B4E054;A0A024R7X3;B3KUZ7;A0A024R7U9;Q9UI12;G3V126;Q8TF11	3;3;3;3;3;2;2;1;1;1;1;1	3;3;3;3;3;2;2;1;1;1;1;1	3;3;3;3;3;2;2;1;1;1;1;1	V-type proton ATPase subunit H	ATP6V1H	tr|B4E054|B4E054_HUMAN cDNA FLJ58444, highly similar to Vacuolar ATP synthase subunit H (EC 3.6.3.14) OS=Homo sapiens PE=2 SV=1;tr|A0A024R7X3|A0A024R7X3_HUMAN ATPase, H+ transporting, lysosomal 50/57kDa, V1 subunit H, isoform CRA_b OS=Homo sapiens GN=ATP6V	12	3	3	3	0	0	2	2	2	2	0	1	0	0	1	2	1	1	0	1	1	1	0	0	0	0	0	0	0	0	0	1	1	0	0	0	0	0	2	2	2
339	A0A024R7V6;P61019;A0A0A1HAW1;E9PKL7;Q5HYI5;Q8WUD1;H7C125;O75546;B4DUD4;H0YD31;Q96K32;E9PE37;Q6PIK3;A0A023HJ61	A0A024R7V6;P61019;A0A0A1HAW1;E9PKL7	9;9;6;5;4;4;3;3;3;2;2;1;1;1	9;9;6;5;4;4;3;3;3;2;2;1;1;1	9;9;6;5;4;4;3;3;3;2;2;1;1;1	Ras-related protein Rab-2A	RAB2;RAB2A	tr|A0A024R7V6|A0A024R7V6_HUMAN RAB2, member RAS oncogene family, isoform CRA_a OS=Homo sapiens GN=RAB2 PE=4 SV=1;sp|P61019|RAB2A_HUMAN Ras-related protein Rab-2A OS=Homo sapiens GN=RAB2A PE=1 SV=1;tr|A0A0A1HAW1|A0A0A1HAW1_HUMAN H.sapiens ras-related Hrab2	14	9	9	9	2	2	6	6	6	6	3	4	5	6	5	5	7	8	5	4	6	6	6	5	6	5	3	3	5	6	6	6	5	5	3	2	2	2	6	6	6
340	A0A024R7W0;Q9NX62;H0YBS3;H0YB38	A0A024R7W0;Q9NX62	4;4;1;1	4;4;1;1	4;4;1;1	Inositol monophosphatase 3	IMPAD1	tr|A0A024R7W0|A0A024R7W0_HUMAN Inositol monophosphatase domain containing 1, isoform CRA_a OS=Homo sapiens GN=IMPAD1 PE=4 SV=1;sp|Q9NX62|IMPA3_HUMAN Inositol monophosphatase 3 OS=Homo sapiens GN=IMPAD1 PE=1 SV=1	4	4	4	4	0	0	0	0	0	0	0	0	0	0	1	2	0	0	0	0	1	1	1	0	0	0	0	0	0	0	2	2	1	1	0	0	0	0	0	0	0
341	Q59GH5;A0A024R7W9;Q92905	Q59GH5;A0A024R7W9;Q92905	1;1;1	1;1;1	1;1;1	COP9 signalosome complex subunit 5	COPS5	tr|Q59GH5|Q59GH5_HUMAN COP9 signalosome subunit 5 variant (Fragment) OS=Homo sapiens PE=2 SV=1;tr|A0A024R7W9|A0A024R7W9_HUMAN COP9 constitutive photomorphogenic homolog subunit 5 (Arabidopsis), isoform CRA_a OS=Homo sapiens GN=COPS5 PE=2 SV=1;sp|Q92905|CSN	3	1	1	1	0	0	1	1	1	1	1	1	0	0	1	0	1	0	0	1	1	1	0	0	0	1	1	1	0	0	1	0	0	0	1	1	0	0	1	1	1
342	A0A024R7X0;Q9Y6D6;Q59FY5;E5RIF2;E5RHL7;B3KMS9;E5RHZ1	A0A024R7X0;Q9Y6D6;Q59FY5;E5RIF2	13;13;10;10;6;5;3	13;13;10;10;6;5;3	6;6;5;5;4;4;3	Brefeldin A-inhibited guanine nucleotide-exchange protein 1	ARFGEF1	tr|A0A024R7X0|A0A024R7X0_HUMAN ADP-ribosylation factor guanine nucleotide-exchange factor 1(Brefeldin A-inhibited), isoform CRA_a OS=Homo sapiens GN=ARFGEF1 PE=4 SV=1;sp|Q9Y6D6|BIG1_HUMAN Brefeldin A-inhibited guanine nucleotide-exchange protein 1 OS=Homo	7	13	13	6	2	1	3	4	3	3	3	4	2	3	2	7	9	7	4	4	5	6	1	1	1	0	3	1	4	3	3	4	3	3	2	3	2	1	3	4	3
343	R4GMY8;E5RHG8;A0A024R7Y5;Q15369	R4GMY8;E5RHG8;A0A024R7Y5;Q15369	3;3;3;3	3;3;3;3	3;3;3;3	Transcription elongation factor B polypeptide 1	TCEB1	tr|R4GMY8|R4GMY8_HUMAN Transcription elongation factor B polypeptide 1 OS=Homo sapiens GN=TCEB1 PE=1 SV=1;tr|E5RHG8|E5RHG8_HUMAN Transcription elongation factor B polypeptide 1 (Fragment) OS=Homo sapiens GN=TCEB1 PE=1 SV=1;tr|A0A024R7Y5|A0A024R7Y5_HUMAN Tr	4	3	3	3	0	0	0	0	0	0	0	0	0	0	1	0	1	2	0	0	0	0	0	0	0	0	0	0	1	0	0	0	0	0	0	0	0	0	0	0	0
344	A0A024R819;A0A024R858;P36639	A0A024R819;A0A024R858;P36639	2;2;2	2;2;2	2;2;2	7,8-dihydro-8-oxoguanine triphosphatase	NUDT1	tr|A0A024R819|A0A024R819_HUMAN Nudix (Nucleoside diphosphate linked moiety X)-type motif 1, isoform CRA_a OS=Homo sapiens GN=NUDT1 PE=3 SV=1;tr|A0A024R858|A0A024R858_HUMAN Nudix (Nucleoside diphosphate linked moiety X)-type motif 1, isoform CRA_b OS=Homo s	3	2	2	2	0	0	0	0	2	2	0	0	0	0	0	0	0	0	0	0	0	0	0	0	0	0	0	0	0	0	0	0	0	0	0	0	0	0	0	0	2
345	A0A024R821;P55884;B4DV79;A4D210;B4DXN6;Q96G38;Q86UM1;C9JQN7;C9JZG1;Q59FS8	A0A024R821;P55884;B4DV79;A4D210;B4DXN6;Q96G38	12;12;11;11;10;9;5;4;4;3	12;12;11;11;10;9;5;4;4;3	12;12;11;11;10;9;5;4;4;3	Eukaryotic translation initiation factor 3 subunit B	EIF3S9;EIF3B	tr|A0A024R821|A0A024R821_HUMAN Eukaryotic translation initiation factor 3 subunit B OS=Homo sapiens GN=EIF3S9 PE=3 SV=1;sp|P55884|EIF3B_HUMAN Eukaryotic translation initiation factor 3 subunit B OS=Homo sapiens GN=EIF3B PE=1 SV=3;tr|B4DV79|B4DV79_HUMAN Euk	10	12	12	12	1	1	5	4	10	9	5	4	5	6	0	6	8	7	2	2	3	2	2	2	1	0	2	1	4	5	5	6	4	4	2	2	1	1	5	4	10
346	A0A024R845;P61106;X6RFL8	A0A024R845;P61106;X6RFL8	9;9;7	9;9;7	9;9;7	Ras-related protein Rab-14	RAB14	tr|A0A024R845|A0A024R845_HUMAN RAB14, member RAS oncogene family, isoform CRA_a OS=Homo sapiens GN=RAB14 PE=4 SV=1;sp|P61106|RAB14_HUMAN Ras-related protein Rab-14 OS=Homo sapiens GN=RAB14 PE=1 SV=4;tr|X6RFL8|X6RFL8_HUMAN Ras-related protein Rab-14 (Fragme	3	9	9	9	5	4	7	7	7	7	5	6	6	5	5	8	6	8	6	5	7	8	7	8	8	4	4	6	7	6	6	7	4	5	6	4	5	4	7	7	7
347	C9JPA8;C9JHN8;A0A024R847;Q7L5D6;C9JY46	C9JPA8;C9JHN8;A0A024R847;Q7L5D6;C9JY46	3;3;3;3;2	3;3;3;3;2	3;3;3;3;2	Golgi to ER traffic protein 4 homolog	GET4;C7orf20	tr|C9JPA8|C9JPA8_HUMAN Golgi to ER traffic protein 4 homolog (Fragment) OS=Homo sapiens GN=GET4 PE=1 SV=2;tr|C9JHN8|C9JHN8_HUMAN Golgi to ER traffic protein 4 homolog (Fragment) OS=Homo sapiens GN=GET4 PE=1 SV=1;tr|A0A024R847|A0A024R847_HUMAN Chromosome 7	5	3	3	3	0	0	1	1	2	2	1	1	1	2	1	0	3	2	2	1	1	0	0	0	0	0	0	0	0	1	1	1	1	1	0	0	0	0	1	1	2
348	B0QZ65;B4DGD8;C9IZ08;B4DK42;F8W9S7;A0A024R875;A0A024R862;A0A024R8A2;Q14C86;A0A0A0MQV8;H0Y4E7;H0Y7I9;C9IZX9	B0QZ65;B4DGD8;C9IZ08;B4DK42;F8W9S7;A0A024R875;A0A024R862;A0A024R8A2;Q14C86;A0A0A0MQV8;H0Y4E7;H0Y7I9	4;4;4;4;4;4;4;4;4;2;2;2;1	4;4;4;4;4;4;4;4;4;2;2;2;1	4;4;4;4;4;4;4;4;4;2;2;2;1	GTPase-activating protein and VPS9 domain-containing protein 1	GAPVD1	tr|B0QZ65|B0QZ65_HUMAN GTPase-activating protein and VPS9 domain-containing protein 1 OS=Homo sapiens GN=GAPVD1 PE=1 SV=1;tr|B4DGD8|B4DGD8_HUMAN GTPase-activating protein and VPS9 domain-containing protein 1 OS=Homo sapiens GN=GAPVD1 PE=1 SV=1;tr|C9IZ08|C9	13	4	4	4	0	0	0	1	4	2	2	3	2	2	0	3	1	1	2	0	0	0	0	0	0	0	0	0	0	0	3	2	2	2	1	1	0	0	0	1	4
349	F2Z388;A0A024R866;P42766;A4D2M5;B4DV80	F2Z388;A0A024R866;P42766;A4D2M5	3;3;3;2;1	3;3;3;2;1	3;3;3;2;1	60S ribosomal protein L35	RPL35;LOC154880	tr|F2Z388|F2Z388_HUMAN 60S ribosomal protein L35 OS=Homo sapiens GN=RPL35 PE=1 SV=1;tr|A0A024R866|A0A024R866_HUMAN Ribosomal protein L35, isoform CRA_a OS=Homo sapiens GN=RPL35 PE=3 SV=1;sp|P42766|RL35_HUMAN 60S ribosomal protein L35 OS=Homo sapiens GN=RPL	5	3	3	3	3	3	3	3	3	3	3	2	3	3	2	3	3	3	2	2	1	2	2	2	2	2	2	2	3	3	3	3	3	3	2	2	3	3	3	3	3
350	A0A024R872;Q96TA1;Q9H8K1;Q2YD88;Q9H6L6;A0A0J9YWU2;A0A0G2JPZ6;Q9H3Q3	A0A024R872;Q96TA1	18;18;7;3;1;1;1;1	18;18;7;3;1;1;1;1	18;18;7;3;1;1;1;1	Niban-like protein 1	C9orf88;FAM129B	tr|A0A024R872|A0A024R872_HUMAN Chromosome 9 open reading frame 88, isoform CRA_a OS=Homo sapiens GN=C9orf88 PE=4 SV=1;sp|Q96TA1|NIBL1_HUMAN Niban-like protein 1 OS=Homo sapiens GN=FAM129B PE=1 SV=3	8	18	18	18	6	5	9	10	10	11	12	12	9	10	4	9	11	12	11	8	9	9	14	13	8	5	4	5	5	3	9	8	8	8	4	5	6	5	9	10	10
351	B7Z3I9;A0A140VJL9;A0A024R877;Q6ZMU0;P13716;B7ZBK6	B7Z3I9;A0A140VJL9;A0A024R877;Q6ZMU0;P13716;B7ZBK6	2;2;2;2;2;1	2;2;2;2;2;1	2;2;2;2;2;1	Delta-aminolevulinic acid dehydratase	ALAD	tr|B7Z3I9|B7Z3I9_HUMAN Delta-aminolevulinic acid dehydratase OS=Homo sapiens PE=2 SV=1;tr|A0A140VJL9|A0A140VJL9_HUMAN Delta-aminolevulinic acid dehydratase OS=Homo sapiens PE=2 SV=1;tr|A0A024R877|A0A024R877_HUMAN Delta-aminolevulinic acid dehydratase OS=Ho	6	2	2	2	0	0	0	0	0	0	0	0	2	2	0	0	0	0	0	0	0	0	0	0	0	0	0	0	0	0	0	0	0	0	0	0	0	0	0	0	0
352	B5BU53;B2R9L6;A0A024R880;P50750	B5BU53;B2R9L6;A0A024R880;P50750	4;4;4;4	3;3;3;3	3;3;3;3	Cyclin-dependent kinase 9	CDK9	tr|B5BU53|B5BU53_HUMAN Cyclin-dependent kinase 9 OS=Homo sapiens GN=CDK9 PE=2 SV=1;tr|B2R9L6|B2R9L6_HUMAN cDNA, FLJ94450, highly similar to Homo sapiens cyclin-dependent kinase 9 (CDC2-related kinase) (CDK9), mRNA OS=Homo sapiens PE=2 SV=1;tr|A0A024R880|A0	4	4	3	3	1	0	1	2	3	3	1	1	1	2	0	2	2	1	1	0	1	1	1	0	0	0	0	0	0	1	2	2	2	3	1	1	0	0	1	2	2
353	B4E2V5;B4DZK8;A0A024R882;P27105;F8VSL7;B4E310	B4E2V5;B4DZK8;A0A024R882;P27105;F8VSL7	8;8;8;8;4;3	8;8;8;8;4;3	8;8;8;8;4;3	Erythrocyte band 7 integral membrane protein	STOM	tr|B4E2V5|B4E2V5_HUMAN cDNA FLJ52062, highly similar to Erythrocyte band 7 integral membrane protein OS=Homo sapiens PE=2 SV=1;tr|B4DZK8|B4DZK8_HUMAN cDNA FLJ61192, highly similar to Erythrocyte band 7 integral membrane protein OS=Homo sapiens PE=2 SV=1;tr	6	8	8	8	1	1	5	5	5	6	6	5	8	8	0	4	1	0	0	1	0	1	1	1	2	0	0	0	2	1	5	5	6	6	0	0	1	1	5	5	5
354	A0A0C4DFV9;B2RCX0;A0A024R895;Q5VXV3;Q01105;A0A087X027;P0DME0	A0A0C4DFV9;B2RCX0;A0A024R895;Q5VXV3;Q01105;A0A087X027;P0DME0	4;4;4;4;4;3;3	4;4;4;4;4;3;3	4;4;4;4;4;3;3	Protein SET;Protein SETSIP	SET;SETSIP	tr|A0A0C4DFV9|A0A0C4DFV9_HUMAN Protein SET OS=Homo sapiens GN=SET PE=1 SV=1;tr|B2RCX0|B2RCX0_HUMAN cDNA, FLJ96345, Homo sapiens SET translocation (myeloid leukemia-associated) (SET),mRNA OS=Homo sapiens PE=2 SV=1;tr|A0A024R895|A0A024R895_HUMAN SET transloc	7	4	4	4	1	0	1	2	4	4	1	1	1	1	2	3	0	1	0	0	0	0	0	0	0	0	0	1	1	3	1	1	1	1	1	0	1	0	1	2	4
355	A0A024R896;B7ZC38;Q9NR46;B7ZC39;F8WFB9;G5E9J1;H7C1Z6;Q71RA6	A0A024R896;B7ZC38;Q9NR46;B7ZC39;F8WFB9	7;7;7;6;5;1;1;1	7;7;7;6;5;1;1;1	6;6;6;5;4;1;1;1	Endophilin-B2	SH3GLB2	tr|A0A024R896|A0A024R896_HUMAN SH3-domain GRB2-like endophilin B2, isoform CRA_a OS=Homo sapiens GN=SH3GLB2 PE=4 SV=1;tr|B7ZC38|B7ZC38_HUMAN Endophilin-B2 OS=Homo sapiens GN=SH3GLB2 PE=1 SV=1;sp|Q9NR46|SHLB2_HUMAN Endophilin-B2 OS=Homo sapiens GN=SH3GLB2 P	8	7	7	6	5	4	4	3	2	3	3	3	3	5	3	4	7	6	5	4	4	3	5	4	4	3	3	2	4	4	3	3	3	4	4	2	5	4	4	3	2
356	A0A024R8A7;Q96I24	A0A024R8A7;Q96I24	7;7	6;6	6;6	Far upstream element-binding protein 3	hCG_31253;FUBP3	tr|A0A024R8A7|A0A024R8A7_HUMAN HCG31253, isoform CRA_a OS=Homo sapiens GN=hCG_31253 PE=4 SV=1;sp|Q96I24|FUBP3_HUMAN Far upstream element-binding protein 3 OS=Homo sapiens GN=FUBP3 PE=1 SV=2	2	7	6	6	1	0	2	3	6	7	4	3	1	1	2	4	1	2	2	2	2	2	1	1	1	1	2	2	3	2	3	3	3	4	2	3	0	0	1	2	5
357	A0A024R8B6;P35658;Q7Z3C4;A0A0A0MSW3;H0Y837	A0A024R8B6;P35658;Q7Z3C4;A0A0A0MSW3	4;4;3;3;1	4;4;3;3;1	3;3;2;2;0	Nuclear pore complex protein Nup214	NUP214;DKFZp686J0330	tr|A0A024R8B6|A0A024R8B6_HUMAN Nucleoporin 214kDa, isoform CRA_b OS=Homo sapiens GN=NUP214 PE=4 SV=1;sp|P35658|NU214_HUMAN Nuclear pore complex protein Nup214 OS=Homo sapiens GN=NUP214 PE=1 SV=2;tr|Q7Z3C4|Q7Z3C4_HUMAN Putative uncharacterized protein DKFZp	5	4	4	3	0	0	0	1	2	3	1	1	0	0	0	0	0	0	0	0	0	0	0	0	0	0	0	0	0	0	0	0	1	1	1	1	0	0	0	1	2
358	A0A024R8D2;Q6P1M0;B3KNH1;Q9BTA1;B3KQE8;Q96DY3;B7Z3U1;Q6PCB7	A0A024R8D2;Q6P1M0;B3KNH1	5;5;4;2;2;1;1;1	5;5;4;2;2;1;1;1	5;5;4;2;2;1;1;1	Long-chain fatty acid transport protein 4	SLC27A4	tr|A0A024R8D2|A0A024R8D2_HUMAN Solute carrier family 27 (Fatty acid transporter), member 4, isoform CRA_a OS=Homo sapiens GN=SLC27A4 PE=4 SV=1;sp|Q6P1M0|S27A4_HUMAN Long-chain fatty acid transport protein 4 OS=Homo sapiens GN=SLC27A4 PE=1 SV=1;tr|B3KNH1|B3	8	5	5	5	0	0	1	0	1	1	1	1	0	0	2	2	4	5	0	0	0	0	0	0	0	0	0	0	0	0	1	0	0	2	1	1	0	0	1	0	1
359	A0A024R8D4;Q9Y399;Q5T8A0	A0A024R8D4;Q9Y399;Q5T8A0	4;4;3	4;4;3	4;4;3	28S ribosomal protein S2, mitochondrial	MRPS2	tr|A0A024R8D4|A0A024R8D4_HUMAN Mitochondrial ribosomal protein S2, isoform CRA_a OS=Homo sapiens GN=MRPS2 PE=3 SV=1;sp|Q9Y399|RT02_HUMAN 28S ribosomal protein S2, mitochondrial OS=Homo sapiens GN=MRPS2 PE=1 SV=1;tr|Q5T8A0|Q5T8A0_HUMAN 28S ribosomal protein	3	4	4	4	0	0	2	2	4	4	2	1	0	0	0	2	0	0	0	0	0	1	0	0	0	0	0	0	1	1	1	0	1	1	1	1	0	0	2	2	4
360	A0A024R8D5;O14684	A0A024R8D5;O14684	2;2	2;2	2;2	Prostaglandin E synthase	hCG_30600;PTGES	tr|A0A024R8D5|A0A024R8D5_HUMAN HCG30600, isoform CRA_a OS=Homo sapiens GN=hCG_30600 PE=4 SV=1;sp|O14684|PTGES_HUMAN Prostaglandin E synthase OS=Homo sapiens GN=PTGES PE=1 SV=2	2	2	2	2	0	0	1	1	1	1	1	1	2	2	0	0	2	2	1	1	1	1	1	1	1	1	0	0	0	0	1	1	0	0	0	0	0	0	1	1	1
361	H0Y6A4;H0Y4U4;Q5T6T6;A6XNE0;B4E3C0;B2R4F9;A0A024R8D8;P09466	H0Y6A4;H0Y4U4;Q5T6T6;A6XNE0;B4E3C0;B2R4F9;A0A024R8D8;P09466	1;1;1;1;1;1;1;1	1;1;1;1;1;1;1;1	1;1;1;1;1;1;1;1	Glycodelin	PAEP	tr|H0Y6A4|H0Y6A4_HUMAN Glycodelin (Fragment) OS=Homo sapiens GN=PAEP PE=1 SV=1;tr|H0Y4U4|H0Y4U4_HUMAN Glycodelin (Fragment) OS=Homo sapiens GN=PAEP PE=1 SV=1;tr|Q5T6T6|Q5T6T6_HUMAN Glycodelin (Fragment) OS=Homo sapiens GN=PAEP PE=1 SV=1;tr|A6XNE0|A6XNE0_HU	8	1	1	1	0	0	0	0	0	0	0	0	0	0	0	0	0	0	0	0	0	0	0	1	0	0	0	0	0	0	0	0	0	0	0	0	0	0	0	0	0
362	B7ZLD8;B7ZLD5;A0A024R8K7;A0A024R8T0;A0A024R8N2;P16144;Q59H46;Q2VP98;B4E3N0;J3KSH9;J3QQL2	B7ZLD8;B7ZLD5;A0A024R8K7;A0A024R8T0;A0A024R8N2;P16144;Q59H46	11;11;11;11;11;11;10;4;3;1;1	11;11;11;11;11;11;10;4;3;1;1	11;11;11;11;11;11;10;4;3;1;1	Integrin beta;Integrin beta-4	ITGB4	tr|B7ZLD8|B7ZLD8_HUMAN Integrin beta OS=Homo sapiens GN=ITGB4 PE=2 SV=1;tr|B7ZLD5|B7ZLD5_HUMAN Integrin beta OS=Homo sapiens GN=ITGB4 PE=2 SV=1;tr|A0A024R8K7|A0A024R8K7_HUMAN Integrin beta OS=Homo sapiens GN=ITGB4 PE=3 SV=1;tr|A0A024R8T0|A0A024R8T0_HUMAN I	11	11	11	11	0	0	1	1	4	5	7	8	1	1	0	0	0	0	0	0	3	3	0	0	1	0	1	2	4	3	0	0	1	1	1	0	0	0	1	1	4
363	J3QQS1;A0A024R8L0;J3QLS3;Q9Y2R9;J3KSI8;J3QKW2	J3QQS1;A0A024R8L0;J3QLS3;Q9Y2R9;J3KSI8;J3QKW2	2;2;2;2;1;1	2;2;2;2;1;1	2;2;2;2;1;1	28S ribosomal protein S7, mitochondrial	MRPS7	tr|J3QQS1|J3QQS1_HUMAN 28S ribosomal protein S7, mitochondrial (Fragment) OS=Homo sapiens GN=MRPS7 PE=1 SV=1;tr|A0A024R8L0|A0A024R8L0_HUMAN Mitochondrial ribosomal protein S7, isoform CRA_a OS=Homo sapiens GN=MRPS7 PE=4 SV=1;tr|J3QLS3|J3QLS3_HUMAN 28S ribo	6	2	2	2	0	0	0	0	1	2	1	1	0	0	0	0	0	0	1	1	1	1	0	0	0	0	0	0	0	0	0	0	1	1	1	0	0	0	0	0	1
364	A0A024R8T3;A0A024R8L7;B4DU07;K7ELT1;I3L0T4;K7ENF1;I3L2U4;K7ESC7;I3L4S5	A0A024R8T3;A0A024R8L7;B4DU07	24;24;18;6;6;4;3;3;2	1;1;1;0;0;0;0;0;0	1;1;1;0;0;0;0;0;0	Acyl-coenzyme A oxidase	ACOX1	tr|A0A024R8T3|A0A024R8T3_HUMAN Acyl-coenzyme A oxidase OS=Homo sapiens GN=ACOX1 PE=3 SV=1;tr|A0A024R8L7|A0A024R8L7_HUMAN Acyl-coenzyme A oxidase OS=Homo sapiens GN=ACOX1 PE=3 SV=1;tr|B4DU07|B4DU07_HUMAN Acyl-coenzyme A oxidase OS=Homo sapiens PE=2 SV=1	9	24	1	1	0	0	12	10	8	7	4	5	15	16	11	15	21	20	13	10	9	10	5	5	6	3	4	4	5	2	9	9	11	9	10	9	0	0	0	0	0
365	A0A024R8L8;Q92817;K7EKI0;B7ZLH8;A8K2R8;A8MZ36;A8K0E1	A0A024R8L8;Q92817;K7EKI0;B7ZLH8	78;78;77;77;30;2;1	78;78;77;77;30;2;1	77;77;76;76;30;2;0	Envoplakin	EVPL	tr|A0A024R8L8|A0A024R8L8_HUMAN Envoplakin, isoform CRA_a OS=Homo sapiens GN=EVPL PE=4 SV=1;sp|Q92817|EVPL_HUMAN Envoplakin OS=Homo sapiens GN=EVPL PE=1 SV=3;tr|K7EKI0|K7EKI0_HUMAN Envoplakin OS=Homo sapiens GN=EVPL PE=1 SV=1;tr|B7ZLH8|B7ZLH8_HUMAN EVPL pro	7	78	78	77	20	17	46	50	28	26	23	27	19	21	22	38	31	31	31	28	36	35	39	43	43	29	13	11	16	14	42	44	39	45	28	25	20	17	46	50	28
366	A0A024R8M0;Q14344;B4DWV9;G3V1P7;B7Z581;K7EL62;B4DEJ3;E9PC54;Q8N652;Q8IY73;P19086;Q03113	A0A024R8M0;Q14344;B4DWV9	6;6;5;1;1;1;1;1;1;1;1;1	6;6;5;1;1;1;1;1;1;1;1;1	5;5;5;0;0;0;0;0;0;0;0;0	Guanine nucleotide-binding protein subunit alpha-13	GNA13	tr|A0A024R8M0|A0A024R8M0_HUMAN Guanine nucleotide binding protein (G protein), alpha 13, isoform CRA_a OS=Homo sapiens GN=GNA13 PE=4 SV=1;sp|Q14344|GNA13_HUMAN Guanine nucleotide-binding protein subunit alpha-13 OS=Homo sapiens GN=GNA13 PE=1 SV=2;tr|B4DWV9	12	6	6	5	2	2	1	1	2	1	1	2	3	4	0	2	3	4	2	1	2	2	1	1	2	0	2	1	3	2	2	1	1	1	1	1	2	2	1	1	2
367	A0A024R8M4;Q14558;C9J168;B4DP31;C9JUN4;C9JKT9;C9JNQ3	A0A024R8M4;Q14558;C9J168;B4DP31;C9JUN4	4;4;3;3;2;1;1	2;2;1;1;1;1;1	2;2;1;1;1;1;1	Phosphoribosyl pyrophosphate synthase-associated protein 1	PRPSAP1	tr|A0A024R8M4|A0A024R8M4_HUMAN Phosphoribosyl pyrophosphate synthetase-associated protein 1, isoform CRA_a OS=Homo sapiens GN=PRPSAP1 PE=4 SV=1;sp|Q14558|KPRA_HUMAN Phosphoribosyl pyrophosphate synthase-associated protein 1 OS=Homo sapiens GN=PRPSAP1 PE=1	7	4	2	2	0	0	1	1	1	1	1	2	1	1	0	2	1	1	1	0	0	0	0	0	0	0	1	1	0	0	1	1	1	2	1	1	0	0	0	0	0
368	A0A024R8N9;A8MXZ4;A0A0C4DFY5;Q9NQ84;J9JIE0;Q9NXI0	A0A024R8N9;A8MXZ4;A0A0C4DFY5;Q9NQ84;J9JIE0;Q9NXI0	3;3;3;3;2;2	3;3;3;3;2;2	3;3;3;3;2;2	G-protein coupled receptor family C group 5 member C	GPRC5C	tr|A0A024R8N9|A0A024R8N9_HUMAN G protein-coupled receptor, family C, group 5, member C, isoform CRA_d OS=Homo sapiens GN=GPRC5C PE=4 SV=1;tr|A8MXZ4|A8MXZ4_HUMAN G-protein-coupled receptor family C group 5 member C (Fragment) OS=Homo sapiens GN=GPRC5C PE=1	6	3	3	3	0	0	0	1	0	0	0	0	0	0	0	0	0	0	0	0	2	3	0	0	0	0	0	0	0	0	0	0	0	0	0	0	0	0	0	1	0
369	A0A024R8P8;P63173;J3KT73;J3QL01;J3KSP2	A0A024R8P8;P63173;J3KT73;J3QL01;J3KSP2	4;4;3;3;2	4;4;3;3;2	4;4;3;3;2	60S ribosomal protein L38	RPL38	tr|A0A024R8P8|A0A024R8P8_HUMAN Ribosomal protein L38, isoform CRA_a OS=Homo sapiens GN=RPL38 PE=3 SV=1;sp|P63173|RL38_HUMAN 60S ribosomal protein L38 OS=Homo sapiens GN=RPL38 PE=1 SV=2;tr|J3KT73|J3KT73_HUMAN 60S ribosomal protein L38 OS=Homo sapiens GN=RPL	5	4	4	4	2	1	2	2	3	3	2	2	2	3	2	4	1	3	2	1	4	4	3	3	2	2	2	2	3	3	2	2	2	2	2	2	2	1	2	2	3
370	A0A024R8Q1;P10253;I3L0S5;I3L3L3;B7Z5V6;I3L2V9	A0A024R8Q1;P10253;I3L0S5;I3L3L3;B7Z5V6	6;6;3;3;3;1	6;6;3;3;3;1	6;6;3;3;3;1	Lysosomal alpha-glucosidase;76 kDa lysosomal alpha-glucosidase;70 kDa lysosomal alpha-glucosidase	GAA	tr|A0A024R8Q1|A0A024R8Q1_HUMAN Glucosidase, alpha acid (Pompe disease, glycogen storage disease type II), isoform CRA_a OS=Homo sapiens GN=GAA PE=3 SV=1;sp|P10253|LYAG_HUMAN Lysosomal alpha-glucosidase OS=Homo sapiens GN=GAA PE=1 SV=4;tr|I3L0S5|I3L0S5_HUMA	6	6	6	6	1	0	0	0	0	0	0	0	0	0	0	0	0	0	0	0	0	0	0	0	0	0	1	2	6	4	0	0	0	0	0	0	1	0	0	0	0
371	A0A024R8R4;Q8TAT6;I3L4U9;B4DG89;A0A0D9SFI9	A0A024R8R4;Q8TAT6;I3L4U9;B4DG89	4;4;2;2;1	4;4;2;2;1	4;4;2;2;1	Nuclear protein localization protein 4 homolog	NPLOC4	tr|A0A024R8R4|A0A024R8R4_HUMAN Nuclear protein localization 4 homolog (S. cerevisiae), isoform CRA_a OS=Homo sapiens GN=NPLOC4 PE=4 SV=1;sp|Q8TAT6|NPL4_HUMAN Nuclear protein localization protein 4 homolog OS=Homo sapiens GN=NPLOC4 PE=1 SV=3;tr|I3L4U9|I3L4U	5	4	4	4	0	0	1	1	1	1	0	0	0	1	2	1	2	2	1	0	1	1	1	1	1	0	0	0	1	1	1	1	0	0	0	0	0	0	1	1	1
372	A0A024R8S3;P61956;A8MUA9;A8MU27;Q6EEV6;P55854	A0A024R8S3;P61956	3;3;1;1;1;1	3;3;1;1;1;1	3;3;1;1;1;1	Small ubiquitin-related modifier;Small ubiquitin-related modifier 2	SUMO2	tr|A0A024R8S3|A0A024R8S3_HUMAN Small ubiquitin-related modifier OS=Homo sapiens GN=SUMO2 PE=3 SV=1;sp|P61956|SUMO2_HUMAN Small ubiquitin-related modifier 2 OS=Homo sapiens GN=SUMO2 PE=1 SV=3	6	3	3	3	0	0	2	2	2	1	1	3	1	2	2	3	2	3	3	2	3	3	2	1	0	0	0	1	2	2	2	1	2	2	1	1	0	0	2	2	2
373	A0A024R8S5;P07237;B4DUA5;H7BZ94;B4DNL5;B4DLN6;I3L398;H0Y3Z3;Q96C96;I3L312;B4DJS0;B3KTQ9;I3L4M2;I3NI03;I3L0S0;I3L3U6;B4DNP9;I3L514;I3L3P5;I3L1Y5;REV__H0YJG4;REV__Q9HCK8	A0A024R8S5;P07237;B4DUA5;H7BZ94;B4DNL5;B4DLN6;I3L398;H0Y3Z3	36;36;34;34;33;32;19;19;17;14;13;12;10;10;9;8;5;3;3;1;1;1	36;36;34;34;33;32;19;19;17;14;13;12;10;10;9;8;5;3;3;1;1;1	36;36;34;34;33;32;19;19;17;14;13;12;10;10;9;8;5;3;3;1;1;1	Protein disulfide-isomerase	P4HB	tr|A0A024R8S5|A0A024R8S5_HUMAN Protein disulfide-isomerase OS=Homo sapiens GN=P4HB PE=2 SV=1;sp|P07237|PDIA1_HUMAN Protein disulfide-isomerase OS=Homo sapiens GN=P4HB PE=1 SV=3;tr|B4DUA5|B4DUA5_HUMAN cDNA FLJ59430, highly similar to Protein disulfide-isome	22	36	36	36	16	14	27	30	28	28	22	22	24	26	23	30	32	32	29	24	31	32	26	29	28	21	20	21	27	27	28	28	28	28	21	21	16	14	27	30	28
374	A0A024R8T9;O43760;K7ELD9;K7ENG9;K7ELS8;K7EJ35	A0A024R8T9;O43760;K7ELD9;K7ENG9;K7ELS8	4;4;3;3;2;1	4;4;3;3;2;1	4;4;3;3;2;1	Synaptogyrin;Synaptogyrin-2	SYNGR2	tr|A0A024R8T9|A0A024R8T9_HUMAN Synaptogyrin OS=Homo sapiens GN=SYNGR2 PE=3 SV=1;sp|O43760|SNG2_HUMAN Synaptogyrin-2 OS=Homo sapiens GN=SYNGR2 PE=1 SV=1;tr|K7ELD9|K7ELD9_HUMAN Synaptogyrin-2 OS=Homo sapiens GN=SYNGR2 PE=1 SV=1;tr|K7ENG9|K7ENG9_HUMAN Synapto	6	4	4	4	3	1	4	3	3	3	3	4	2	2	1	3	3	3	2	2	3	3	4	3	3	3	2	3	3	3	4	3	2	2	1	1	3	1	4	3	3
375	A0A024R8U1;O15427;J3QRP8;J3QLE3;J3KTM6;J3QRU2;J3KT83;J3QRA0;J3QQS9;J3QQV2;J3QSC3;Q53G91	A0A024R8U1;O15427;J3QRP8;J3QLE3;J3KTM6;J3QRU2;J3KT83;J3QRA0;J3QQS9;J3QQV2;J3QSC3;Q53G91	2;2;1;1;1;1;1;1;1;1;1;1	2;2;1;1;1;1;1;1;1;1;1;1	2;2;1;1;1;1;1;1;1;1;1;1	Monocarboxylate transporter 4	SLC16A3	tr|A0A024R8U1|A0A024R8U1_HUMAN Solute carrier family 16 (Monocarboxylic acid transporters), member 3, isoform CRA_a OS=Homo sapiens GN=SLC16A3 PE=4 SV=1;sp|O15427|MOT4_HUMAN Monocarboxylate transporter 4 OS=Homo sapiens GN=SLC16A3 PE=1 SV=1;tr|J3QRP8|J3QRP	12	2	2	2	0	0	0	1	1	1	1	1	0	0	0	0	0	0	0	0	0	0	0	0	0	0	0	0	1	0	0	0	0	0	0	0	0	0	0	1	1
376	Q53FN0;A0A024R8U5;Q01130;J3KP15;B3KUY1;J3QL05;Q8NAK9;B3KVY2;B3KX15;Q6NXQ0;Q8N220;B3KUF7;A0A024R3A8;Q9BRL6;A4D2F7;A4D2F6	Q53FN0;A0A024R8U5;Q01130;J3KP15;B3KUY1;J3QL05;Q8NAK9;B3KVY2;B3KX15;Q6NXQ0;Q8N220;B3KUF7	11;11;11;10;10;8;8;7;6;6;6;6;3;3;2;2	11;11;11;10;10;8;8;7;6;6;6;6;3;3;2;2	11;11;11;10;10;8;8;7;6;6;6;6;3;3;2;2	Serine/arginine-rich splicing factor 2	SFRS2;SRSF2	tr|Q53FN0|Q53FN0_HUMAN Splicing factor, arginine/serine-rich 2 variant (Fragment) OS=Homo sapiens PE=2 SV=1;tr|A0A024R8U5|A0A024R8U5_HUMAN Splicing factor, arginine/serine-rich 2, isoform CRA_a OS=Homo sapiens GN=SFRS2 PE=4 SV=1;sp|Q01130|SRSF2_HUMAN Serin	16	11	11	11	4	4	5	6	7	9	6	7	8	5	5	8	6	5	6	5	7	8	7	6	8	7	6	7	6	7	7	6	7	7	6	5	4	4	5	6	7
377	E7D7Y0;E7D7X9;A0A024R8U9;P32322;Q2TU78;E2QRB3;Q8TBX0;J3QKT4;J3QL24;B7Z8T1;J3KQ22;J3QR88;J3QLK9;J3QL23;J3QL32;J3KSA9	E7D7Y0;E7D7X9;A0A024R8U9;P32322;Q2TU78;E2QRB3;Q8TBX0;J3QKT4;J3QL24;B7Z8T1;J3KQ22	6;6;6;6;5;5;4;4;3;3;3;2;2;2;2;1	6;6;6;6;5;5;4;4;3;3;3;2;2;2;2;1	5;5;5;5;4;4;3;3;3;2;3;2;2;2;2;1	Pyrroline-5-carboxylate reductase;Pyrroline-5-carboxylate reductase 1, mitochondrial	PYCR1;PIG45	tr|E7D7Y0|E7D7Y0_HUMAN Pyrroline-5-carboxylate reductase OS=Homo sapiens PE=2 SV=1;tr|E7D7X9|E7D7X9_HUMAN Pyrroline-5-carboxylate reductase OS=Homo sapiens PE=2 SV=1;tr|A0A024R8U9|A0A024R8U9_HUMAN Pyrroline-5-carboxylate reductase OS=Homo sapiens GN=PYCR1	16	6	6	5	0	0	1	0	3	5	1	0	0	0	3	3	2	0	0	0	0	0	0	0	0	0	0	0	0	0	3	2	1	1	0	0	0	0	1	0	3
378	A0A024R8W0;P38919;I3L3H2;Q59GT8;Q5JWW0;E9PBH4;F8WE11	A0A024R8W0;P38919	18;18;6;2;2;2;2	14;14;4;0;0;0;0	14;14;4;0;0;0;0	Eukaryotic initiation factor 4A-III;Eukaryotic initiation factor 4A-III, N-terminally processed	DDX48;EIF4A3	tr|A0A024R8W0|A0A024R8W0_HUMAN DEAD (Asp-Glu-Ala-Asp) box polypeptide 48, isoform CRA_a OS=Homo sapiens GN=DDX48 PE=3 SV=1;sp|P38919|IF4A3_HUMAN Eukaryotic initiation factor 4A-III OS=Homo sapiens GN=EIF4A3 PE=1 SV=4	7	18	14	14	5	5	12	13	14	12	12	12	12	12	6	12	14	12	9	8	9	10	6	7	8	7	5	8	8	6	15	13	12	12	9	8	5	5	10	11	10
379	A0A024R8W9;Q9BQA9;J3QRZ2;J3QLB7;J3QKS6;J3QRG5;J3KSJ5;J3KTF4;J3QKZ6;H0Y2X1;J3KTI1;J3KSB6;J3KS78;J3QS53	A0A024R8W9;Q9BQA9;J3QRZ2;J3QLB7;J3QKS6;J3QRG5;J3KSJ5;J3KTF4	4;4;3;3;3;3;3;2;1;1;1;1;1;1	4;4;3;3;3;3;3;2;1;1;1;1;1;1	4;4;3;3;3;3;3;2;1;1;1;1;1;1	Uncharacterized protein C17orf62	C17orf62	tr|A0A024R8W9|A0A024R8W9_HUMAN Chromosome 17 open reading frame 62, isoform CRA_a OS=Homo sapiens GN=C17orf62 PE=4 SV=1;sp|Q9BQA9|CQ062_HUMAN Uncharacterized protein C17orf62 OS=Homo sapiens GN=C17orf62 PE=1 SV=1;tr|J3QRZ2|J3QRZ2_HUMAN Uncharacterized prot	14	4	4	4	0	0	2	3	0	0	0	1	1	1	1	2	0	0	0	0	0	1	0	0	0	0	0	0	1	2	2	2	1	1	1	1	0	0	2	3	0
380	Q53GB9;A0A024R8Z1;Q5VV89;O14880	Q53GB9;A0A024R8Z1;Q5VV89;O14880	2;2;2;2	2;2;2;2	2;2;2;2	Microsomal glutathione S-transferase 3	MGST3	tr|Q53GB9|Q53GB9_HUMAN Microsomal glutathione S-transferase 3 variant (Fragment) OS=Homo sapiens PE=2 SV=1;tr|A0A024R8Z1|A0A024R8Z1_HUMAN Microsomal glutathione S-transferase 3, isoform CRA_a OS=Homo sapiens GN=MGST3 PE=4 SV=1;tr|Q5VV89|Q5VV89_HUMAN Micros	4	2	2	2	2	1	2	2	2	2	1	1	2	2	1	1	2	2	2	2	2	2	2	2	2	2	1	1	2	2	2	2	2	2	1	1	2	1	2	2	2
381	Q5R3B4;B2R4Q7;A0A024R8Z5;O95563	Q5R3B4;B2R4Q7;A0A024R8Z5;O95563	2;2;2;2	2;2;2;2	2;2;2;2	Mitochondrial pyruvate carrier 2	MPC2;BRP44	tr|Q5R3B4|Q5R3B4_HUMAN Mitochondrial pyruvate carrier 2 (Fragment) OS=Homo sapiens GN=MPC2 PE=1 SV=1;tr|B2R4Q7|B2R4Q7_HUMAN cDNA, FLJ92180, highly similar to Homo sapiens brain protein 44 (BRP44), mRNA OS=Homo sapiens PE=2 SV=1;tr|A0A024R8Z5|A0A024R8Z5_HUM	4	2	2	2	0	0	1	2	1	2	0	0	0	0	0	1	0	0	0	0	0	0	0	0	0	0	0	0	0	0	1	1	1	1	0	0	0	0	1	2	1
382	A8K4A8;A0A024R8Z9;Q6PI48;Q9NVT8;Q9H9J7;Q9H9M6	A8K4A8;A0A024R8Z9;Q6PI48;Q9NVT8;Q9H9J7	10;10;10;6;6;1	10;10;10;6;6;1	10;10;10;6;6;1	Aspartate--tRNA ligase, mitochondrial	DARS2	tr|A8K4A8|A8K4A8_HUMAN cDNA FLJ76156, highly similar to Homo sapiens aspartyl-tRNA synthetase 2 (DARS2), mRNA OS=Homo sapiens PE=2 SV=1;tr|A0A024R8Z9|A0A024R8Z9_HUMAN Aspartyl-tRNA synthetase 2 (Mitochondrial), isoform CRA_b OS=Homo sapiens GN=DARS2 PE=4 S	6	10	10	10	0	0	2	2	8	6	1	1	1	0	0	0	1	2	0	1	0	0	0	0	0	0	0	0	1	1	0	1	2	2	1	0	0	0	2	2	8
383	A0A024R904;Q9HB71;Q6NVY0;B4DFD3;B2ZWH1	A0A024R904;Q9HB71;Q6NVY0;B4DFD3	5;5;4;3;2	5;5;4;3;2	5;5;4;3;2	Calcyclin-binding protein	CACYBP	tr|A0A024R904|A0A024R904_HUMAN Calcyclin binding protein, isoform CRA_a OS=Homo sapiens GN=CACYBP PE=4 SV=1;sp|Q9HB71|CYBP_HUMAN Calcyclin-binding protein OS=Homo sapiens GN=CACYBP PE=1 SV=2;tr|Q6NVY0|Q6NVY0_HUMAN Calcyclin binding protein OS=Homo sapiens	5	5	5	5	0	0	3	4	4	4	3	3	4	3	3	3	3	3	2	1	3	4	1	1	1	0	0	0	2	2	3	3	3	3	0	0	0	0	3	4	4
384	A0A024R913;P56937	A0A024R913;P56937	1;1	1;1	1;1	3-keto-steroid reductase	hCG_2024989;HSD17B7	tr|A0A024R913|A0A024R913_HUMAN HCG2024989, isoform CRA_a OS=Homo sapiens GN=hCG_2024989 PE=4 SV=1;sp|P56937|DHB7_HUMAN 3-keto-steroid reductase OS=Homo sapiens GN=HSD17B7 PE=1 SV=1	2	1	1	1	0	0	0	0	0	0	0	0	0	0	0	0	0	0	0	0	1	1	0	0	0	0	0	0	0	0	0	0	0	0	1	1	0	0	0	0	0
385	A0A024R936;B1ALB7;A0A0S2Z4F9	A0A024R936	7;2;1	7;2;1	1;0;0		NCF2	tr|A0A024R936|A0A024R936_HUMAN Neutrophil cytosolic factor 2 (65kDa, chronic granulomatous disease, autosomal 2), isoform CRA_a OS=Homo sapiens GN=NCF2 PE=4 SV=1	3	7	7	1	0	0	3	3	2	2	0	1	3	4	0	0	0	0	0	0	0	0	0	0	0	0	0	0	0	0	0	0	1	2	0	0	0	0	3	3	2
386	A0A0K0Q2Z1;A0A024R944;P01008;Q9UE54;Q8TCE1;CON__P41361;Q8IZZ8;Q8J001;Q9UBW9;Q8IZZ9	A0A0K0Q2Z1;A0A024R944;P01008	10;10;10;4;4;3;2;1;1;1	10;10;10;4;4;3;2;1;1;1	10;10;10;4;4;3;2;1;1;1	Antithrombin-III	SERPINC1	tr|A0A0K0Q2Z1|A0A0K0Q2Z1_HUMAN Serpin peptidase inhibitor clade C member 1 OS=Homo sapiens GN=SERPINC1 PE=2 SV=1;tr|A0A024R944|A0A024R944_HUMAN Serpin peptidase inhibitor, clade C (Antithrombin), member 1, isoform CRA_a OS=Homo sapiens GN=SERPINC1 PE=3 SV=	10	10	10	10	1	1	3	4	9	8	2	1	7	7	0	1	3	1	0	0	0	0	0	0	0	0	1	1	1	1	2	1	0	0	1	1	1	1	3	4	9
387	A0A024R952;A0A087WYY6;Q13835;Q14BN3;B4DRX5	A0A024R952;A0A087WYY6;Q13835;Q14BN3	18;17;17;9;5	18;17;17;9;5	18;17;17;9;5	Plakophilin-1	PKP1	tr|A0A024R952|A0A024R952_HUMAN Plakophilin 1 (Ectodermal dysplasia/skin fragility syndrome), isoform CRA_a OS=Homo sapiens GN=PKP1 PE=4 SV=1;tr|A0A087WYY6|A0A087WYY6_HUMAN Plakophilin-1 OS=Homo sapiens GN=PKP1 PE=1 SV=1;sp|Q13835|PKP1_HUMAN Plakophilin-1 O	5	18	18	18	0	0	4	7	16	17	3	2	3	1	1	2	1	1	1	1	0	1	1	1	1	1	0	0	0	0	4	7	6	6	1	0	0	0	4	7	16
388	A0A024R957;Q8NFQ8	A0A024R957;Q8NFQ8	2;2	2;2	2;2	Torsin-1A-interacting protein 2	TOR1AIP2	tr|A0A024R957|A0A024R957_HUMAN Torsin A interacting protein 2, isoform CRA_b OS=Homo sapiens GN=TOR1AIP2 PE=4 SV=1;sp|Q8NFQ8|TOIP2_HUMAN Torsin-1A-interacting protein 2 OS=Homo sapiens GN=TOR1AIP2 PE=1 SV=1	2	2	2	2	0	0	1	1	1	1	1	1	0	0	0	0	0	0	1	0	2	2	0	0	0	0	0	0	0	0	0	0	0	0	0	0	0	0	1	1	1
389	A8K8U3;A7E2D8;A0A024R968;P23634;Q68DH9;A1L3B5;Q16720;Q4J697;H0Y7S3;A0A024R2E4;Q4LE63;A0A024R2K6;Q01814;A1X4P8;A1X4Q2	A8K8U3;A7E2D8;A0A024R968;P23634;Q68DH9;A1L3B5;Q16720	7;7;7;7;6;4;4;3;3;3;3;3;3;2;1	7;7;7;7;6;4;4;3;3;3;3;3;3;2;1	3;3;3;3;2;0;0;0;0;0;0;0;0;0;0	Calcium-transporting ATPase;Plasma membrane calcium-transporting ATPase 4;Plasma membrane calcium-transporting ATPase 3	ATP2B4;DKFZp686M088;ATP2B3	tr|A8K8U3|A8K8U3_HUMAN Calcium-transporting ATPase OS=Homo sapiens PE=2 SV=1;tr|A7E2D8|A7E2D8_HUMAN Calcium-transporting ATPase OS=Homo sapiens GN=ATP2B4 PE=2 SV=1;tr|A0A024R968|A0A024R968_HUMAN Calcium-transporting ATPase OS=Homo sapiens GN=ATP2B4 PE=3 SV	15	7	7	3	2	1	0	0	3	2	0	1	1	0	0	1	0	0	0	0	3	2	1	1	3	2	1	0	0	0	1	1	1	0	2	2	2	1	0	0	3
390	A0A024R978;Q9BZQ8	A0A024R978;Q9BZQ8	3;3	3;3	3;3	Protein Niban	C1orf24;FAM129A	tr|A0A024R978|A0A024R978_HUMAN Chromosome 1 open reading frame 24, isoform CRA_a OS=Homo sapiens GN=C1orf24 PE=4 SV=1;sp|Q9BZQ8|NIBAN_HUMAN Protein Niban OS=Homo sapiens GN=FAM129A PE=1 SV=1	2	3	3	3	0	0	0	0	1	1	2	1	0	1	0	0	0	0	0	0	0	0	1	1	0	0	0	0	0	0	0	0	0	0	0	0	0	0	0	0	1
391	A0A024R983;P10155;H0Y9N5	A0A024R983;P10155;H0Y9N5	2;2;1	2;2;1	2;2;1	60 kDa SS-A/Ro ribonucleoprotein	TROVE2	tr|A0A024R983|A0A024R983_HUMAN TROVE domain family, member 2, isoform CRA_b OS=Homo sapiens GN=TROVE2 PE=4 SV=1;sp|P10155|RO60_HUMAN 60 kDa SS-A/Ro ribonucleoprotein OS=Homo sapiens GN=TROVE2 PE=1 SV=2;tr|H0Y9N5|H0Y9N5_HUMAN 60 kDa SS-A/Ro ribonucleoprotei	3	2	2	2	1	0	1	1	2	2	1	0	0	0	0	0	0	0	0	0	1	1	0	0	0	0	1	1	1	1	0	0	1	1	1	1	1	0	1	1	2
392	A0A024R994;O75131;Q05DL8;A0A087WYQ3;E5RHZ0;H0YB26;A0A087WXR6;A0A087WUS8;E5RFT7;Q4G168;B3KWK1;B2RD40;A8K8A4;E7ENV7;B7Z370;Q96FN4;Q8IYJ1;Q96A23;O95741;Q86YQ8;Q9HCH3;Q9UBL6	A0A024R994;O75131;Q05DL8;A0A087WYQ3	14;14;9;8;6;6;5;3;2;1;1;1;1;1;1;1;1;1;1;1;1;1	14;14;9;8;6;6;5;3;2;1;1;1;1;1;1;1;1;1;1;1;1;1	14;14;9;8;6;6;5;3;2;1;1;1;1;1;1;1;1;1;1;1;1;1	Copine-3	CPNE3	tr|A0A024R994|A0A024R994_HUMAN Copine III, isoform CRA_a OS=Homo sapiens GN=CPNE3 PE=4 SV=1;sp|O75131|CPNE3_HUMAN Copine-3 OS=Homo sapiens GN=CPNE3 PE=1 SV=1;tr|Q05DL8|Q05DL8_HUMAN CPNE3 protein (Fragment) OS=Homo sapiens GN=CPNE3 PE=2 SV=1;tr|A0A087WYQ3|A	22	14	14	14	4	3	5	6	9	8	6	5	7	7	3	6	9	10	3	5	9	11	6	5	6	4	3	4	7	5	6	5	5	5	3	4	4	3	5	6	9
393	A0A024R9A4;O15523;B4E132	A0A024R9A4;O15523;B4E132	20;20;12	2;2;2	2;2;2	ATP-dependent RNA helicase DDX3Y	DDX3Y	tr|A0A024R9A4|A0A024R9A4_HUMAN DEAD (Asp-Glu-Ala-Asp) box polypeptide 3, Y-linked, isoform CRA_a OS=Homo sapiens GN=DDX3Y PE=3 SV=1;sp|O15523|DDX3Y_HUMAN ATP-dependent RNA helicase DDX3Y OS=Homo sapiens GN=DDX3Y PE=1 SV=2;tr|B4E132|B4E132_HUMAN cDNA FLJ531	3	20	2	2	4	3	12	13	15	16	11	12	12	11	8	11	17	16	4	4	7	9	3	3	5	3	2	2	9	8	7	8	11	11	6	5	0	0	1	2	2
394	B4DLF8;A0A024R9B5;B4DMM7;Q15291	B4DLF8;A0A024R9B5;B4DMM7;Q15291	1;1;1;1	1;1;1;1	1;1;1;1	Retinoblastoma-binding protein 5	RBBP5	tr|B4DLF8|B4DLF8_HUMAN cDNA FLJ60295, highly similar to Retinoblastoma-binding protein 5 OS=Homo sapiens PE=2 SV=1;tr|A0A024R9B5|A0A024R9B5_HUMAN Retinoblastoma binding protein 5, isoform CRA_b OS=Homo sapiens GN=RBBP5 PE=4 SV=1;tr|B4DMM7|B4DMM7_HUMAN cDNA	4	1	1	1	1	0	1	1	1	1	1	1	0	1	0	1	1	1	1	1	1	1	0	0	0	0	1	1	1	1	1	1	1	1	0	1	1	0	1	1	1
395	A0A024R9B7;P09669	A0A024R9B7;P09669	6;6	6;6	6;6	Cytochrome c oxidase subunit 6C	COX6C	tr|A0A024R9B7|A0A024R9B7_HUMAN Cytochrome c oxidase subunit VIc, isoform CRA_a OS=Homo sapiens GN=COX6C PE=4 SV=1;sp|P09669|COX6C_HUMAN Cytochrome c oxidase subunit 6C OS=Homo sapiens GN=COX6C PE=1 SV=2	2	6	6	6	4	2	2	3	2	2	1	1	2	2	1	5	4	4	4	4	3	4	3	4	4	1	4	4	5	4	5	6	5	6	4	5	4	2	2	3	2
396	A0A024R9B8;Q9Y646;E5RH35;E5RJZ7;E5RJP8;E5RJA8;B4DJC2	A0A024R9B8;Q9Y646;E5RH35;E5RJZ7;E5RJP8;E5RJA8;B4DJC2	2;2;1;1;1;1;1	2;2;1;1;1;1;1	2;2;1;1;1;1;1	Carboxypeptidase Q	PGCP;CPQ	tr|A0A024R9B8|A0A024R9B8_HUMAN Plasma glutamate carboxypeptidase, isoform CRA_a OS=Homo sapiens GN=PGCP PE=4 SV=1;sp|Q9Y646|CBPQ_HUMAN Carboxypeptidase Q OS=Homo sapiens GN=CPQ PE=1 SV=1;tr|E5RH35|E5RH35_HUMAN Carboxypeptidase Q (Fragment) OS=Homo sapiens	7	2	2	2	0	0	0	0	0	0	0	0	0	0	0	0	0	0	0	0	0	0	2	1	0	0	0	0	0	0	0	0	0	0	0	0	0	0	0	0	0
397	A0A024R9B9;A0A024R9H1;A0A140VKH7;O00339;H0YBJ4;Q96AA0;H0YBU5;Q8N2G3;H0YBF2;H0YBN2	A0A024R9B9;A0A024R9H1;A0A140VKH7;O00339;H0YBJ4;Q96AA0	6;5;5;5;4;3;2;2;1;1	6;5;5;5;4;3;2;2;1;1	6;5;5;5;4;3;2;2;1;1	Matrilin-2	MATN2	tr|A0A024R9B9|A0A024R9B9_HUMAN Matrilin 2, isoform CRA_b OS=Homo sapiens GN=MATN2 PE=4 SV=1;tr|A0A024R9H1|A0A024R9H1_HUMAN Matrilin 2, isoform CRA_a OS=Homo sapiens GN=MATN2 PE=4 SV=1;tr|A0A140VKH7|A0A140VKH7_HUMAN Testis tissue sperm-binding protein Li 94	10	6	6	6	0	0	0	0	0	0	0	0	0	0	0	0	0	0	0	0	1	2	5	6	0	0	0	0	0	0	0	0	0	0	0	0	0	0	0	0	0
398	E7ERJ7;B4DQX0;A0A024R9C1;P11940;A0A087WTT1;E7EQV3;B4DZW4;B3KT93;A0A024R9E2;H0YAR2;Q5VX58;Q3ZCS4;Q9H361;Q2VIP3;H0YBN4;H0YAP2;Q4VXU2;H0YB86;E5RGH3;E5RH24;E5RJB9;H0YAS7;H0YAS6;H0YB75;H0YC10;E5RHG7;L0R533;E5RGC4;E5RFD8;H0YAW6;A8K8J2	E7ERJ7;B4DQX0;A0A024R9C1;P11940;A0A087WTT1;E7EQV3;B4DZW4;B3KT93;A0A024R9E2;H0YAR2;Q5VX58;Q3ZCS4;Q9H361;Q2VIP3	19;19;19;19;18;18;18;17;16;12;12;12;12;11;9;5;5;4;3;3;3;3;3;3;2;2;2;1;1;1;1	15;15;15;15;14;14;14;13;12;10;11;11;11;10;6;5;4;3;1;1;1;3;3;3;2;1;2;1;1;1;1	14;14;14;14;13;14;14;12;11;10;10;10;10;9;5;5;3;3;1;0;0;3;3;3;2;0;2;0;0;1;1	Polyadenylate-binding protein;Polyadenylate-binding protein 1;Polyadenylate-binding protein 3	PABPC1;PABPC3	tr|E7ERJ7|E7ERJ7_HUMAN Polyadenylate-binding protein OS=Homo sapiens GN=PABPC1 PE=1 SV=1;tr|B4DQX0|B4DQX0_HUMAN Polyadenylate-binding protein OS=Homo sapiens PE=2 SV=1;tr|A0A024R9C1|A0A024R9C1_HUMAN Polyadenylate-binding protein OS=Homo sapiens GN=PABPC1 P	31	19	15	14	0	0	6	7	8	5	5	8	6	4	7	15	12	11	9	5	9	10	5	4	2	0	5	3	4	4	10	8	7	11	7	7	0	0	2	3	4
399	A0A024R9D2;Q86UE4;E5RJU9;H0YB56;H0YBJ8;H0YBE0	A0A024R9D2;Q86UE4;E5RJU9	15;15;14;5;4;1	15;15;14;5;4;1	15;15;14;5;4;1	Protein LYRIC	MTDH	tr|A0A024R9D2|A0A024R9D2_HUMAN Metadherin, isoform CRA_a OS=Homo sapiens GN=MTDH PE=4 SV=1;sp|Q86UE4|LYRIC_HUMAN Protein LYRIC OS=Homo sapiens GN=MTDH PE=1 SV=2;tr|E5RJU9|E5RJU9_HUMAN Protein LYRIC OS=Homo sapiens GN=MTDH PE=1 SV=1	6	15	15	15	2	2	4	4	6	6	6	4	0	1	6	9	2	3	4	4	13	11	3	2	3	4	1	5	7	6	3	1	2	3	3	4	2	2	4	4	6
400	E5RI99;A0A024R9D3;P62888;E5RJH3;A0A0C4DH44;A0A0B4J213	E5RI99;A0A024R9D3;P62888;E5RJH3;A0A0C4DH44	5;5;5;3;3;1	5;5;5;3;3;1	5;5;5;3;3;1	60S ribosomal protein L30	RPL30	tr|E5RI99|E5RI99_HUMAN 60S ribosomal protein L30 (Fragment) OS=Homo sapiens GN=RPL30 PE=1 SV=1;tr|A0A024R9D3|A0A024R9D3_HUMAN Ribosomal protein L30, isoform CRA_b OS=Homo sapiens GN=RPL30 PE=3 SV=1;sp|P62888|RL30_HUMAN 60S ribosomal protein L30 OS=Homo sap	6	5	5	5	2	1	4	4	4	4	1	2	3	3	4	4	3	3	1	2	3	3	3	3	3	2	2	3	3	4	4	2	3	3	1	2	2	1	4	4	4
401	A0A024R9D7;Q16698;E5RJG7;Q7LDK6;E5RFV2;E5RJD2;E5RID6;H0YAW3	A0A024R9D7;Q16698;E5RJG7;Q7LDK6;E5RFV2	11;11;7;7;7;5;3;1	11;11;7;7;7;5;3;1	11;11;7;7;7;5;3;1	2,4-dienoyl-CoA reductase, mitochondrial	DECR1;DECR	tr|A0A024R9D7|A0A024R9D7_HUMAN 2,4-dienoyl CoA reductase 1, mitochondrial, isoform CRA_b OS=Homo sapiens GN=DECR1 PE=4 SV=1;sp|Q16698|DECR_HUMAN 2,4-dienoyl-CoA reductase, mitochondrial OS=Homo sapiens GN=DECR1 PE=1 SV=1;tr|E5RJG7|E5RJG7_HUMAN 2,4-dienoyl-	8	11	11	11	3	4	9	10	10	8	4	4	5	7	9	10	8	7	9	7	10	8	9	10	9	7	5	4	7	4	7	8	7	7	7	6	3	4	9	10	10
402	A0A024R9E4;Q969L2	A0A024R9E4;Q969L2	2;2	2;2	2;2	Protein MAL2	MAL2	tr|A0A024R9E4|A0A024R9E4_HUMAN Mal, T-cell differentiation protein 2, isoform CRA_a OS=Homo sapiens GN=MAL2 PE=4 SV=1;sp|Q969L2|MAL2_HUMAN Protein MAL2 OS=Homo sapiens GN=MAL2 PE=1 SV=1	2	2	2	2	2	2	2	2	2	2	2	2	1	2	2	2	2	2	2	2	2	2	2	2	2	2	0	2	2	2	2	2	2	2	2	2	2	2	2	2	2
403	A0A024R9G4;Q9NUQ9;Q68D08;A0A087X178;Q3ZTR9;E5RJE1;E5RIR8;E5RJL8;E5RI16;E5RGI7;B3KRB1;Q9H0Q0;E5RK61;E5RFS4;E5RHU5	A0A024R9G4;Q9NUQ9;Q68D08;A0A087X178;Q3ZTR9	7;7;6;4;4;3;3;3;3;2;2;2;1;1;1	7;7;6;4;4;3;3;3;3;2;2;2;1;1;1	7;7;6;4;4;3;3;3;3;2;2;2;1;1;1	Protein FAM49B	FAM49B;DKFZp686B04128;BM009	tr|A0A024R9G4|A0A024R9G4_HUMAN Family with sequence similarity 49, member B, isoform CRA_a OS=Homo sapiens GN=FAM49B PE=4 SV=1;sp|Q9NUQ9|FA49B_HUMAN Protein FAM49B OS=Homo sapiens GN=FAM49B PE=1 SV=1;tr|Q68D08|Q68D08_HUMAN Putative uncharacterized protein	15	7	7	7	1	0	4	4	5	4	1	1	2	2	2	6	2	1	1	1	2	1	0	0	1	1	1	2	2	2	3	2	2	2	1	1	1	0	4	4	5
404	A0A024R9H2;P52758;H0YBX3;H0YB34	A0A024R9H2;P52758;H0YBX3;H0YB34	2;2;1;1	2;2;1;1	2;2;1;1	Ribonuclease UK114	HRSP12	tr|A0A024R9H2|A0A024R9H2_HUMAN Heat-responsive protein 12, isoform CRA_a OS=Homo sapiens GN=HRSP12 PE=4 SV=1;sp|P52758|UK114_HUMAN Ribonuclease UK114 OS=Homo sapiens GN=HRSP12 PE=1 SV=1;tr|H0YBX3|H0YBX3_HUMAN Protein RIDA (Fragment) OS=Homo sapiens GN=RIDA	4	2	2	2	0	0	0	0	0	0	0	0	0	0	1	2	0	0	0	0	0	0	0	0	0	0	0	0	0	0	1	0	0	0	0	0	0	0	0	0	0
405	A0A024R9I0;P21283;E7EV59;B7Z593;A8KA87;A0A0U1RR16;Q8NEY4	A0A024R9I0;P21283;E7EV59;B7Z593	4;4;3;2;1;1;1	4;4;3;2;1;1;1	4;4;3;2;1;1;1	V-type proton ATPase subunit C 1	ATP6V1C1	tr|A0A024R9I0|A0A024R9I0_HUMAN ATPase, H+ transporting, lysosomal 42kDa, V1 subunit C1, isoform CRA_a OS=Homo sapiens GN=ATP6V1C1 PE=2 SV=1;sp|P21283|VATC1_HUMAN V-type proton ATPase subunit C 1 OS=Homo sapiens GN=ATP6V1C1 PE=1 SV=4;tr|E7EV59|E7EV59_HUMAN	7	4	4	4	0	0	1	1	4	4	0	1	2	2	0	1	3	3	1	2	1	2	0	0	0	0	0	1	0	0	1	1	1	2	1	0	0	0	1	1	4
406	A0A024R9J0;O60216	A0A024R9J0;O60216	2;2	2;2	2;2	Double-strand-break repair protein rad21 homolog	RAD21	tr|A0A024R9J0|A0A024R9J0_HUMAN RAD21 homolog (S. pombe), isoform CRA_a OS=Homo sapiens GN=RAD21 PE=4 SV=1;sp|O60216|RAD21_HUMAN Double-strand-break repair protein rad21 homolog OS=Homo sapiens GN=RAD21 PE=1 SV=2	2	2	2	2	0	0	0	0	1	1	0	0	0	0	0	1	1	0	1	0	2	1	0	1	1	1	1	0	1	0	0	0	0	2	0	1	0	0	0	0	1
407	H0YDT8;A0A024R9K7;Q9NPA0;H0YDX2	H0YDT8;A0A024R9K7;Q9NPA0;H0YDX2	2;2;2;1	2;2;2;1	2;2;2;1	ER membrane protein complex subunit 7	EMC7;C15orf24	tr|H0YDT8|H0YDT8_HUMAN ER membrane protein complex subunit 7 (Fragment) OS=Homo sapiens GN=EMC7 PE=1 SV=1;tr|A0A024R9K7|A0A024R9K7_HUMAN Chromosome 15 open reading frame 24, isoform CRA_b OS=Homo sapiens GN=C15orf24 PE=4 SV=1;sp|Q9NPA0|EMC7_HUMAN ER membra	4	2	2	2	1	1	0	0	0	0	0	0	0	0	0	2	0	0	0	1	1	0	0	0	0	0	0	0	1	1	1	1	1	1	1	1	1	1	0	0	0
408	B0AZM4;A8K6F0;A0A024R9L1;O60306;H0YH15	B0AZM4;A8K6F0;A0A024R9L1;O60306	5;5;5;5;1	5;5;5;5;1	4;4;4;4;1	Intron-binding protein aquarius	AQR	tr|B0AZM4|B0AZM4_HUMAN cDNA, FLJ79464, highly similar to Homo sapiens aquarius (Fragment) OS=Homo sapiens PE=2 SV=1;tr|A8K6F0|A8K6F0_HUMAN cDNA FLJ75449, highly similar to Homo sapiens aquarius homolog (mouse) (AQR), mRNA OS=Homo sapiens PE=2 SV=1;tr|A0A02	5	5	5	4	0	0	0	1	0	1	0	0	0	0	0	2	2	0	0	0	0	0	0	0	0	0	0	0	0	0	3	2	2	1	1	0	0	0	0	1	0
409	A8K9B9;A0A024R9N6;Q9H223;A0A087WUA5	A8K9B9;A0A024R9N6;Q9H223;A0A087WUA5	15;15;15;14	15;15;15;14	14;14;14;13	EH domain-containing protein 4	EHD4	tr|A8K9B9|A8K9B9_HUMAN cDNA FLJ77391, highly similar to Homo sapiens EH-domain containing 4 (EHD4), mRNA OS=Homo sapiens PE=2 SV=1;tr|A0A024R9N6|A0A024R9N6_HUMAN EH-domain containing 4, isoform CRA_a OS=Homo sapiens GN=EHD4 PE=3 SV=1;sp|Q9H223|EHD4_HUMAN E	4	15	15	14	6	4	6	8	5	5	6	5	4	4	7	10	9	10	10	10	8	11	6	7	7	4	5	6	7	6	12	11	8	8	5	5	6	4	6	8	5
410	H0YNE5;H0YLG5;A0A024R9P6;Q96TC7;B3KUI4;H0YLV7	H0YNE5;H0YLG5;A0A024R9P6;Q96TC7;B3KUI4	3;3;3;3;2;1	3;3;3;3;2;1	3;3;3;3;2;1	Regulator of microtubule dynamics protein 3	RMDN3;FAM82C	tr|H0YNE5|H0YNE5_HUMAN Regulator of microtubule dynamics protein 3 (Fragment) OS=Homo sapiens GN=RMDN3 PE=1 SV=1;tr|H0YLG5|H0YLG5_HUMAN Regulator of microtubule dynamics protein 3 (Fragment) OS=Homo sapiens GN=RMDN3 PE=1 SV=1;tr|A0A024R9P6|A0A024R9P6_HUMAN	6	3	3	3	0	0	1	1	0	1	1	0	0	0	2	2	1	1	2	2	3	2	0	1	1	2	1	1	2	0	0	1	0	2	1	1	0	0	1	1	0
411	CON__Q28194;A0A024R9Q1;P07996;A0PJG0	CON__Q28194;A0A024R9Q1;P07996;A0PJG0	2;2;2;1	2;2;2;1	2;2;2;1	Thrombospondin-1	THBS1	;tr|A0A024R9Q1|A0A024R9Q1_HUMAN Thrombospondin 1, isoform CRA_a OS=Homo sapiens GN=THBS1 PE=4 SV=1;sp|P07996|TSP1_HUMAN Thrombospondin-1 OS=Homo sapiens GN=THBS1 PE=1 SV=2;tr|A0PJG0|A0PJG0_HUMAN THBS1 protein (Fragment) OS=Homo sapiens GN=THBS1 PE=2 SV=1	4	2	2	2	0	0	0	0	0	0	0	0	2	2	0	0	1	1	0	0	0	0	0	0	0	0	0	0	0	0	0	0	0	0	0	0	0	0	0	0	0
412	A0A024R9R3;Q9P253	A0A024R9R3;Q9P253	3;3	3;3	3;3	Vacuolar protein sorting-associated protein 18 homolog	VPS18	tr|A0A024R9R3|A0A024R9R3_HUMAN Vacuolar protein sorting protein 18, isoform CRA_d OS=Homo sapiens GN=VPS18 PE=4 SV=1;sp|Q9P253|VPS18_HUMAN Vacuolar protein sorting-associated protein 18 homolog OS=Homo sapiens GN=VPS18 PE=1 SV=2	2	3	3	3	0	0	1	1	2	0	1	1	2	2	1	2	2	2	1	0	0	0	0	1	2	1	0	1	1	1	2	2	1	1	0	1	0	0	1	1	2
413	H3BNE1;H3BR18;H3BM38;H3BPJ0;A0A024R9R8;A8K287;O00161;H3BNG6;H3BU94	H3BNE1;H3BR18;H3BM38;H3BPJ0;A0A024R9R8;A8K287;O00161;H3BNG6;H3BU94	2;2;2;2;2;2;2;1;1	2;2;2;2;2;2;2;1;1	2;2;2;2;2;2;2;1;1	Synaptosomal-associated protein;Synaptosomal-associated protein 23	SNAP23	tr|H3BNE1|H3BNE1_HUMAN Synaptosomal-associated protein 23 OS=Homo sapiens GN=SNAP23 PE=1 SV=1;tr|H3BR18|H3BR18_HUMAN Synaptosomal-associated protein (Fragment) OS=Homo sapiens GN=SNAP23 PE=1 SV=1;tr|H3BM38|H3BM38_HUMAN Synaptosomal-associated protein (Frag	9	2	2	2	0	0	1	1	1	1	1	0	1	1	1	1	1	1	0	0	1	1	1	1	1	1	0	0	2	2	1	1	1	0	0	0	0	0	1	1	1
414	D6RDK6;D6RBN5;A0A024R9U3;Q9NX40;D6RI08;D6RDK1;B4DND1;D6RIV2;D6R9T5;D6RG39;D6RIT9	D6RDK6;D6RBN5;A0A024R9U3;Q9NX40	3;3;3;3;1;1;1;1;1;1;1	3;3;3;3;1;1;1;1;1;1;1	3;3;3;3;1;1;1;1;1;1;1	OCIA domain-containing protein 1	OCIAD1	tr|D6RDK6|D6RDK6_HUMAN OCIA domain-containing protein 1 (Fragment) OS=Homo sapiens GN=OCIAD1 PE=1 SV=1;tr|D6RBN5|D6RBN5_HUMAN OCIA domain-containing protein 1 OS=Homo sapiens GN=OCIAD1 PE=1 SV=1;tr|A0A024R9U3|A0A024R9U3_HUMAN OCIA domain containing 1, isof	11	3	3	3	1	0	0	0	0	0	0	0	0	0	0	0	0	0	1	1	1	1	1	1	0	0	0	0	2	1	0	0	0	0	0	0	1	0	0	0	0
415	A0A024R9U8;A0A024R9W5;Q7Z6Z7;A0A024R9Y3;Q5H924;Q5H962;B4DGF6;Q5H935;H0Y659;Q53FW4;Q5H964;A0A087X1S3;Q3B7K0;A0A087X146	A0A024R9U8;A0A024R9W5;Q7Z6Z7;A0A024R9Y3;Q5H924	31;31;31;29;23;13;10;8;8;3;2;2;2;1	31;31;31;29;23;13;10;8;8;3;2;2;2;1	28;28;28;26;23;10;10;8;8;3;2;2;2;1	E3 ubiquitin-protein ligase HUWE1	HUWE1	tr|A0A024R9U8|A0A024R9U8_HUMAN HECT, UBA and WWE domain containing 1, isoform CRA_c OS=Homo sapiens GN=HUWE1 PE=4 SV=1;tr|A0A024R9W5|A0A024R9W5_HUMAN HECT, UBA and WWE domain containing 1, isoform CRA_b OS=Homo sapiens GN=HUWE1 PE=4 SV=1;sp|Q7Z6Z7|HUWE1_HU	14	31	31	28	2	3	8	9	7	4	8	6	5	7	2	16	15	17	8	8	7	7	4	3	3	1	4	5	9	4	9	9	11	11	8	10	2	3	8	9	7
416	D6R9D6;A0A024R9W3;B7Z8Z7;B7ZLP7;A0AV96;D6REZ6;D6RBS9;D6RBP6;D6RA49;D6RFL5;D6R9M7	D6R9D6;A0A024R9W3;B7Z8Z7;B7ZLP7;A0AV96;D6REZ6;D6RBS9	4;4;4;4;4;3;3;1;1;1;1	4;4;4;4;4;3;3;1;1;1;1	4;4;4;4;4;3;3;1;1;1;1	RNA-binding protein 47	RBM47;FLJ20273	tr|D6R9D6|D6R9D6_HUMAN RNA-binding protein 47 OS=Homo sapiens GN=RBM47 PE=1 SV=1;tr|A0A024R9W3|A0A024R9W3_HUMAN RNA-binding protein, isoform CRA_d OS=Homo sapiens GN=FLJ20273 PE=4 SV=1;tr|B7Z8Z7|B7Z8Z7_HUMAN RNA-binding protein 47 OS=Homo sapiens GN=RBM47	11	4	4	4	0	0	0	0	0	0	0	0	0	1	1	2	2	1	0	0	0	0	0	0	0	0	0	0	0	0	0	0	0	0	0	0	0	0	0	0	0
417	D6RAA6;A6QKW0;A0A024R9W7;P57088;H0Y8N0;J3KN43;D6RBY2	D6RAA6;A6QKW0;A0A024R9W7;P57088;H0Y8N0	5;5;5;5;3;1;1	5;5;5;5;3;1;1	5;5;5;5;3;1;1	Transmembrane protein 33	TMEM33;SHINC3	tr|D6RAA6|D6RAA6_HUMAN Transmembrane protein 33 (Fragment) OS=Homo sapiens GN=TMEM33 PE=1 SV=1;tr|A6QKW0|A6QKW0_HUMAN SHINC3 OS=Homo sapiens GN=SHINC3 PE=2 SV=1;tr|A0A024R9W7|A0A024R9W7_HUMAN Transmembrane protein 33, isoform CRA_a OS=Homo sapiens GN=TMEM3	7	5	5	5	1	1	2	2	2	2	2	2	3	3	3	3	3	5	3	3	3	2	2	2	2	3	0	1	2	2	3	3	3	2	1	1	1	1	2	2	2
418	B2R745;A0A0S2Z514;A0A024R9W8;Q6PML9;B4DSU2;A0A0S2Z512	B2R745;A0A0S2Z514;A0A024R9W8;Q6PML9;B4DSU2	3;3;3;3;2;1	3;3;3;3;2;1	3;3;3;3;2;1	Zinc transporter 9	SLC30A9	tr|B2R745|B2R745_HUMAN cDNA, FLJ93277, highly similar to Homo sapiens solute carrier family 30 (zinc transporter), member 9(SLC30A9), mRNA OS=Homo sapiens PE=2 SV=1;tr|A0A0S2Z514|A0A0S2Z514_HUMAN Solute carrier family 30 member 9 isoform 1 (Fragment) OS=Ho	6	3	3	3	1	1	2	2	2	2	0	0	0	0	0	1	1	1	1	0	1	1	2	1	1	0	0	0	1	0	2	0	1	1	1	1	1	1	2	2	2
419	Q5H907;Q5H909;A0A024R9Y7;Q9UNF1;B4DX55;B4DWM5;Q9BX88;Q9BX89;A0A087X070;Q9NVY3;Q9BX91;G5E9N2;Q9BX90;A0A024R9X0;B4DS47;B4DK08;Q12816	Q5H907;Q5H909;A0A024R9Y7;Q9UNF1;B4DX55	5;5;5;5;4;2;1;1;1;1;1;1;1;1;1;1;1	5;5;5;5;4;2;1;1;1;1;1;1;1;1;1;1;1	4;4;4;4;3;1;1;1;1;1;1;1;1;1;1;1;1	Melanoma-associated antigen D2	MAGED2	tr|Q5H907|Q5H907_HUMAN Melanoma antigen family D, 2, isoform CRA_d OS=Homo sapiens GN=MAGED2 PE=1 SV=1;tr|Q5H909|Q5H909_HUMAN Melanoma-associated antigen D2 OS=Homo sapiens GN=MAGED2 PE=1 SV=2;tr|A0A024R9Y7|A0A024R9Y7_HUMAN Melanoma antigen family D, 2, is	17	5	5	4	0	0	1	2	1	1	1	1	1	2	1	2	5	4	3	1	1	1	0	0	0	0	0	0	1	1	2	3	5	5	1	1	0	0	1	2	1
420	A0A024R9Z0;O00483	A0A024R9Z0;O00483	4;4	4;4	4;4	Cytochrome c oxidase subunit NDUFA4	NDUFA4	tr|A0A024R9Z0|A0A024R9Z0_HUMAN NADH dehydrogenase (Ubiquinone) 1 alpha subcomplex, 4, 9kDa, isoform CRA_b OS=Homo sapiens GN=NDUFA4 PE=4 SV=1;sp|O00483|NDUA4_HUMAN Cytochrome c oxidase subunit NDUFA4 OS=Homo sapiens GN=NDUFA4 PE=1 SV=1	2	4	4	4	1	2	2	3	2	1	0	0	0	0	2	2	0	1	3	1	0	0	3	3	3	3	0	0	2	2	1	0	0	0	1	2	1	2	2	3	2
421	B4DH22;A0A024RA21;A0A090N7T9;Q12765;B4DIV7;C9K052	B4DH22;A0A024RA21;A0A090N7T9;Q12765;B4DIV7	4;4;4;4;3;1	4;4;4;4;3;1	4;4;4;4;3;1	Secernin-1	SCRN1	tr|B4DH22|B4DH22_HUMAN cDNA FLJ59884, highly similar to Secernin-1 OS=Homo sapiens PE=2 SV=1;tr|A0A024RA21|A0A024RA21_HUMAN Secernin 1, isoform CRA_a OS=Homo sapiens GN=SCRN1 PE=4 SV=1;tr|A0A090N7T9|A0A090N7T9_HUMAN Secernin 1 OS=Homo sapiens GN=SCRN1 PE=4	6	4	4	4	0	0	1	1	4	4	1	1	1	1	0	0	1	1	0	0	0	0	0	0	0	0	1	1	1	0	0	0	0	0	0	0	0	0	1	1	4
422	O75225;A0A024RA40;Q9H3G5;H7C0X5;B3KW79;H7C218;A0A087WVP6;Q9NZ90;C9J6L4;C9JI22;A0A087WXJ9;C9JLV0	O75225;A0A024RA40;Q9H3G5;H7C0X5;B3KW79;H7C218	6;6;6;5;5;4;2;2;1;1;1;1	6;6;6;5;5;4;2;2;1;1;1;1	6;6;6;5;5;4;2;2;1;1;1;1	Probable serine carboxypeptidase CPVL	CPVL	tr|O75225|O75225_HUMAN Carboxypeptidase (Fragment) OS=Homo sapiens GN=CPVL PE=3 SV=1;tr|A0A024RA40|A0A024RA40_HUMAN Carboxypeptidase OS=Homo sapiens GN=CPVL PE=3 SV=1;sp|Q9H3G5|CPVL_HUMAN Probable serine carboxypeptidase CPVL OS=Homo sapiens GN=CPVL PE=1 S	12	6	6	6	0	0	0	0	6	6	0	0	0	0	0	0	0	0	0	0	0	0	0	0	0	0	0	0	0	0	0	0	0	0	0	0	0	0	0	0	6
423	B7Z4K8;E7ETZ4;B3KM68;A0A024RA42;Q9Y6E2;B5MCH7;B5MCE7;Q75MG1;E9PFD4;E7EMS9;C9JF98;E9PFE3;B7Z6N5;F8WDX8	B7Z4K8;E7ETZ4;B3KM68;A0A024RA42;Q9Y6E2;B5MCH7;B5MCE7;Q75MG1;E9PFD4	14;14;14;14;14;12;10;10;8;5;4;3;3;3	14;14;14;14;14;12;10;10;8;5;4;3;3;3	13;13;13;13;13;11;9;10;7;5;4;3;3;3	Basic leucine zipper and W2 domain-containing protein 2	BZW2	tr|B7Z4K8|B7Z4K8_HUMAN cDNA FLJ52869, highly similar to Homo sapiens basic leucine zipper and W2 domains 2 (BZW2), mRNA OS=Homo sapiens PE=2 SV=1;tr|E7ETZ4|E7ETZ4_HUMAN Basic leucine zipper and W2 domain-containing protein 2 (Fragment) OS=Homo sapiens GN=B	14	14	14	13	1	0	7	9	8	7	3	2	4	7	4	6	9	7	1	1	2	3	1	2	2	1	1	4	6	3	5	4	6	5	2	2	1	0	7	9	8
424	C9JCK5;Q53GF5;A0A024RA52;P25787	C9JCK5;Q53GF5;A0A024RA52;P25787	1;1;1;1	1;1;1;1	1;1;1;1	Proteasome subunit alpha type;Proteasome subunit alpha type-2	PSMA2	tr|C9JCK5|C9JCK5_HUMAN Proteasome subunit alpha type-2 OS=Homo sapiens GN=PSMA2 PE=1 SV=1;tr|Q53GF5|Q53GF5_HUMAN Proteasome subunit alpha type (Fragment) OS=Homo sapiens PE=2 SV=1;tr|A0A024RA52|A0A024RA52_HUMAN Proteasome subunit alpha type OS=Homo sapiens	4	1	1	1	0	0	0	0	0	0	0	0	0	0	1	0	0	0	0	0	0	0	0	0	0	0	0	0	0	0	0	0	0	0	0	0	0	0	0	0	0
425	A0A024RA75;P31937;H7BZL2	A0A024RA75;P31937;H7BZL2	5;5;3	5;5;3	5;5;3	3-hydroxyisobutyrate dehydrogenase;3-hydroxyisobutyrate dehydrogenase, mitochondrial	HIBADH	tr|A0A024RA75|A0A024RA75_HUMAN 3-hydroxyisobutyrate dehydrogenase OS=Homo sapiens GN=HIBADH PE=3 SV=1;sp|P31937|3HIDH_HUMAN 3-hydroxyisobutyrate dehydrogenase, mitochondrial OS=Homo sapiens GN=HIBADH PE=1 SV=2;tr|H7BZL2|H7BZL2_HUMAN 3-hydroxyisobutyrate de	3	5	5	5	2	2	3	3	4	4	3	3	1	0	1	2	0	1	2	2	1	1	2	4	5	2	2	3	3	2	2	1	1	0	2	2	2	2	3	3	4
426	B4DIU3;A0A024RA98;Q9Y2J8	B4DIU3;A0A024RA98;Q9Y2J8	1;1;1	1;1;1	1;1;1	Protein-arginine deiminase type-2	PADI2	tr|B4DIU3|B4DIU3_HUMAN cDNA FLJ61278, highly similar to Protein-arginine deiminase type-2 (EC 3.5.3.15) OS=Homo sapiens PE=2 SV=1;tr|A0A024RA98|A0A024RA98_HUMAN Peptidyl arginine deiminase, type II, isoform CRA_a OS=Homo sapiens GN=PADI2 PE=4 SV=1;sp|Q9Y2J	3	1	1	1	0	0	0	1	0	0	0	0	0	0	0	0	0	0	0	0	0	0	0	0	0	0	0	0	0	0	0	0	0	0	0	0	0	0	0	1	0
427	A0A024RAA7;P02747	A0A024RAA7;P02747	3;3	3;3	3;3	Complement C1q subcomponent subunit C	C1QC	tr|A0A024RAA7|A0A024RAA7_HUMAN Complement component 1, q subcomponent, C chain, isoform CRA_a OS=Homo sapiens GN=C1QC PE=4 SV=1;sp|P02747|C1QC_HUMAN Complement C1q subcomponent subunit C OS=Homo sapiens GN=C1QC PE=1 SV=3	2	3	3	3	0	0	3	3	3	2	1	1	3	3	3	3	1	0	0	0	0	0	0	0	0	0	0	0	0	0	1	1	0	0	0	0	0	0	3	3	3
428	A0A0A0MSV6;D6R934;A0A024RAB9;P02746;D6RGJ1	A0A0A0MSV6;D6R934;A0A024RAB9;P02746;D6RGJ1	4;4;4;4;3	4;4;4;4;3	4;4;4;4;3	Complement C1q subcomponent subunit B	C1QB	tr|A0A0A0MSV6|A0A0A0MSV6_HUMAN Complement C1q subcomponent subunit B (Fragment) OS=Homo sapiens GN=C1QB PE=1 SV=5;tr|D6R934|D6R934_HUMAN Complement C1q subcomponent subunit B OS=Homo sapiens GN=C1QB PE=1 SV=1;tr|A0A024RAB9|A0A024RAB9_HUMAN Complement compo	5	4	4	4	0	0	1	1	3	3	1	1	2	2	3	4	1	1	0	0	0	0	0	0	0	1	0	0	0	0	3	2	1	0	0	0	0	0	1	1	3
429	A5PLK7;A0A024RAC5;Q9P258	A5PLK7;A0A024RAC5;Q9P258	3;3;3	3;3;3	3;3;3	Protein RCC2	RCC2	tr|A5PLK7|A5PLK7_HUMAN RCC2 protein (Fragment) OS=Homo sapiens GN=RCC2 PE=2 SV=1;tr|A0A024RAC5|A0A024RAC5_HUMAN Regulator of chromosome condensation 2, isoform CRA_a OS=Homo sapiens GN=RCC2 PE=4 SV=1;sp|Q9P258|RCC2_HUMAN Protein RCC2 OS=Homo sapiens GN=RCC	3	3	3	3	0	0	1	1	3	2	1	1	1	2	3	3	3	3	1	1	2	1	1	1	1	0	0	0	1	1	2	2	1	1	0	0	0	0	1	1	3
430	A0A0C4DGS1;A0A024RAD5;P39656;U3KQ84	A0A0C4DGS1;A0A024RAD5;P39656;U3KQ84	12;12;12;7	12;12;12;7	12;12;12;7	Dolichyl-diphosphooligosaccharide--protein glycosyltransferase 48 kDa subunit	DDOST	tr|A0A0C4DGS1|A0A0C4DGS1_HUMAN Dolichyl-diphosphooligosaccharide--protein glycosyltransferase 48 kDa subunit OS=Homo sapiens GN=DDOST PE=1 SV=1;tr|A0A024RAD5|A0A024RAD5_HUMAN Dolichyl-diphosphooligosaccharide--protein glycosyltransferase 48 kDa subunit OS=	4	12	12	12	2	2	6	7	8	7	3	4	6	6	7	9	8	10	3	4	8	8	7	8	6	7	2	5	7	5	6	7	6	7	3	3	2	2	6	7	8
431	A0A024RAD8;P30038;Q5TF55	A0A024RAD8;P30038	11;11;4	11;11;4	11;11;4	Delta-1-pyrroline-5-carboxylate dehydrogenase, mitochondrial	ALDH4A1	tr|A0A024RAD8|A0A024RAD8_HUMAN Aldehyde dehydrogenase 4 family, member A1, isoform CRA_a OS=Homo sapiens GN=ALDH4A1 PE=3 SV=1;sp|P30038|AL4A1_HUMAN Delta-1-pyrroline-5-carboxylate dehydrogenase, mitochondrial OS=Homo sapiens GN=ALDH4A1 PE=1 SV=3	3	11	11	11	7	7	8	9	6	6	6	7	5	5	5	6	7	8	8	7	10	8	8	9	10	7	8	7	8	8	7	7	8	8	6	8	7	7	8	9	6
432	A0A024RAE1;Q9UKD2;B4DHZ2	A0A024RAE1;Q9UKD2	4;4;1	4;4;1	4;4;1	mRNA turnover protein 4 homolog	C1orf33;MRTO4	tr|A0A024RAE1|A0A024RAE1_HUMAN Chromosome 1 open reading frame 33, isoform CRA_a OS=Homo sapiens GN=C1orf33 PE=3 SV=1;sp|Q9UKD2|MRT4_HUMAN mRNA turnover protein 4 homolog OS=Homo sapiens GN=MRTO4 PE=1 SV=2	3	4	4	4	0	0	1	1	3	2	1	1	1	0	0	0	0	0	0	0	0	0	0	0	0	0	0	0	0	0	0	0	0	0	0	0	0	0	1	1	3
433	A0A024RAE4;B4E1U9;P60953;B7ZAY4;B4DMH5;A0A024RAE6;A0A024R9T1;Q5JYX0;Q9UJM1;Q9UJM0;F8WET9;B1AH79;Q59FQ0;G3V4H1;G3V476;V9HWD0;A0A0C4DH03;Q7Z513;A0A024R692;Q59G91;P17081;Q9H4E5	A0A024RAE4;B4E1U9;P60953;B7ZAY4;B4DMH5;A0A024RAE6;A0A024R9T1;Q5JYX0;Q9UJM1	7;7;7;6;6;5;5;4;4;2;1;1;1;1;1;1;1;1;1;1;1;1	6;6;6;6;6;4;5;3;3;1;0;0;0;0;0;0;0;0;0;0;0;0	6;6;6;6;6;4;5;3;3;1;0;0;0;0;0;0;0;0;0;0;0;0	Cell division control protein 42 homolog	CDC42;hCG_39634	tr|A0A024RAE4|A0A024RAE4_HUMAN Cell division cycle 42 (GTP binding protein, 25kDa), isoform CRA_a OS=Homo sapiens GN=CDC42 PE=4 SV=1;tr|B4E1U9|B4E1U9_HUMAN cDNA FLJ54776, highly similar to Cell division control protein 42 homolog OS=Homo sapiens PE=2 SV=1;	22	7	6	6	0	0	2	3	4	3	3	3	3	3	2	3	4	6	2	2	4	5	4	2	1	1	2	1	4	3	3	3	2	3	3	3	0	0	2	2	4
434	C9J6B1;C9JQB3;A0A024RAG3;P11234;B4E364	C9J6B1;C9JQB3;A0A024RAG3;P11234;B4E364	3;3;3;3;2	2;2;2;2;2	2;2;2;2;2	Ras-related protein Ral-B	RALB	tr|C9J6B1|C9J6B1_HUMAN Ras-related protein Ral-B (Fragment) OS=Homo sapiens GN=RALB PE=1 SV=1;tr|C9JQB3|C9JQB3_HUMAN Ras-related protein Ral-B (Fragment) OS=Homo sapiens GN=RALB PE=1 SV=1;tr|A0A024RAG3|A0A024RAG3_HUMAN V-ral simian leukemia viral oncogene	5	3	2	2	1	1	2	3	2	2	2	2	2	2	0	2	2	2	2	2	2	2	1	1	1	0	2	1	1	1	2	2	2	2	2	2	1	1	2	2	2
435	A0A024RAH8;Q9NVP1;Q4ZG72;Q8N254;H7C452	A0A024RAH8;Q9NVP1;Q4ZG72	7;7;6;2;1	7;7;6;2;1	7;7;6;2;1	ATP-dependent RNA helicase DDX18	DDX18	tr|A0A024RAH8|A0A024RAH8_HUMAN DEAD (Asp-Glu-Ala-Asp) box polypeptide 18, isoform CRA_b OS=Homo sapiens GN=DDX18 PE=3 SV=1;sp|Q9NVP1|DDX18_HUMAN ATP-dependent RNA helicase DDX18 OS=Homo sapiens GN=DDX18 PE=1 SV=2;tr|Q4ZG72|Q4ZG72_HUMAN Putative uncharacter	5	7	7	7	1	0	4	4	6	4	4	3	2	1	0	2	2	1	1	0	0	0	0	0	0	0	1	2	3	3	1	2	2	3	1	1	1	0	4	4	6
436	A0A024RAI1;P61158;B4DXW1;B4DT29;Q59FV6;B4DTI0;B4E1U3;Q59GD5;B7Z9W3;Q9P1U1;F8WDR7;B3KM55;A0A0A0MTI9;H7C4J1;C9IZN3;Q9C0K3;F8WEW2;F8WE84	A0A024RAI1;P61158;B4DXW1;B4DT29;Q59FV6;B4DTI0	12;12;11;10;10;8;4;4;4;4;3;2;2;2;2;2;1;1	12;12;11;10;10;8;4;4;4;4;3;2;2;2;2;2;1;1	12;12;11;10;10;8;4;4;4;4;3;2;2;2;2;2;1;1	Actin-related protein 3	ACTR3	tr|A0A024RAI1|A0A024RAI1_HUMAN ARP3 actin-related protein 3 homolog (Yeast), isoform CRA_a OS=Homo sapiens GN=ACTR3 PE=3 SV=1;sp|P61158|ARP3_HUMAN Actin-related protein 3 OS=Homo sapiens GN=ACTR3 PE=1 SV=3;tr|B4DXW1|B4DXW1_HUMAN Actin-related protein 3 OS=	18	12	12	12	3	1	10	9	10	8	4	4	7	8	6	6	6	7	5	5	8	7	6	6	4	4	1	3	6	7	6	7	9	10	3	2	3	1	10	9	10
437	B4DKI9;Q6PKB3;G5EA06;B4DT94;A0A024RAJ1;Q92552;Q8N6F2;D6RH20	B4DKI9;Q6PKB3;G5EA06;B4DT94;A0A024RAJ1;Q92552;Q8N6F2;D6RH20	4;4;4;4;4;4;3;3	4;4;4;4;4;4;3;3	4;4;4;4;4;4;3;3	28S ribosomal protein S27, mitochondrial	MRPS27	tr|B4DKI9|B4DKI9_HUMAN cDNA FLJ54799, highly similar to Mitochondrial 28S ribosomal protein S27 OS=Homo sapiens PE=2 SV=1;tr|Q6PKB3|Q6PKB3_HUMAN MRPS27 protein (Fragment) OS=Homo sapiens GN=MRPS27 PE=2 SV=1;tr|G5EA06|G5EA06_HUMAN 28S ribosomal protein S27,	8	4	4	4	0	0	0	0	1	0	0	0	0	1	1	2	2	3	0	0	0	0	0	1	0	1	1	1	2	2	1	1	1	0	0	1	0	0	0	0	1
438	A0A024RAJ5;Q9Y5P4;H0Y9J1;A0A0A0MRE4	A0A024RAJ5;Q9Y5P4	3;3;1;1	3;3;1;1	3;3;1;1	Collagen type IV alpha-3-binding protein	COL4A3BP	tr|A0A024RAJ5|A0A024RAJ5_HUMAN Collagen, type IV, alpha 3 (Goodpasture antigen) binding protein, isoform CRA_a OS=Homo sapiens GN=COL4A3BP PE=4 SV=1;sp|Q9Y5P4|C43BP_HUMAN Collagen type IV alpha-3-binding protein OS=Homo sapiens GN=COL4A3BP PE=1 SV=1	4	3	3	3	0	0	0	0	0	0	0	0	0	0	0	2	0	1	0	0	0	0	0	0	0	0	0	0	0	0	0	0	0	0	0	0	0	0	0	0	0
439	E7EWC2;F5H7S7;A0A024RAJ8;Q13576;Q59HA3;B7Z7U6;B7Z881;E9PDT6;D6R939;B7Z7X2;D6RDK8	E7EWC2;F5H7S7;A0A024RAJ8;Q13576;Q59HA3;B7Z7U6;B7Z881	9;9;9;9;8;8;7;3;3;2;1	7;7;7;7;6;7;5;2;3;2;1	7;7;7;7;6;7;5;2;3;2;1	Ras GTPase-activating-like protein IQGAP2	IQGAP2	tr|E7EWC2|E7EWC2_HUMAN Ras GTPase-activating-like protein IQGAP2 (Fragment) OS=Homo sapiens GN=IQGAP2 PE=1 SV=1;tr|F5H7S7|F5H7S7_HUMAN Ras GTPase-activating-like protein IQGAP2 OS=Homo sapiens GN=IQGAP2 PE=1 SV=2;tr|A0A024RAJ8|A0A024RAJ8_HUMAN IQ motif con	11	9	7	7	1	2	2	2	2	1	1	1	1	1	1	1	1	3	2	2	2	2	4	4	4	4	0	2	2	2	1	1	1	1	0	0	1	2	2	2	2
440	A0A024RAM0;Q92973;B4DRY5;A0A024R7F7;Q4LE60;A0A075B780;Q05D48;O14787;B4DSC0;E7EW37;S4R398;B3KPC8;K7ENW1;K7ESC1	A0A024RAM0;Q92973;B4DRY5;A0A024R7F7;Q4LE60	7;7;4;4;4;3;3;3;2;2;2;2;1;1	7;7;4;4;4;3;3;3;2;2;2;2;1;1	7;7;4;4;4;3;3;3;2;2;2;2;1;1	Transportin-1	TNPO1;TNPO2;TNPO2 variant protein	tr|A0A024RAM0|A0A024RAM0_HUMAN Transportin 1, isoform CRA_a OS=Homo sapiens GN=TNPO1 PE=4 SV=1;sp|Q92973|TNPO1_HUMAN Transportin-1 OS=Homo sapiens GN=TNPO1 PE=1 SV=2;tr|B4DRY5|B4DRY5_HUMAN cDNA FLJ54538, highly similar to Transportin-2 OS=Homo sapiens PE=2	14	7	7	7	1	0	2	2	4	3	1	1	2	3	2	5	6	5	0	0	3	2	1	1	0	0	1	1	4	3	4	3	4	3	1	1	1	0	2	2	4
441	A0A024RAN2	A0A024RAN2	10	1	0		CAST	tr|A0A024RAN2|A0A024RAN2_HUMAN Calpastatin, isoform CRA_a OS=Homo sapiens GN=CAST PE=4 SV=1	1	10	1	0	2	2	0	0	0	0	0	0	0	0	1	3	0	0	2	2	5	4	2	2	1	0	1	1	5	3	0	0	1	2	1	2	0	0	0	0	0
442	A0A024RAV4;A0A024RAQ1;P16989;Q96GD7	A0A024RAV4;A0A024RAQ1;P16989;Q96GD7	4;4;4;3	2;2;2;2	2;2;2;2	Y-box-binding protein 3	CSDA;YBX3	tr|A0A024RAV4|A0A024RAV4_HUMAN Cold shock domain protein A, isoform CRA_b OS=Homo sapiens GN=CSDA PE=4 SV=1;tr|A0A024RAQ1|A0A024RAQ1_HUMAN Cold shock domain protein A, isoform CRA_a OS=Homo sapiens GN=CSDA PE=4 SV=1;sp|P16989|YBOX3_HUMAN Y-box-binding prot	4	4	2	2	0	0	1	1	2	2	2	3	0	0	2	3	2	2	1	1	1	0	0	0	0	1	0	0	2	2	0	1	1	1	1	1	0	0	0	0	1
443	A8K6H1;A0A0A7E7X3;A0A0A7E7W5;A0A0A7E7S5;A0A0A7E6P9;A0A0A7E6P0;A0A0A7E6D8;A0A0A7E6D4;A0A024RAR8;Q9NZ08;A0A0A7E6K0;A0A0A7E6J5;A0A0A7E7W9;A0A0A7E7T3;A0A0A7E6P4;A0A0A7E6I2;A0A075BSP6;A0A075BW43;Q53GQ8;A0A075BTL2;A0A075BV59;H0Y9X5	A8K6H1;A0A0A7E7X3;A0A0A7E7W5;A0A0A7E7S5;A0A0A7E6P9;A0A0A7E6P0;A0A0A7E6D8;A0A0A7E6D4;A0A024RAR8;Q9NZ08;A0A0A7E6K0;A0A0A7E6J5;A0A0A7E7W9;A0A0A7E7T3;A0A0A7E6P4;A0A0A7E6I2;A0A075BSP6;A0A075BW43	9;9;9;9;9;9;9;9;9;9;8;8;8;8;8;8;6;5;4;4;4;1	9;9;9;9;9;9;9;9;9;9;8;8;8;8;8;8;6;5;4;4;4;1	9;9;9;9;9;9;9;9;9;9;8;8;8;8;8;8;6;5;4;4;4;1	Endoplasmic reticulum aminopeptidase 1	ERAP1;ARTS-1	tr|A8K6H1|A8K6H1_HUMAN cDNA FLJ76662, highly similar to Homo sapiens type 1 tumor necrosis factor receptor shedding aminopeptidase regulator, mRNA OS=Homo sapiens PE=2 SV=1;tr|A0A0A7E7X3|A0A0A7E7X3_HUMAN Endoplasmic reticulum aminopeptidase 1 (Fragment) OS	22	9	9	9	0	0	0	0	0	1	1	1	1	0	4	7	1	1	1	2	2	4	2	3	5	3	0	0	1	1	1	1	1	1	1	0	0	0	0	0	0
444	A3KPC7;A0A024RAS2;B2R5B3;A4FTV9;Q99878;Q96KK5;Q9BTM1;Q16777;Q6FI13;P0C0S8;B4E0B3;A0A024R017;A0A0U1RR32;A0A0U1RRH7;P20671;Q93077;H0YFX9;Q08AJ9;B2R5B6;Q7L7L0;P04908;Q96QV6;V9GZN0;REV__H0Y672;REV__Q6N028;REV__E7EQ67;REV__Q6ZS45;REV__Q7Z5E6;REV__H7BY63;REV__A0A087X2A7;REV__Q6P9G8;REV__Q8NB25	A3KPC7;A0A024RAS2;B2R5B3;A4FTV9;Q99878;Q96KK5;Q9BTM1;Q16777;Q6FI13;P0C0S8;B4E0B3;A0A024R017;A0A0U1RR32;A0A0U1RRH7;P20671;Q93077;H0YFX9;Q08AJ9;B2R5B6;Q7L7L0;P04908;Q96QV6	7;7;7;7;7;7;7;7;7;7;6;6;6;6;6;6;5;5;5;5;5;5;2;1;1;1;1;1;1;1;1;1	7;7;7;7;7;7;7;7;7;7;6;6;6;6;6;6;5;5;5;5;5;5;2;1;1;1;1;1;1;1;1;1	2;2;2;2;2;2;2;2;2;2;2;1;2;2;2;1;2;1;1;1;1;0;0;0;0;0;0;0;0;0;0;0	Histone H2A;Histone H2A type 1-J;Histone H2A type 1-H;Histone H2A.J;Histone H2A type 2-C;Histone H2A type 2-A;Histone H2A type 1;Histone H2A type 1-D;Histone H2A type 1-C;Histone H2A type 3;Histone H2A type 1-B/E;Histone H2A type 1-A	HIST1H2AH;H2AFJ;HIST1H2AK;HIST1H2AJ;HIST2H2AC;HIST2H2AA3;HIST1H2AG;HIST1H2AC;HIST1H2AD;HIST1H2AB;HIST3H2A;HIST1H2AA	tr|A3KPC7|A3KPC7_HUMAN Histone H2A OS=Homo sapiens GN=HIST1H2AH PE=2 SV=1;tr|A0A024RAS2|A0A024RAS2_HUMAN Histone H2A OS=Homo sapiens GN=H2AFJ PE=3 SV=1;tr|B2R5B3|B2R5B3_HUMAN Histone H2A OS=Homo sapiens PE=2 SV=1;tr|A4FTV9|A4FTV9_HUMAN Histone H2A OS=Homo	32	7	7	2	4	4	3	3	6	5	4	5	6	5	4	4	6	5	3	4	3	3	5	5	5	5	3	4	5	6	5	6	5	6	4	3	4	4	3	3	6
445	Q53GJ1;A0A024RAS3;Q9H0S4;B4DYP6;A4UCU0;Q7Z4B1;Q9H4E3	Q53GJ1;A0A024RAS3;Q9H0S4;B4DYP6;A4UCU0;Q7Z4B1;Q9H4E3	2;2;2;1;1;1;1	2;2;2;1;1;1;1	2;2;2;1;1;1;1	Probable ATP-dependent RNA helicase DDX47	hCG_27698;DDX47;MST162;E4-DBP	tr|Q53GJ1|Q53GJ1_HUMAN DEAD (Asp-Glu-Ala-Asp) box polypeptide 47 isoform 1 variant (Fragment) OS=Homo sapiens PE=2 SV=1;tr|A0A024RAS3|A0A024RAS3_HUMAN HCG27698, isoform CRA_a OS=Homo sapiens GN=hCG_27698 PE=3 SV=1;sp|Q9H0S4|DDX47_HUMAN Probable ATP-depende	7	2	2	2	0	0	0	0	1	1	1	1	0	0	0	0	0	1	0	0	0	0	0	0	0	0	0	0	1	1	0	0	0	0	0	0	0	0	0	0	1
446	H0YGX7;A0A024RAS5;P52566;F5H3P3;B2R4F3;F5H2R5;F5H6Q0	H0YGX7;A0A024RAS5;P52566;F5H3P3;B2R4F3;F5H2R5;F5H6Q0	6;6;6;5;5;3;3	6;6;6;5;5;3;3	6;6;6;5;5;3;3	Rho GDP-dissociation inhibitor 2	ARHGDIB	tr|H0YGX7|H0YGX7_HUMAN Rho GDP-dissociation inhibitor 2 (Fragment) OS=Homo sapiens GN=ARHGDIB PE=1 SV=1;tr|A0A024RAS5|A0A024RAS5_HUMAN Rho GDP dissociation inhibitor (GDI) beta, isoform CRA_a OS=Homo sapiens GN=ARHGDIB PE=4 SV=1;sp|P52566|GDIR2_HUMAN Rho G	7	6	6	6	1	1	5	5	3	4	4	4	6	5	1	4	6	5	4	1	3	3	3	2	2	0	4	4	3	3	4	4	3	3	3	3	1	1	5	5	3
447	A0A024RAS8;Q9NRV9;F5GWX2;H0YG71	A0A024RAS8;Q9NRV9;F5GWX2	4;4;2;1	4;4;2;1	4;4;2;1	Heme-binding protein 1	HEBP1	tr|A0A024RAS8|A0A024RAS8_HUMAN Heme binding protein 1, isoform CRA_a OS=Homo sapiens GN=HEBP1 PE=4 SV=1;sp|Q9NRV9|HEBP1_HUMAN Heme-binding protein 1 OS=Homo sapiens GN=HEBP1 PE=1 SV=1;tr|F5GWX2|F5GWX2_HUMAN Heme-binding protein 1 OS=Homo sapiens GN=HEBP1 P	4	4	4	4	0	0	0	0	0	0	0	0	0	0	0	0	0	0	2	2	2	3	1	0	0	0	0	0	1	0	1	1	0	0	0	0	0	0	0	0	0
448	A0A024RAV2;P46063;F5H2L2;F8WA66;F8WD97;F5H4P4;F5H3W0	A0A024RAV2;P46063	7;7;2;2;2;1;1	7;7;2;2;2;1;1	7;7;2;2;2;1;1	ATP-dependent DNA helicase Q1	RECQL	tr|A0A024RAV2|A0A024RAV2_HUMAN RecQ protein-like (DNA helicase Q1-like), isoform CRA_a OS=Homo sapiens GN=RECQL PE=4 SV=1;sp|P46063|RECQ1_HUMAN ATP-dependent DNA helicase Q1 OS=Homo sapiens GN=RECQL PE=1 SV=3	7	7	7	7	1	0	2	2	3	3	0	1	3	3	2	3	3	3	1	0	2	2	2	1	3	1	0	1	2	2	3	3	3	3	2	1	1	0	2	2	3
449	Q6LET6;A0A024RAX2;P10620;F5H7F6;F5H6X2;F5H760;F5GX73;F5H613	Q6LET6;A0A024RAX2;P10620;F5H7F6;F5H6X2	5;5;5;3;3;2;1;1	5;5;5;3;3;2;1;1	5;5;5;3;3;2;1;1	Microsomal glutathione S-transferase 1	MGST1	tr|Q6LET6|Q6LET6_HUMAN MGST1 protein (Fragment) OS=Homo sapiens GN=MGST1 PE=2 SV=1;tr|A0A024RAX2|A0A024RAX2_HUMAN Microsomal glutathione S-transferase 1, isoform CRA_a OS=Homo sapiens GN=MGST1 PE=4 SV=1;sp|P10620|MGST1_HUMAN Microsomal glutathione S-transf	8	5	5	5	4	3	3	3	3	3	3	3	4	4	3	4	3	3	3	3	3	2	4	4	3	3	3	3	5	5	4	4	3	3	3	3	4	3	3	3	3
450	A0A024RAY2;P05783;B2RA03;I6L965;F8VZY9;CON__H-INV:HIT000015463;Q8N7Q0	A0A024RAY2;P05783;B2RA03;I6L965;F8VZY9	45;45;44;41;40;5;2	43;43;42;39;38;5;2	27;27;26;23;22;3;0	Keratin, type I cytoskeletal 18	KRT18	tr|A0A024RAY2|A0A024RAY2_HUMAN Keratin 18, isoform CRA_a OS=Homo sapiens GN=KRT18 PE=3 SV=1;sp|P05783|K1C18_HUMAN Keratin, type I cytoskeletal 18 OS=Homo sapiens GN=KRT18 PE=1 SV=2;tr|B2RA03|B2RA03_HUMAN cDNA, FLJ94640, highly similar to Homo sapiens kerat	7	45	43	27	22	21	25	26	24	23	21	25	27	24	27	31	30	32	36	36	34	33	28	29	29	26	23	27	34	33	26	28	27	26	24	27	20	19	23	24	22
451	2;220563;220564;220565;220566;220567;220568;220569;220570;220571;220572;220573;220574;220575;220576;220577;220578;220579;220580;220581;220582;220583;220584;220585;220586;220587;220588;220589;220590;220591;220592;220593;220594;220595;220596;220597;220598;220599;220600;220601;220602;220603;220604;220605;220606;220607;220608;220609;220610;220611;220612;220613;220614;220615;220616;220617;220618;22061…	32183;33874;33893;37843;37883;71763;79251;100787;130873;135627;173108;177685;183485;184503;191027;191085;191908;192437;197188;203990;204503;220531;220769;233611;233630;233633;263126;272240;277028;278053;291863;291877;297345;299035;316792;316851;317526;329180;369414;394536;419239;423594;429032;438306;438371	135;475;476;477;478;479;480;481	58;74;84;174;213;313;335;402			N/A
452	F5H006;B4DZV0;A0A024RAY9;Q12912;F8W9L6	F5H006;B4DZV0;A0A024RAY9;Q12912;F8W9L6	2;2;2;2;1	2;2;2;2;1	2;2;2;2;1	Lymphoid-restricted membrane protein;Processed lymphoid-restricted membrane protein	LRMP	tr|F5H006|F5H006_HUMAN Lymphoid-restricted membrane protein OS=Homo sapiens GN=LRMP PE=1 SV=1;tr|B4DZV0|B4DZV0_HUMAN cDNA FLJ50318, highly similar to Lymphoid-restricted membrane protein OS=Homo sapiens PE=2 SV=1;tr|A0A024RAY9|A0A024RAY9_HUMAN Lymphoid-res	5	2	2	2	0	1	0	0	0	0	0	0	0	0	0	0	0	0	0	0	0	0	0	0	0	0	0	0	1	1	0	0	0	0	0	0	0	1	0	0	0
453	F8W6I7;A0A024RB53;A0A024RAZ7;P09651;Q6IPF2;A0A024RC46;Q9BSM5;Q0VAC0;A0A024QZ98;Q32P51;F8VTQ5;B4DP35;F8VZ49;B4E0B5;H0YH80;F8W646;F8VYN5;Q3MI39	F8W6I7;A0A024RB53;A0A024RAZ7;P09651;Q6IPF2;A0A024RC46;Q9BSM5;Q0VAC0;A0A024QZ98;Q32P51;F8VTQ5;B4DP35;F8VZ49;B4E0B5	15;15;15;15;14;12;11;11;10;10;9;9;9;9;7;6;5;4	14;14;14;14;13;11;10;10;9;9;8;9;8;9;7;6;4;4	12;12;12;12;11;9;9;8;7;7;7;7;7;7;6;5;4;3	Heterogeneous nuclear ribonucleoprotein A1;Heterogeneous nuclear ribonucleoprotein A1, N-terminally processed;Heterogeneous nuclear ribonucleoprotein A1-like 2	HNRNPA1;HNRPA1;hCG_2020860;RP11-78J21.1;HNRNPA1L2	tr|F8W6I7|F8W6I7_HUMAN Heterogeneous nuclear ribonucleoprotein A1 OS=Homo sapiens GN=HNRNPA1 PE=1 SV=2;tr|A0A024RB53|A0A024RB53_HUMAN Heterogeneous nuclear ribonucleoprotein A1, isoform CRA_a OS=Homo sapiens GN=HNRPA1 PE=4 SV=1;tr|A0A024RAZ7|A0A024RAZ7_HUM	18	15	14	12	8	6	11	12	12	12	8	8	13	13	11	14	13	13	8	7	12	12	11	10	11	9	7	9	13	13	12	12	11	11	9	7	8	6	10	11	11
454	F8VV56;F8W022;F8VWK8;W6A4U0;A0A024RB05;P08962;F8VNT9	F8VV56;F8W022;F8VWK8;W6A4U0;A0A024RB05;P08962;F8VNT9	3;3;3;3;3;3;2	3;3;3;3;3;3;2	3;3;3;3;3;3;2	Tetraspanin;CD63 antigen	CD63	tr|F8VV56|F8VV56_HUMAN CD63 antigen OS=Homo sapiens GN=CD63 PE=1 SV=1;tr|F8W022|F8W022_HUMAN Tetraspanin (Fragment) OS=Homo sapiens GN=CD63 PE=1 SV=1;tr|F8VWK8|F8VWK8_HUMAN Tetraspanin (Fragment) OS=Homo sapiens GN=CD63 PE=1 SV=1;tr|W6A4U0|W6A4U0_HUMAN Tet	7	3	3	3	3	2	2	2	2	3	3	3	3	3	1	3	3	3	2	3	3	3	3	3	3	1	2	2	3	3	3	3	3	2	2	2	3	2	2	2	2
455	A0A024RB09;P61020;Q6FI54;F8VUA5	A0A024RB09;P61020;Q6FI54;F8VUA5	9;9;8;5	5;5;5;1	5;5;5;1	Ras-related protein Rab-5B	RAB5B	tr|A0A024RB09|A0A024RB09_HUMAN RAB5B, member RAS oncogene family, isoform CRA_a OS=Homo sapiens GN=RAB5B PE=4 SV=1;sp|P61020|RAB5B_HUMAN Ras-related protein Rab-5B OS=Homo sapiens GN=RAB5B PE=1 SV=1;tr|Q6FI54|Q6FI54_HUMAN RAB5B protein OS=Homo sapiens GN=R	4	9	5	5	3	3	5	5	4	4	4	4	5	6	3	4	9	8	5	4	5	6	2	2	4	4	2	3	8	6	5	5	5	5	4	4	2	2	2	2	1
456	Q75MH1;A0A024RB14;P62854;Q5JNZ5;Q76N57	Q75MH1;A0A024RB14;P62854;Q5JNZ5	3;3;3;2;1	3;3;3;2;1	3;3;3;2;1	40S ribosomal protein S26;Putative 40S ribosomal protein S26-like 1	RPS26;RPS26P11	tr|Q75MH1|Q75MH1_HUMAN HCG1745083 OS=Homo sapiens GN=RPS26 PE=4 SV=1;tr|A0A024RB14|A0A024RB14_HUMAN HCG20716 OS=Homo sapiens GN=RPS26 PE=4 SV=1;sp|P62854|RS26_HUMAN 40S ribosomal protein S26 OS=Homo sapiens GN=RPS26 PE=1 SV=3;sp|Q5JNZ5|RS26L_HUMAN Putative	5	3	3	3	3	3	3	3	3	3	3	2	2	3	2	3	2	3	3	3	3	3	3	3	3	3	3	3	3	3	3	3	3	3	3	3	3	3	3	3	3
457	B3KMV5;A0A024RB17;A0A024RB16;Q9BSJ8;B3KY56;F8VZB1	B3KMV5;A0A024RB17;A0A024RB16;Q9BSJ8;B3KY56	21;21;21;21;19;3	21;21;21;21;19;3	21;21;21;21;19;3	Extended synaptotagmin-1	FAM62A;ESYT1	tr|B3KMV5|B3KMV5_HUMAN cDNA FLJ12728 fis, clone NT2RP2000040, highly similar to Protein FAM62A OS=Homo sapiens PE=2 SV=1;tr|A0A024RB17|A0A024RB17_HUMAN Family with sequence similarity 62 (C2 domain containing), member A, isoform CRA_b OS=Homo sapiens GN=FA	6	21	21	21	2	0	7	7	6	7	4	4	6	8	9	13	10	10	7	6	7	5	5	5	4	3	1	4	17	15	6	6	7	7	5	5	2	0	7	7	6
458	Q59G16;A0A024RB22;F8VXC8;Q8TAQ2;B4DF22;Q658P9;F8VZW6	Q59G16;A0A024RB22;F8VXC8;Q8TAQ2;B4DF22	7;7;7;7;4;3;3	7;7;7;7;4;3;3	5;5;5;5;2;3;3	SWI/SNF complex subunit SMARCC2	SMARCC2	tr|Q59G16|Q59G16_HUMAN SWI/SNF-related matrix-associated actin-dependent regulator of chromatin c2 isoform b variant (Fragment) OS=Homo sapiens PE=2 SV=1;tr|A0A024RB22|A0A024RB22_HUMAN SWI/SNF related, matrix associated, actin dependent regulator of chroma	7	7	7	5	1	1	3	3	3	2	3	2	2	2	0	1	2	2	2	2	2	2	1	0	0	0	3	2	4	4	0	1	1	1	1	2	1	1	3	3	3
459	G3V4E1;A0A024RB23;P23743;H0YJH4	G3V4E1;A0A024RB23;P23743;H0YJH4	3;3;3;2	3;3;3;2	3;3;3;2	Diacylglycerol kinase;Diacylglycerol kinase alpha	DGKA	tr|G3V4E1|G3V4E1_HUMAN Diacylglycerol kinase (Fragment) OS=Homo sapiens GN=DGKA PE=1 SV=1;tr|A0A024RB23|A0A024RB23_HUMAN Diacylglycerol kinase OS=Homo sapiens GN=DGKA PE=3 SV=1;sp|P23743|DGKA_HUMAN Diacylglycerol kinase alpha OS=Homo sapiens GN=DGKA PE=1 S	4	3	3	3	0	0	0	0	0	0	0	0	0	0	0	0	1	0	0	0	0	0	0	0	0	0	0	1	2	1	0	0	0	0	0	0	0	0	0	0	0
460	A0A024RB32;A0A087WYT3;B3KUY2;Q15185;B4DDC6	A0A024RB32;A0A087WYT3;B3KUY2;Q15185;B4DDC6	4;4;4;4;3	4;4;4;4;3	4;4;4;4;3	Prostaglandin E synthase 3	PTGES3	tr|A0A024RB32|A0A024RB32_HUMAN Prostaglandin E synthase 3 (Cytosolic), isoform CRA_a OS=Homo sapiens GN=PTGES3 PE=4 SV=1;tr|A0A087WYT3|A0A087WYT3_HUMAN Prostaglandin E synthase 3 OS=Homo sapiens GN=PTGES3 PE=1 SV=1;tr|B3KUY2|B3KUY2_HUMAN Prostaglandin E sy	5	4	4	4	2	0	4	4	4	4	2	3	3	4	2	3	4	4	3	2	3	3	3	3	3	2	2	1	3	2	3	3	3	3	2	2	2	0	4	4	4
461	A0A024RB39;G3V560;Q9NRX3	A0A024RB39;G3V560;Q9NRX3	2;2;2	2;2;2	2;2;2	NADH dehydrogenase [ubiquinone] 1 alpha subcomplex subunit 4-like 2	LOC56901;NDUFA4L2	tr|A0A024RB39|A0A024RB39_HUMAN NADH:ubiquinone oxidoreductase MLRQ subunit homolog, isoform CRA_a OS=Homo sapiens GN=LOC56901 PE=4 SV=1;tr|G3V560|G3V560_HUMAN NADH dehydrogenase [ubiquinone] 1 alpha subcomplex subunit 4-like 2 OS=Homo sapiens GN=NDUFA4L2 P	3	2	2	2	0	0	0	0	0	0	0	0	0	0	0	0	0	0	0	0	0	1	0	0	0	0	0	0	0	0	0	0	0	0	2	1	0	0	0	0	0
462	F8VZJ2;F8W0W4;H0YHX9;A0A024RB41;Q13765;E9PAV3;F8W1N5;F8VNW4;B4DDI8;F8VZ58	F8VZJ2;F8W0W4;H0YHX9;A0A024RB41;Q13765;E9PAV3;F8W1N5;F8VNW4;B4DDI8	4;4;4;4;4;4;3;3;3;1	4;4;4;4;4;4;3;3;3;1	4;4;4;4;4;4;3;3;3;1	Nascent polypeptide-associated complex subunit alpha;Nascent polypeptide-associated complex subunit alpha, muscle-specific form	NACA;hCG_2016482	tr|F8VZJ2|F8VZJ2_HUMAN Nascent polypeptide-associated complex subunit alpha OS=Homo sapiens GN=NACA PE=1 SV=1;tr|F8W0W4|F8W0W4_HUMAN Nascent polypeptide-associated complex subunit alpha (Fragment) OS=Homo sapiens GN=NACA PE=1 SV=1;tr|H0YHX9|H0YHX9_HUMAN Na	10	4	4	4	2	2	1	2	3	2	2	2	3	1	1	3	1	1	2	2	1	2	1	1	2	0	3	3	2	2	2	3	1	1	1	1	2	2	1	2	3
463	F8VXB1;F8VUC5;F8W156;F8VYZ4;Q53FU3;A0A024RB72;F8VVA7;P61923;F8W651;F8VXR1	F8VXB1;F8VUC5;F8W156;F8VYZ4;Q53FU3;A0A024RB72;F8VVA7;P61923;F8W651;F8VXR1	3;3;3;3;3;3;3;3;2;2	3;3;3;3;3;3;3;3;2;2	3;3;3;3;3;3;3;3;2;2	Coatomer subunit zeta-1	COPZ1	tr|F8VXB1|F8VXB1_HUMAN Coatomer subunit zeta-1 (Fragment) OS=Homo sapiens GN=COPZ1 PE=1 SV=1;tr|F8VUC5|F8VUC5_HUMAN Coatomer subunit zeta-1 OS=Homo sapiens GN=COPZ1 PE=1 SV=1;tr|F8W156|F8W156_HUMAN Coatomer subunit zeta-1 OS=Homo sapiens GN=COPZ1 PE=1 SV=1	10	3	3	3	0	0	0	0	0	0	0	0	0	0	1	1	1	1	0	0	1	1	0	0	0	0	0	0	0	0	0	0	0	0	0	0	0	0	0	0	0
464	B4DJV2;A0A024RB75;O75390;B3KTN4;A0A0C4DGI3;Q0QEL2;H0YIC4;B7Z1E1;F8VRI6;F8VPA1;F8VR34;F8VTT8;F8W4S1;H0YH82;F8VPF9;F8VU34;F8W1S4;F8W642;F8W0J2;F8VZK9;F8VX07;F8VRP1;F8VX68;F8VWQ5	B4DJV2;A0A024RB75;O75390;B3KTN4;A0A0C4DGI3	17;17;17;16;15;8;6;5;3;3;3;3;3;3;2;2;2;1;1;1;1;1;1;1	17;17;17;16;15;8;6;5;3;3;3;3;3;3;2;2;2;1;1;1;1;1;1;1	16;16;16;16;15;8;6;5;3;3;2;2;2;3;2;1;2;1;0;1;1;1;1;0	Citrate synthase;Citrate synthase, mitochondrial	CS	tr|B4DJV2|B4DJV2_HUMAN Citrate synthase OS=Homo sapiens GN=CS PE=1 SV=1;tr|A0A024RB75|A0A024RB75_HUMAN Citrate synthase OS=Homo sapiens GN=CS PE=3 SV=1;sp|O75390|CISY_HUMAN Citrate synthase, mitochondrial OS=Homo sapiens GN=CS PE=1 SV=2;tr|B3KTN4|B3KTN4_HU	24	17	17	16	5	5	7	8	12	11	6	6	9	9	10	10	11	13	9	5	6	8	10	9	9	6	5	8	13	13	7	8	9	10	8	8	5	5	7	8	12
465	B2R6Y2;A0A024RB79;P51687;D6QX84	B2R6Y2;A0A024RB79;P51687;D6QX84	2;2;2;1	2;2;2;1	2;2;2;1	Sulfite oxidase, mitochondrial	SUOX	tr|B2R6Y2|B2R6Y2_HUMAN cDNA, FLJ93173, Homo sapiens sulfite oxidase (SUOX), nuclear gene encodingmitochondrial protein, mRNA OS=Homo sapiens PE=2 SV=1;tr|A0A024RB79|A0A024RB79_HUMAN Sulfite oxidase, isoform CRA_a OS=Homo sapiens GN=SUOX PE=4 SV=1;sp|P51687	4	2	2	2	0	0	0	0	0	0	0	0	0	0	0	1	0	1	2	1	1	1	0	1	1	0	0	0	0	0	0	0	0	0	0	0	0	0	0	0	0
466	A0A024RB85;Q9UQ80;A8K6Y1;Q6PIN5;Q05D08;F8VR77;H0YIN7;F8W0A3;F8VZ69;D2CPJ8;D2CPK1;D2CPI9;D2CPJ0	A0A024RB85;Q9UQ80;A8K6Y1;Q6PIN5;Q05D08	21;21;20;20;19;10;4;4;1;1;1;1;1	21;21;20;20;19;10;4;4;1;1;1;1;1	21;21;20;20;19;10;4;4;1;1;1;1;1	Proliferation-associated protein 2G4	PA2G4	tr|A0A024RB85|A0A024RB85_HUMAN Proliferation-associated 2G4, 38kDa, isoform CRA_a OS=Homo sapiens GN=PA2G4 PE=4 SV=1;sp|Q9UQ80|PA2G4_HUMAN Proliferation-associated protein 2G4 OS=Homo sapiens GN=PA2G4 PE=1 SV=3;tr|A8K6Y1|A8K6Y1_HUMAN cDNA FLJ75526, highly	13	21	21	21	5	5	9	10	12	11	13	14	11	11	5	12	13	13	7	4	10	11	9	6	5	2	9	12	16	13	10	9	8	8	7	7	5	5	9	10	12
467	A0A024RB87;P61224;E7ESV4;A0A0J9YXB3;F5H7Y6;A6NIZ1;B7ZB78;F5GX62;B7ZAY2;Q5U0C3;A8KAH9;P62834;F5H823;F5GZG1;Q9BXV4;F5H004;A0A075B6Q0;F5H6R7;F5GYB5;F5H4H0;F5GYH7;F5H077;F5GWU8;F5H491;F5H0B7;F5H500;F8WBC0	A0A024RB87;P61224;E7ESV4;A0A0J9YXB3;F5H7Y6;A6NIZ1;B7ZB78;F5GX62;B7ZAY2;Q5U0C3;A8KAH9;P62834;F5H823;F5GZG1;Q9BXV4;F5H004;A0A075B6Q0	10;10;8;8;8;8;7;7;7;7;7;7;6;6;6;5;5;4;4;3;3;3;3;3;3;3;1	10;10;8;8;8;8;7;7;7;7;7;7;6;6;6;5;5;4;4;3;3;3;3;3;3;3;1	9;9;7;7;7;7;6;6;6;6;6;6;5;5;5;4;4;4;4;3;3;3;3;3;3;3;1	Ras-related protein Rap-1b;Ras-related protein Rap-1b-like protein;Ras-related protein Rap-1A	RAP1B;RAP1A	tr|A0A024RB87|A0A024RB87_HUMAN RAP1B, member of RAS oncogene family, isoform CRA_a OS=Homo sapiens GN=RAP1B PE=4 SV=1;sp|P61224|RAP1B_HUMAN Ras-related protein Rap-1b OS=Homo sapiens GN=RAP1B PE=1 SV=1;tr|E7ESV4|E7ESV4_HUMAN Ras-related protein Rap-1b (Fra	27	10	10	9	5	3	3	3	4	5	3	3	2	4	0	3	6	5	4	2	3	4	2	3	3	3	4	6	10	9	4	4	4	4	3	4	5	3	3	3	4
468	B4E1G2;A0A024RB99;V9HW06;Q53ET4;P34897;B4DJQ3;B4DJ63;B4DP88;Q5BJF5;Q5HYG8;B4DWA7;B4DLV4;B4DW25;H0YIZ0;G3V2Y4;G3V5L0;G3V4W5;G3V540;G3V241;G3V3Y8;G3V4T0;G3V4X0;G3V2W0;G3V2E4;G3V2D2;B4DZB5	B4E1G2;A0A024RB99;V9HW06;Q53ET4;P34897;B4DJQ3;B4DJ63;B4DP88;Q5BJF5;Q5HYG8;B4DWA7;B4DLV4;B4DW25;H0YIZ0;G3V2Y4	18;18;18;18;18;17;16;16;16;16;16;15;15;12;10;6;4;3;2;2;2;2;2;2;1;1	18;18;18;18;18;17;16;16;16;16;16;15;15;12;10;6;4;3;2;2;2;2;2;2;1;1	17;17;17;17;17;16;15;15;15;15;15;15;14;12;9;5;3;2;2;2;2;2;2;2;0;0	Serine hydroxymethyltransferase;Serine hydroxymethyltransferase, mitochondrial	SHMT2;HEL-S-51e;DKFZp686P09201	tr|B4E1G2|B4E1G2_HUMAN Serine hydroxymethyltransferase OS=Homo sapiens PE=2 SV=1;tr|A0A024RB99|A0A024RB99_HUMAN Serine hydroxymethyltransferase OS=Homo sapiens GN=SHMT2 PE=3 SV=1;tr|V9HW06|V9HW06_HUMAN Serine hydroxymethyltransferase OS=Homo sapiens GN=HEL	26	18	18	17	1	1	10	11	17	15	11	12	11	13	6	10	13	12	9	8	10	11	7	7	7	5	2	1	3	3	11	11	12	11	8	8	1	1	10	11	17
469	A0A024RBA9;Q9UL25;Q96GX3	A0A024RBA9;Q9UL25;Q96GX3	6;6;4	6;6;4	6;6;4	Ras-related protein Rab-21	RAB21	tr|A0A024RBA9|A0A024RBA9_HUMAN RAB21, member RAS oncogene family, isoform CRA_a OS=Homo sapiens GN=RAB21 PE=4 SV=1;sp|Q9UL25|RAB21_HUMAN Ras-related protein Rab-21 OS=Homo sapiens GN=RAB21 PE=1 SV=3;tr|Q96GX3|Q96GX3_HUMAN KIAA0118 protein (Fragment) OS=Hom	3	6	6	6	2	2	1	1	2	2	1	1	1	0	1	1	0	1	1	1	1	1	1	1	0	1	1	2	6	4	1	1	0	1	1	2	2	2	1	1	2
470	H0YHC3;F8W020;F8W118;F8VXI6;F8VUX1;F8VY35;F8VV59;B7Z9C2;A0A024RBE6;F8W0J6;F5H4R6;B7Z2V4;H0YIV4;A0A024RBB7;P55209;F8VRJ2;B7Z5H0;H0YH88;F8W543;F8VVB5	H0YHC3;F8W020;F8W118;F8VXI6;F8VUX1;F8VY35;F8VV59;B7Z9C2;A0A024RBE6;F8W0J6;F5H4R6;B7Z2V4;H0YIV4;A0A024RBB7;P55209;F8VRJ2;B7Z5H0;H0YH88;F8W543	3;3;3;3;3;3;3;3;3;3;3;3;3;3;3;2;2;2;2;1	3;3;3;3;3;3;3;3;3;3;3;3;3;3;3;2;2;2;2;1	3;3;3;3;3;3;3;3;3;3;3;3;3;3;3;2;2;2;2;1	Nucleosome assembly protein 1-like 1	NAP1L1	tr|H0YHC3|H0YHC3_HUMAN Nucleosome assembly protein 1-like 1 (Fragment) OS=Homo sapiens GN=NAP1L1 PE=1 SV=1;tr|F8W020|F8W020_HUMAN Nucleosome assembly protein 1-like 1 (Fragment) OS=Homo sapiens GN=NAP1L1 PE=1 SV=1;tr|F8W118|F8W118_HUMAN Nucleosome assembly	20	3	3	3	0	0	1	1	2	2	0	0	3	3	2	2	3	2	1	0	1	1	1	1	0	0	0	0	2	2	3	2	1	2	0	0	0	0	1	1	2
471	A0A024RBB8;Q5HYM3;Q9BZF1;F8VUA7;F8VQX7;Q641R2;Q6ZME5;Q96E43;F8W1F1;F8VVD3;F8VVE7;F8VZ43;Q96N80;Q8WVV2;B3KP32;B4DMI4;B4E033;A8KAD5;Q9H0X9	A0A024RBB8;Q5HYM3;Q9BZF1;F8VUA7;F8VQX7;Q641R2	5;5;5;3;3;3;2;2;1;1;1;1;1;1;1;1;1;1;1	5;5;5;3;3;3;2;2;1;1;1;1;1;1;1;1;1;1;1	5;5;5;3;3;3;2;2;1;1;1;1;1;1;1;1;1;1;1	Oxysterol-binding protein;Oxysterol-binding protein-related protein 8	OSBPL8;DKFZp686C0249	tr|A0A024RBB8|A0A024RBB8_HUMAN Oxysterol-binding protein OS=Homo sapiens GN=OSBPL8 PE=3 SV=1;tr|Q5HYM3|Q5HYM3_HUMAN Oxysterol-binding protein OS=Homo sapiens GN=DKFZp686C0249 PE=2 SV=1;sp|Q9BZF1|OSBL8_HUMAN Oxysterol-binding protein-related protein 8 OS=Ho	19	5	5	5	0	0	1	0	4	2	0	0	1	1	0	2	1	1	0	1	0	0	0	0	1	1	1	1	1	0	1	1	1	1	0	0	0	0	1	0	4
472	A0A024RBC7;P20020;Q59H63;E7ERY9;Q58F24	A0A024RBC7;P20020;Q59H63;E7ERY9	6;6;5;5;1	2;2;1;1;1	2;2;1;1;1	Calcium-transporting ATPase;Plasma membrane calcium-transporting ATPase 1	ATP2B1	tr|A0A024RBC7|A0A024RBC7_HUMAN Calcium-transporting ATPase OS=Homo sapiens GN=ATP2B1 PE=3 SV=1;sp|P20020|AT2B1_HUMAN Plasma membrane calcium-transporting ATPase 1 OS=Homo sapiens GN=ATP2B1 PE=1 SV=3;tr|Q59H63|Q59H63_HUMAN Plasma membrane calcium ATPase 1 i	5	6	2	2	2	1	0	0	2	2	0	1	1	0	0	1	0	0	0	0	1	2	1	1	3	3	2	0	0	0	2	1	1	0	2	1	0	0	0	0	0
473	A0A024RBD0;Q9NZJ9;F8VRL4;F8VRR0;A0A0C4DGJ4;Q96G61;Q8NFP7	A0A024RBD0;Q9NZJ9;F8VRL4;F8VRR0;A0A0C4DGJ4	3;3;2;2;2;1;1	3;3;2;2;2;1;1	1;1;1;1;1;0;0	Diphosphoinositol polyphosphate phosphohydrolase 2	NUDT4	tr|A0A024RBD0|A0A024RBD0_HUMAN Nudix (Nucleoside diphosphate linked moiety X)-type motif 4, isoform CRA_c OS=Homo sapiens GN=NUDT4 PE=4 SV=1;sp|Q9NZJ9|NUDT4_HUMAN Diphosphoinositol polyphosphate phosphohydrolase 2 OS=Homo sapiens GN=NUDT4 PE=1 SV=2;tr|F8VR	7	3	3	1	0	0	2	2	0	0	0	0	0	1	0	2	2	2	0	1	1	2	1	0	0	0	1	2	0	1	1	1	0	1	1	1	0	0	2	2	0
474	F8VQD8;A0A087X050;F8VVY1;F8VUB4;F8VX63;F8VP97;F8VV52;B3KTL6;A0A024RBD8;Q9NZN8	F8VQD8;A0A087X050;F8VVY1;F8VUB4;F8VX63;F8VP97;F8VV52;B3KTL6;A0A024RBD8;Q9NZN8	1;1;1;1;1;1;1;1;1;1	1;1;1;1;1;1;1;1;1;1	1;1;1;1;1;1;1;1;1;1	CCR4-NOT transcription complex subunit 2	CNOT2	tr|F8VQD8|F8VQD8_HUMAN CCR4-NOT transcription complex subunit 2 (Fragment) OS=Homo sapiens GN=CNOT2 PE=1 SV=1;tr|A0A087X050|A0A087X050_HUMAN CCR4-NOT transcription complex subunit 2 (Fragment) OS=Homo sapiens GN=CNOT2 PE=1 SV=1;tr|F8VVY1|F8VVY1_HUMAN CCR4-	10	1	1	1	0	0	0	0	0	0	0	0	0	0	0	0	0	0	0	0	0	1	0	0	0	0	0	0	0	0	0	0	0	0	0	0	0	0	0	0	0
475	A0A024RBE7;P42167;G5E972;H0YJH7;Q9P1N8	A0A024RBE7;P42167;G5E972;H0YJH7	14;14;13;9;4	14;14;13;9;4	2;2;1;1;0	Lamina-associated polypeptide 2, isoforms beta/gamma;Thymopoietin;Thymopentin	TMPO	tr|A0A024RBE7|A0A024RBE7_HUMAN Thymopoietin, isoform CRA_c OS=Homo sapiens GN=TMPO PE=4 SV=1;sp|P42167|LAP2B_HUMAN Lamina-associated polypeptide 2, isoforms beta/gamma OS=Homo sapiens GN=TMPO PE=1 SV=2;tr|G5E972|G5E972_HUMAN Lamina-associated polypeptide 2	5	14	14	2	3	3	10	9	9	11	7	8	7	5	6	11	7	6	9	7	12	12	8	8	10	5	4	4	6	4	9	6	8	7	6	6	3	3	10	9	9
476	Q8NCF7;B2RE88;A0A024RBE8;A0A024RBH9;Q00325;F8VVM2;Q53HC3;F8VZL5;F8VWR4;F8VWQ0	Q8NCF7;B2RE88;A0A024RBE8;A0A024RBH9;Q00325;F8VVM2;Q53HC3	11;11;11;11;11;10;10;2;2;2	11;11;11;11;11;10;10;2;2;2	11;11;11;11;11;10;10;2;2;2	Phosphate carrier protein, mitochondrial	SLC25A3	tr|Q8NCF7|Q8NCF7_HUMAN cDNA FLJ90278 fis, clone NT2RP1000325, highly similar to Phosphate carrier protein, mitochondrialprecursor OS=Homo sapiens PE=2 SV=1;tr|B2RE88|B2RE88_HUMAN cDNA, FLJ96465, highly similar to Homo sapiens solute carrier family 25 (mito	10	11	11	11	3	3	5	8	7	5	4	5	6	6	5	7	8	8	7	8	8	8	8	7	6	4	7	6	5	3	6	6	7	7	7	6	3	3	5	8	7
477	A0A024RBH2;Q07065;B3KVX6;Q8TB01;Q6NWZ1;H3BUW6;Q59G85;H3BN64;A0A024R9K5;H3BRM1;H3BRF9;A0A024R3A6;REV__Q9Y4H2;REV__Q96RG4;REV__Q96RG5;Q96K21;Q8IY63;Q66GS9	A0A024RBH2;Q07065;B3KVX6;Q8TB01;Q6NWZ1	32;32;31;31;31;1;1;1;1;1;1;1;1;1;1;1;1;1	32;32;31;31;31;1;1;1;1;1;1;1;1;1;1;1;1;1	31;31;30;30;30;1;1;1;1;1;1;0;0;0;0;1;0;0	Cytoskeleton-associated protein 4	CKAP4	tr|A0A024RBH2|A0A024RBH2_HUMAN Cytoskeleton-associated protein 4, isoform CRA_c OS=Homo sapiens GN=CKAP4 PE=4 SV=1;sp|Q07065|CKAP4_HUMAN Cytoskeleton-associated protein 4 OS=Homo sapiens GN=CKAP4 PE=1 SV=2;tr|B3KVX6|B3KVX6_HUMAN cDNA FLJ41699 fis, clone HC	18	32	32	31	7	4	19	21	25	24	17	16	12	15	15	20	15	11	13	16	26	25	17	18	18	15	10	14	12	10	14	16	14	13	9	11	7	4	19	21	25
478	A0A024RBH7;Q59G12	A0A024RBH7;Q59G12	13;12	1;1	1;1		TMPO	tr|A0A024RBH7|A0A024RBH7_HUMAN Thymopoietin, isoform CRA_a OS=Homo sapiens GN=TMPO PE=4 SV=1;tr|Q59G12|Q59G12_HUMAN Lamina-associated polypeptide 2, isoforms beta/gamma variant (Fragment) OS=Homo sapiens PE=2 SV=1	2	13	1	1	3	3	8	8	8	10	7	7	5	4	7	10	6	4	8	7	10	10	7	6	9	6	4	4	4	3	9	6	7	6	6	6	0	0	0	0	0
479	B4E3S0;Q53G58;B3KN06;A0A024RBI5;Q59EA2;Q9ULV4;B7Z9V0;B4DMH3;H0YHL7;F8VV53;F8W1H8;F8VUX3;F8VSA4;F8VRE9;F8VTT6;F8VVB7	B4E3S0;Q53G58;B3KN06;A0A024RBI5;Q59EA2;Q9ULV4;B7Z9V0;B4DMH3;H0YHL7	6;6;6;6;6;6;5;5;4;2;1;1;1;1;1;1	6;6;6;6;6;6;5;5;4;2;1;1;1;1;1;1	6;6;6;6;6;6;5;5;4;2;1;1;1;1;1;1	Coronin;Coronin-1C	CORO1C	tr|B4E3S0|B4E3S0_HUMAN Coronin OS=Homo sapiens GN=CORO1C PE=1 SV=1;tr|Q53G58|Q53G58_HUMAN Coronin (Fragment) OS=Homo sapiens PE=2 SV=1;tr|B3KN06|B3KN06_HUMAN Coronin OS=Homo sapiens PE=2 SV=1;tr|A0A024RBI5|A0A024RBI5_HUMAN Coronin OS=Homo sapiens GN=CORO1C	16	6	6	6	0	0	0	1	4	5	1	2	2	1	0	1	0	0	0	0	1	1	1	0	0	0	0	0	0	0	1	1	1	1	1	0	0	0	0	1	4
480	Q8TBK5;Q8N5Z7;A0A024RBK3;Q9HBB3;Q02878;B2R4K7;B4DRX3;F8VZ45;U3KQR5;F8VR69;F8VZA3;F8VWR1;F8VU16;B4DNY8	Q8TBK5;Q8N5Z7;A0A024RBK3;Q9HBB3;Q02878;B2R4K7;B4DRX3	14;14;14;14;14;13;10;5;5;3;2;2;2;1	14;14;14;14;14;13;10;5;5;3;2;2;2;1	14;14;14;14;14;13;10;5;5;3;2;2;2;1	60S ribosomal protein L6	RPL6	tr|Q8TBK5|Q8TBK5_HUMAN 60S ribosomal protein L6 OS=Homo sapiens GN=RPL6 PE=2 SV=1;tr|Q8N5Z7|Q8N5Z7_HUMAN 60S ribosomal protein L6 OS=Homo sapiens GN=RPL6 PE=2 SV=1;tr|A0A024RBK3|A0A024RBK3_HUMAN 60S ribosomal protein L6 OS=Homo sapiens GN=RPL6 PE=3 SV=1;tr	14	14	14	14	9	6	13	13	14	12	8	10	12	11	9	11	13	13	13	10	13	13	12	13	12	10	4	6	11	10	10	10	9	10	6	6	9	6	13	13	14
481	A0A024RBK4;O14545;F8VNX8	A0A024RBK4;O14545	3;3;1	3;3;1	3;3;1	TRAF-type zinc finger domain-containing protein 1	TRAFD1	tr|A0A024RBK4|A0A024RBK4_HUMAN TRAF-type zinc finger domain containing 1, isoform CRA_a OS=Homo sapiens GN=TRAFD1 PE=4 SV=1;sp|O14545|TRAD1_HUMAN TRAF-type zinc finger domain-containing protein 1 OS=Homo sapiens GN=TRAFD1 PE=1 SV=1	3	3	3	3	0	0	1	1	1	1	1	1	0	0	0	1	2	1	0	0	2	2	1	1	0	0	0	0	0	0	0	0	1	1	1	1	0	0	1	1	1
482	Q9UPN1;F8VYE8;A0A024RBP2;P36873;A0A087WYY5;F8VR82;F8W0W8;B7ZB67;B4DJ75;E7ETD8;B4E163;C4TNW6;F8WE71;B4DNE3	Q9UPN1;F8VYE8;A0A024RBP2;P36873;A0A087WYY5;F8VR82;F8W0W8;B7ZB67;B4DJ75;E7ETD8;B4E163	6;6;6;6;5;5;5;4;4;3;3;1;1;1	2;2;2;2;2;2;1;0;0;0;0;0;0;0	2;2;2;2;2;2;1;0;0;0;0;0;0;0	Serine/threonine-protein phosphatase;Serine/threonine-protein phosphatase PP1-gamma catalytic subunit	PPP1CC;PPP1CB	tr|Q9UPN1|Q9UPN1_HUMAN Serine/threonine-protein phosphatase (Fragment) OS=Homo sapiens GN=PPP1CC PE=3 SV=1;tr|F8VYE8|F8VYE8_HUMAN Serine/threonine-protein phosphatase OS=Homo sapiens GN=PPP1CC PE=1 SV=1;tr|A0A024RBP2|A0A024RBP2_HUMAN Serine/threonine-prote	14	6	2	2	0	0	2	3	3	3	0	1	1	1	0	4	3	2	1	1	3	2	1	1	1	0	1	2	2	0	3	3	3	3	2	2	0	0	1	1	1
483	A8KA84;A0A024RBQ5;Q9Y6K5;F8VS35;F8VWK9	A8KA84;A0A024RBQ5;Q9Y6K5	15;15;15;5;4	15;15;15;5;4	15;15;15;5;4	2-5-oligoadenylate synthase 3	OAS3	tr|A8KA84|A8KA84_HUMAN cDNA FLJ78682, highly similar to Homo sapiens 2-5-oligoadenylate synthetase 3, 100kDa (OAS3), mRNA OS=Homo sapiens PE=2 SV=1;tr|A0A024RBQ5|A0A024RBQ5_HUMAN 2-5-oligoadenylate synthetase 3, 100kDa, isoform CRA_a OS=Homo sapiens GN	5	15	15	15	0	0	2	3	7	8	4	5	0	2	5	11	4	3	2	2	5	7	2	2	2	1	0	0	0	1	1	1	0	0	0	0	0	0	2	3	7
484	A0A024RBR1;P30622;J3KP58;F5H367;F5H270;F5H1T5;F6VGP8;Q86WU4;B3KXA5;Q6P5Z9;F5H6A0;F5H0N7;Q59GJ4	A0A024RBR1;P30622;J3KP58	3;3;2;1;1;1;1;1;1;1;1;1;1	3;3;2;1;1;1;1;1;1;1;1;1;1	3;3;2;1;1;1;1;1;1;1;1;1;1	CAP-Gly domain-containing linker protein 1	RSN;CLIP1	tr|A0A024RBR1|A0A024RBR1_HUMAN Restin (Reed-Steinberg cell-expressed intermediate filament-associated protein), isoform CRA_b OS=Homo sapiens GN=RSN PE=4 SV=1;sp|P30622|CLIP1_HUMAN CAP-Gly domain-containing linker protein 1 OS=Homo sapiens GN=CLIP1 PE=1 SV	13	3	3	3	0	1	1	1	1	1	0	0	1	0	0	0	0	0	0	0	1	2	0	0	0	0	0	0	0	0	0	0	0	0	0	0	0	1	1	1	1
485	F8VVL1;A0A024RBR3;O43583	F8VVL1;A0A024RBR3;O43583	3;3;3	3;3;3	3;3;3	Density-regulated protein	DENR	tr|F8VVL1|F8VVL1_HUMAN Density-regulated protein OS=Homo sapiens GN=DENR PE=1 SV=1;tr|A0A024RBR3|A0A024RBR3_HUMAN Density-regulated protein OS=Homo sapiens GN=DENR PE=3 SV=1;sp|O43583|DENR_HUMAN Density-regulated protein OS=Homo sapiens GN=DENR PE=1 SV=2	3	3	3	3	1	0	2	3	3	2	3	2	0	0	0	2	0	0	0	1	3	3	0	0	0	0	2	3	1	1	1	3	2	2	2	2	1	0	2	3	3
486	A8K4Z4;A0A024RBS2;P05388;F8VWS0;Q53HW2;Q53HK9;F8VU65;Q6NSF2;F8VW21;F8VPE8;G3V210;F8VZS0;B4E3D5;Q8NHW5;F8VQY6;F8VRK7;F8VS58;F8VWV4;Q3MHV2;F8W1K8	A8K4Z4;A0A024RBS2;P05388;F8VWS0;Q53HW2;Q53HK9;F8VU65;Q6NSF2;F8VW21;F8VPE8;G3V210;F8VZS0;B4E3D5;Q8NHW5;F8VQY6;F8VRK7	11;11;11;10;10;10;9;9;8;7;7;7;7;7;6;6;5;4;3;2	11;11;11;10;10;10;9;9;8;7;7;7;7;7;6;6;5;4;3;2	11;11;11;10;10;10;9;9;8;7;7;7;7;7;6;6;5;4;3;2	60S acidic ribosomal protein P0;60S acidic ribosomal protein P0-like	RPLP0;RPLP0P6	tr|A8K4Z4|A8K4Z4_HUMAN 60S acidic ribosomal protein P0 OS=Homo sapiens PE=2 SV=1;tr|A0A024RBS2|A0A024RBS2_HUMAN 60S acidic ribosomal protein P0 OS=Homo sapiens GN=RPLP0 PE=3 SV=1;sp|P05388|RLA0_HUMAN 60S acidic ribosomal protein P0 OS=Homo sapiens GN=RPLP0	20	11	11	11	4	3	5	6	10	10	6	6	7	8	8	10	11	11	8	5	7	7	9	9	8	9	4	5	9	8	4	4	3	5	4	4	4	3	5	6	10
487	A0A024RBS6;F5H1S9;G8JLB3;E5KMT6;E5KMT5;Q9Y606;F5H168;F5GY32;F8W9U5;F5H1B2;F5GXL3	A0A024RBS6;F5H1S9;G8JLB3;E5KMT6;E5KMT5;Q9Y606;F5H168;F5GY32;F8W9U5;F5H1B2;F5GXL3	4;4;4;4;4;4;2;2;2;2;2	4;4;4;4;4;4;2;2;2;2;2	4;4;4;4;4;4;2;2;2;2;2	tRNA pseudouridine synthase;tRNA pseudouridine synthase A, mitochondrial	PUS1	tr|A0A024RBS6|A0A024RBS6_HUMAN tRNA pseudouridine synthase OS=Homo sapiens GN=PUS1 PE=3 SV=1;tr|F5H1S9|F5H1S9_HUMAN tRNA pseudouridine synthase OS=Homo sapiens GN=PUS1 PE=1 SV=1;tr|G8JLB3|G8JLB3_HUMAN tRNA pseudouridine synthase (Fragment) OS=Homo sapiens	11	4	4	4	0	0	0	1	1	0	0	0	0	0	0	1	0	0	0	0	0	0	0	0	0	0	0	0	0	0	1	0	0	1	0	0	0	0	0	1	1
488	A0A024RBU0;Q9H9H4;F5H4M0;F5H1F6	A0A024RBU0;Q9H9H4;F5H4M0	3;3;2;1	3;3;2;1	3;3;2;1	Vacuolar protein sorting-associated protein 37B	VPS37B	tr|A0A024RBU0|A0A024RBU0_HUMAN Vacuolar protein sorting 37B (Yeast), isoform CRA_b OS=Homo sapiens GN=VPS37B PE=4 SV=1;sp|Q9H9H4|VP37B_HUMAN Vacuolar protein sorting-associated protein 37B OS=Homo sapiens GN=VPS37B PE=1 SV=1;tr|F5H4M0|F5H4M0_HUMAN Vacuolar	4	3	3	3	0	0	1	1	3	1	0	0	1	1	0	1	2	2	1	1	1	0	0	0	0	0	0	0	0	0	1	0	0	0	0	0	0	0	1	1	3
489	A8K5A0;A0A024RBV4;O15344;C9JZJ7;A0A087X0X0;B7Z5K6;C9J453;A0A087X255;B4DLX8	A8K5A0;A0A024RBV4;O15344;C9JZJ7;A0A087X0X0;B7Z5K6;C9J453;A0A087X255	3;3;3;2;2;2;2;2;1	3;3;3;2;2;2;2;2;1	3;3;3;2;2;2;2;2;1	E3 ubiquitin-protein ligase Midline-1	MID1	tr|A8K5A0|A8K5A0_HUMAN cDNA FLJ76288, highly similar to Homo sapiens midline 1 (Opitz/BBB syndrome) (MID1), transcript variant 1, mRNA OS=Homo sapiens PE=2 SV=1;tr|A0A024RBV4|A0A024RBV4_HUMAN Midline 1 (Opitz/BBB syndrome), isoform CRA_a OS=Homo sapiens GN	9	3	3	3	0	0	0	0	0	0	0	0	0	0	0	3	0	0	0	0	0	0	0	0	0	0	0	0	0	0	2	2	1	0	0	0	0	0	0	0	0
490	A0A024RBV5;P51151;Q9NP90	A0A024RBV5;P51151;Q9NP90	2;2;1	2;2;1	2;2;1	Ras-related protein Rab-9A;Ras-related protein Rab-9B	RAB9A;RAB9B	tr|A0A024RBV5|A0A024RBV5_HUMAN RAB9A, member RAS oncogene family, isoform CRA_a OS=Homo sapiens GN=RAB9A PE=4 SV=1;sp|P51151|RAB9A_HUMAN Ras-related protein Rab-9A OS=Homo sapiens GN=RAB9A PE=1 SV=1;sp|Q9NP90|RAB9B_HUMAN Ras-related protein Rab-9B OS=Homo	3	2	2	2	0	0	0	0	0	0	0	0	0	0	0	0	1	1	0	0	1	1	0	0	0	0	0	0	0	0	0	0	0	0	0	0	0	0	0	0	0
491	Q68D50;A0A024RBY9;P53701	Q68D50;A0A024RBY9;P53701	2;2;2	2;2;2	2;2;2	Cytochrome c-type heme lyase	DKFZp779I1858;HCCS	tr|Q68D50|Q68D50_HUMAN Putative uncharacterized protein DKFZp779I1858 OS=Homo sapiens GN=DKFZp779I1858 PE=2 SV=1;tr|A0A024RBY9|A0A024RBY9_HUMAN Holocytochrome c synthase (Cytochrome c heme-lyase), isoform CRA_a OS=Homo sapiens GN=HCCS PE=4 SV=1;sp|P53701|C	3	2	2	2	0	0	1	1	1	1	1	1	0	0	0	0	0	0	0	1	1	1	1	0	0	0	1	0	0	0	0	0	0	0	1	1	0	0	1	1	1
492	Q1RN33;A0A024RC12;B4DTE6;P43358;Q8WWH6;Q3SYA6;A0A0A0MSA3;A2A368;A8MXT2;Q96M61;O15480;O60732	Q1RN33;A0A024RC12;B4DTE6;P43358;Q8WWH6	4;4;4;4;2;1;1;1;1;1;1;1	4;4;4;4;2;1;1;1;1;1;1;1	1;1;1;1;0;0;0;0;0;0;0;0	Melanoma-associated antigen 4	MAGEA4	tr|Q1RN33|Q1RN33_HUMAN Melanoma antigen A 4 OS=Homo sapiens GN=MAGEA4 PE=1 SV=1;tr|A0A024RC12|A0A024RC12_HUMAN Melanoma antigen family A, 4, isoform CRA_a OS=Homo sapiens GN=MAGEA4 PE=4 SV=1;tr|B4DTE6|B4DTE6_HUMAN cDNA FLJ56243, highly similar to Melanoma-	12	4	4	1	0	0	0	0	0	0	0	0	0	0	0	0	4	4	0	0	0	0	0	0	0	0	0	0	0	0	0	0	1	1	0	0	0	0	0	0	0
493	J3QQU0;A0A024RC24;Q9P2X3	J3QQU0;A0A024RC24;Q9P2X3	1;1;1	1;1;1	1;1;1	Protein IMPACT	IMPACT	tr|J3QQU0|J3QQU0_HUMAN Protein IMPACT (Fragment) OS=Homo sapiens GN=IMPACT PE=1 SV=1;tr|A0A024RC24|A0A024RC24_HUMAN Impact homolog (Mouse), isoform CRA_c OS=Homo sapiens GN=IMPACT PE=4 SV=1;sp|Q9P2X3|IMPCT_HUMAN Protein IMPACT OS=Homo sapiens GN=IMPACT PE=	3	1	1	1	0	0	1	1	1	1	0	0	0	0	0	1	1	1	1	0	0	0	0	0	0	0	0	0	0	0	1	1	1	1	0	0	0	0	1	1	1
494	A0A024RC30;P32926;Q7Z2Z5;A0A087WY22;A0A087X1X2;B1AJS0;B1AJR6;B1AJR8;B1AJR9;A0A075B6H0;O14522	A0A024RC30;P32926	13;13;1;1;1;1;1;1;1;1;1	13;13;1;1;1;1;1;1;1;1;1	13;13;1;1;1;1;1;1;1;1;1	Desmoglein-3	DSG3	tr|A0A024RC30|A0A024RC30_HUMAN Desmoglein 3 (Pemphigus vulgaris antigen), isoform CRA_a OS=Homo sapiens GN=DSG3 PE=4 SV=1;sp|P32926|DSG3_HUMAN Desmoglein-3 OS=Homo sapiens GN=DSG3 PE=1 SV=2	11	13	13	13	0	0	1	2	12	10	1	1	0	0	0	0	0	0	0	0	0	0	0	0	0	0	0	0	0	0	1	1	1	1	0	0	0	0	1	2	12
495	A0A0C4DGQ6;A0A024RC37;Q96P16;K7EP82	A0A0C4DGQ6;A0A024RC37;Q96P16;K7EP82	2;2;2;1	2;2;2;1	2;2;2;1	Regulation of nuclear pre-mRNA domain-containing protein 1A	RPRD1A;P15RS	tr|A0A0C4DGQ6|A0A0C4DGQ6_HUMAN Regulation of nuclear pre-mRNA domain-containing protein 1A OS=Homo sapiens GN=RPRD1A PE=1 SV=1;tr|A0A024RC37|A0A024RC37_HUMAN Uncharacterized protein OS=Homo sapiens GN=P15RS PE=4 SV=1;sp|Q96P16|RPR1A_HUMAN Regulation of nuc	4	2	2	2	0	0	0	0	0	0	0	0	0	0	1	1	0	0	0	0	0	0	0	0	0	0	0	0	0	0	0	0	0	0	0	0	0	0	0	0	0
496	Q68VJ7;Q05BM8;A0A024RC48;Q10472;A8KAJ7	Q68VJ7;Q05BM8;A0A024RC48;Q10472;A8KAJ7	2;2;2;2;1	2;2;2;2;1	2;2;2;2;1	Polypeptide N-acetylgalactosaminyltransferase;Polypeptide N-acetylgalactosaminyltransferase 1;Polypeptide N-acetylgalactosaminyltransferase 1 soluble form	GALNT1	tr|Q68VJ7|Q68VJ7_HUMAN Polypeptide N-acetylgalactosaminyltransferase 1 (Fragment) OS=Homo sapiens GN=GALNT1 PE=2 SV=1;tr|Q05BM8|Q05BM8_HUMAN Polypeptide N-acetylgalactosaminyltransferase OS=Homo sapiens GN=GALNT1 PE=2 SV=1;tr|A0A024RC48|A0A024RC48_HUMAN Po	5	2	2	2	0	0	0	0	0	0	0	0	0	0	0	1	1	0	0	0	1	1	0	0	0	0	0	0	0	0	0	0	0	0	0	0	0	0	0	0	0
497	A0A024RC61;Q59E93;P15144;B4DP96;B4DPH5;B4DP01;B4DV63	A0A024RC61;Q59E93;P15144;B4DP96;B4DPH5;B4DP01;B4DV63	3;3;3;2;2;2;2	3;3;3;2;2;2;2	3;3;3;2;2;2;2	Aminopeptidase N	ANPEP	tr|A0A024RC61|A0A024RC61_HUMAN Alanyl (Membrane) aminopeptidase (Aminopeptidase N, aminopeptidase M, microsomal aminopeptidase, CD13, p150), isoform CRA_a OS=Homo sapiens GN=ANPEP PE=4 SV=1;tr|Q59E93|Q59E93_HUMAN Membrane alanine aminopeptidase variant (Fr	7	3	3	3	1	1	1	1	1	1	1	1	1	3	0	0	1	0	0	0	0	0	1	1	1	0	1	0	0	0	1	1	1	1	1	1	1	1	1	1	1
498	A0A024RC65;P46940;A4QPB0;A0A0J9YXZ5;H0YLE8;B4E2M0;Q6P1N4;Q5FWG8;Q05DN7;B4DNP4;Q96PA3;H0YKA5;A0A087X225;A0A087WWP1;F2Z2E2;A2RRC9;Q86VI3	A0A024RC65;P46940;A4QPB0;A0A0J9YXZ5;H0YLE8;B4E2M0;Q6P1N4	61;61;60;46;39;37;36;12;12;10;3;2;2;2;2;2;2	61;61;60;46;39;37;36;12;12;10;3;2;2;2;2;2;2	59;59;58;44;37;35;36;12;12;10;3;2;2;2;1;1;1	Ras GTPase-activating-like protein IQGAP1	hCG_1991735;IQGAP1	tr|A0A024RC65|A0A024RC65_HUMAN HCG1991735, isoform CRA_a OS=Homo sapiens GN=hCG_1991735 PE=4 SV=1;sp|P46940|IQGA1_HUMAN Ras GTPase-activating-like protein IQGAP1 OS=Homo sapiens GN=IQGAP1 PE=1 SV=1;tr|A4QPB0|A4QPB0_HUMAN IQ motif containing GTPase activati	17	61	61	59	20	15	31	29	34	31	27	26	30	32	26	34	35	33	24	22	41	46	45	45	45	35	13	27	43	42	24	20	26	30	21	19	20	15	31	29	34
499	H0YNG3;Q6IAM7;A0A024RC78;P67812;Q7Z4Z6;H0YNX5;H0YNA5;H0YKT4;P0C7V7	H0YNG3;Q6IAM7;A0A024RC78;P67812;Q7Z4Z6;H0YNX5;H0YNA5	7;7;7;7;5;4;4;3;1	7;7;7;7;5;4;4;3;1	7;7;7;7;5;4;4;3;1	Signal peptidase complex catalytic subunit SEC11;Signal peptidase complex catalytic subunit SEC11A;Signal peptidase I	SEC11A;SPC18;SEC11L1	tr|H0YNG3|H0YNG3_HUMAN Signal peptidase complex catalytic subunit SEC11 OS=Homo sapiens GN=SEC11A PE=1 SV=1;tr|Q6IAM7|Q6IAM7_HUMAN Signal peptidase complex catalytic subunit SEC11 OS=Homo sapiens GN=SPC18 PE=2 SV=1;tr|A0A024RC78|A0A024RC78_HUMAN Signal pep	9	7	7	7	0	0	2	3	2	1	0	1	1	0	4	6	2	2	1	1	2	2	3	3	3	2	2	2	3	2	4	4	4	3	2	2	0	0	2	3	2
500	A0A024RC87;A0A140VJT8;P13489;E9PMJ3;E9PLZ3;E9PIM9;H0YCR7;E9PMA9;E9PMN0;E9PIK5	A0A024RC87;A0A140VJT8;P13489	10;10;10;4;4;4;4;3;3;3	10;10;10;4;4;4;4;3;3;3	10;10;10;4;4;4;4;3;3;3	Ribonuclease inhibitor	RNH1	tr|A0A024RC87|A0A024RC87_HUMAN Ribonuclease/angiogenin inhibitor 1, isoform CRA_a OS=Homo sapiens GN=RNH1 PE=4 SV=1;tr|A0A140VJT8|A0A140VJT8_HUMAN Testicular tissue protein Li 164 OS=Homo sapiens PE=2 SV=1;sp|P13489|RINI_HUMAN Ribonuclease inhibitor OS=Hom	10	10	10	10	5	3	6	7	7	7	5	4	5	7	4	7	8	7	5	5	7	7	2	3	2	2	4	7	6	6	5	5	5	6	6	6	5	3	6	7	7
501	H0Y2X5;Q7Z3A2;B4DYU3;B2R5T2;A0A024RC95;P47895;H0YNQ3;H0YKF9;B4E0M6	H0Y2X5;Q7Z3A2;B4DYU3;B2R5T2;A0A024RC95;P47895	5;5;5;5;5;5;1;1;1	3;3;3;3;3;3;1;1;1	3;3;3;3;3;3;1;1;1	Aldehyde dehydrogenase family 1 member A3	ALDH1A3;DKFZp686G1675	tr|H0Y2X5|H0Y2X5_HUMAN Aldehyde dehydrogenase 1 family, member A3, isoform CRA_b OS=Homo sapiens GN=ALDH1A3 PE=1 SV=1;tr|Q7Z3A2|Q7Z3A2_HUMAN Putative uncharacterized protein DKFZp686G1675 (Fragment) OS=Homo sapiens GN=DKFZp686G1675 PE=2 SV=1;tr|B4DYU3|B4DY	9	5	3	3	0	0	0	1	1	1	1	0	0	0	0	0	0	0	0	0	1	1	2	5	1	0	0	1	0	0	0	1	0	0	0	0	0	0	0	0	0
502	H0YDD8;A0A024RCA7;P05387	H0YDD8;A0A024RCA7;P05387	3;3;3	3;3;3	2;2;2	60S acidic ribosomal protein P2	RPLP2	tr|H0YDD8|H0YDD8_HUMAN 60S acidic ribosomal protein P2 (Fragment) OS=Homo sapiens GN=RPLP2 PE=1 SV=1;tr|A0A024RCA7|A0A024RCA7_HUMAN Ribosomal protein, large, P2, isoform CRA_a OS=Homo sapiens GN=RPLP2 PE=3 SV=1;sp|P05387|RLA2_HUMAN 60S acidic ribosomal pro	3	3	3	2	0	0	2	2	1	2	2	2	0	0	0	2	0	0	0	0	2	2	1	1	1	1	0	0	1	0	0	0	0	0	0	0	0	0	2	2	1
503	H7C2P7;B2R9J4;A0A024RCB2;A6NJD9;A8MVT4;A8MYK1;Q16540	H7C2P7;B2R9J4;A0A024RCB2;A6NJD9;A8MVT4;A8MYK1;Q16540	1;1;1;1;1;1;1	1;1;1;1;1;1;1	1;1;1;1;1;1;1	39S ribosomal protein L23, mitochondrial	MRPL23	tr|H7C2P7|H7C2P7_HUMAN 39S ribosomal protein L23, mitochondrial (Fragment) OS=Homo sapiens GN=MRPL23 PE=1 SV=1;tr|B2R9J4|B2R9J4_HUMAN cDNA, FLJ94423, highly similar to Homo sapiens mitochondrial ribosomal protein L23 (MRPL23), nuclear gene encoding mitocho	7	1	1	1	0	0	0	0	1	1	0	0	0	0	0	1	1	1	0	0	0	0	0	0	0	0	0	0	1	1	0	0	0	0	0	0	0	0	0	0	1
504	E9PKF1;E9PI70;E9PIP0;E9PRL3;E9PPH0;E9PPA0;A0A024RCB5;B7Z705;B4DN31;Q9BWS9	E9PKF1;E9PI70;E9PIP0;E9PRL3;E9PPH0;E9PPA0;A0A024RCB5;B7Z705;B4DN31;Q9BWS9	3;3;3;3;3;3;3;3;3;3	3;3;3;3;3;3;3;3;3;3	3;3;3;3;3;3;3;3;3;3	Chitinase domain-containing protein 1	CHID1	tr|E9PKF1|E9PKF1_HUMAN Chitinase domain-containing protein 1 (Fragment) OS=Homo sapiens GN=CHID1 PE=1 SV=1;tr|E9PI70|E9PI70_HUMAN Chitinase domain-containing protein 1 (Fragment) OS=Homo sapiens GN=CHID1 PE=1 SV=7;tr|E9PIP0|E9PIP0_HUMAN Chitinase domain-co	10	3	3	3	1	1	0	0	0	0	0	0	0	0	0	0	0	1	1	1	0	0	2	3	2	1	0	0	1	1	0	0	0	0	0	0	1	1	0	0	0
505	C9J6D1;A0A024RCC9;B7ZAK9;B7ZB83;B4DS05;Q99733;E9PKI2;E9PNW0;E9PJJ2;E9PS34;E9PNJ7;E9PP22;E9PKT8;C9JZI7;B7ZAC7;C9J1B1;A8MXH2;H0YCI4	C9J6D1;A0A024RCC9;B7ZAK9;B7ZB83;B4DS05;Q99733;E9PKI2;E9PNW0;E9PJJ2;E9PS34;E9PNJ7;E9PP22;E9PKT8;C9JZI7;B7ZAC7;C9J1B1;A8MXH2	5;5;5;5;5;5;4;4;4;4;4;4;4;4;4;3;3;1	5;5;5;5;5;5;4;4;4;4;4;4;4;4;4;3;3;1	5;5;5;5;5;5;4;4;4;4;4;4;4;4;4;3;3;1	Nucleosome assembly protein 1-like 4	NAP1L4	tr|C9J6D1|C9J6D1_HUMAN Nucleosome assembly protein 1-like 4 (Fragment) OS=Homo sapiens GN=NAP1L4 PE=1 SV=1;tr|A0A024RCC9|A0A024RCC9_HUMAN Nucleosome assembly protein 1-like 4, isoform CRA_b OS=Homo sapiens GN=NAP1L4 PE=3 SV=1;tr|B7ZAK9|B7ZAK9_HUMAN cDNA, F	18	5	5	5	1	1	3	3	2	2	3	3	3	3	3	4	3	3	3	2	3	2	2	2	2	0	1	2	3	4	3	3	2	2	1	1	1	1	3	3	2
506	A0A024RCF9;Q9UH62;A8K5B0;H3BV87;H3BM63	A0A024RCF9;Q9UH62;A8K5B0	6;6;5;2;1	6;6;5;2;1	6;6;5;2;1	Armadillo repeat-containing X-linked protein 3	ARMCX3	tr|A0A024RCF9|A0A024RCF9_HUMAN Armadillo repeat containing, X-linked 3, isoform CRA_a OS=Homo sapiens GN=ARMCX3 PE=4 SV=1;sp|Q9UH62|ARMX3_HUMAN Armadillo repeat-containing X-linked protein 3 OS=Homo sapiens GN=ARMCX3 PE=1 SV=1;tr|A8K5B0|A8K5B0_HUMAN cDNA F	5	6	6	6	0	0	1	2	1	1	1	1	1	1	2	2	4	3	1	1	1	1	0	0	0	0	0	0	0	0	4	3	1	1	0	0	0	0	1	2	1
507	Q69YM4;E9PRM7;A0A0J9YWM3;A0A024RCG2;Q96BI1	Q69YM4;E9PRM7;A0A0J9YWM3;A0A024RCG2;Q96BI1	1;1;1;1;1	1;1;1;1;1	1;1;1;1;1	Solute carrier family 22 member 18	DKFZp667A184;SLC22A18	tr|Q69YM4|Q69YM4_HUMAN Putative uncharacterized protein DKFZp667A184 (Fragment) OS=Homo sapiens GN=DKFZp667A184 PE=2 SV=1;tr|E9PRM7|E9PRM7_HUMAN Solute carrier family 22 member 18 OS=Homo sapiens GN=SLC22A18 PE=1 SV=1;tr|A0A0J9YWM3|A0A0J9YWM3_HUMAN Solute	5	1	1	1	0	0	0	0	0	0	0	0	0	0	0	0	0	0	0	0	0	0	0	1	1	1	1	1	1	1	0	1	1	1	1	1	0	0	0	0	0
508	A8K067;B4DI19;Q53HG6;A8MVQ3;B4DKY1;A0A024RCG3;B4DPV7;P49589;Q59HE5	A8K067;B4DI19;Q53HG6;A8MVQ3;B4DKY1;A0A024RCG3;B4DPV7;P49589;Q59HE5	2;2;2;2;2;2;2;2;1	2;2;2;2;2;2;2;2;1	2;2;2;2;2;2;2;2;1	Cysteine--tRNA ligase, cytoplasmic	CARS	tr|A8K067|A8K067_HUMAN cDNA FLJ75536, highly similar to Homo sapiens cysteinyl-tRNA synthetase (CARS), transcript variant1, mRNA (Fragment) OS=Homo sapiens PE=2 SV=1;tr|B4DI19|B4DI19_HUMAN cDNA FLJ59524, highly similar to Cysteinyl-tRNA synthetase (EC 6.1.	9	2	2	2	0	0	0	0	0	0	0	1	1	0	0	1	2	1	0	0	0	0	0	0	0	0	0	1	1	0	0	0	0	0	0	0	0	0	0	0	0
509	A0A024RCL8;O60814;P57053	A0A024RCL8;O60814;P57053	17;17;15	1;1;1	0;0;0	Histone H2B;Histone H2B type 1-K;Histone H2B type F-S	HIST1H2BK;H2BFS	tr|A0A024RCL8|A0A024RCL8_HUMAN Histone H2B OS=Homo sapiens GN=HIST1H2BK PE=3 SV=1;sp|O60814|H2B1K_HUMAN Histone H2B type 1-K OS=Homo sapiens GN=HIST1H2BK PE=1 SV=3;sp|P57053|H2BFS_HUMAN Histone H2B type F-S OS=Homo sapiens GN=H2BFS PE=1 SV=2	3	17	1	0	8	8	13	13	13	15	11	13	14	14	9	13	15	13	12	10	12	14	14	15	12	8	11	12	15	10	16	15	15	16	12	11	0	0	1	1	1
510	A0A024RCM3;Q13838;A0A0G2JJZ9;B4DP52;Q5STU3;A0A140T9X3;F6WLT2;A0A140T996;A0A140T9X9;F6UJC5;A0A140TA18;Q59G92;H0Y400;F6S4E6;A0A0A0MT12;F6TRA5;B4DIJ6;A0A140T9L4;A0A140T973;A0A140T9K1;B4DIZ8;Q69YT6;H0YCC6;F6QYI9;A0A0G2JJL7;F6R6M7;A0A140T9K2;A0A140T9N3;K7EN69;Q7KYK3;K7ENP6;A0A0G2JHN7;K7EL56;K7EIL8;F6U6E2;F6S2B7;F6SXL5;B4DH55;B4DF34	A0A024RCM3;Q13838;A0A0G2JJZ9;B4DP52;Q5STU3;A0A140T9X3;F6WLT2;A0A140T996;A0A140T9X9;F6UJC5;A0A140TA18;Q59G92	14;14;13;12;12;11;9;8;7;7;7;7;6;6;6;6;6;5;5;5;5;4;3;3;3;3;2;2;2;2;1;1;1;1;1;1;1;1;1	14;14;13;12;12;11;9;8;7;7;7;7;6;6;6;6;6;5;5;5;5;4;3;3;3;3;2;2;2;2;1;1;1;1;1;1;1;1;1	5;5;5;5;5;5;3;3;3;3;3;2;2;1;1;1;2;1;1;1;2;0;2;0;0;0;0;0;0;0;0;0;0;0;0;0;0;0;0	Spliceosome RNA helicase DDX39B	hCG_2005638;DDX39B	tr|A0A024RCM3|A0A024RCM3_HUMAN HCG2005638, isoform CRA_a OS=Homo sapiens GN=hCG_2005638 PE=4 SV=1;sp|Q13838|DX39B_HUMAN Spliceosome RNA helicase DDX39B OS=Homo sapiens GN=DDX39B PE=1 SV=1;tr|A0A0G2JJZ9|A0A0G2JJZ9_HUMAN Spliceosome RNA helicase DDX39B (Frag	39	14	14	5	4	2	8	9	11	10	6	7	7	9	8	9	12	11	6	5	9	9	9	8	7	4	3	4	6	9	8	9	8	8	4	4	4	2	8	9	11
511	A0A024RCN6;P26640;A0A140T936;B4DT32;A0A140T954;A2ABF4;A0A0G2JJT9;A0A140T904;H0Y426	A0A024RCN6;P26640;A0A140T936	26;26;23;12;8;5;5;2;2	26;26;23;12;8;5;5;2;2	26;26;23;12;8;5;5;2;2	Valine--tRNA ligase	VARS	tr|A0A024RCN6|A0A024RCN6_HUMAN Valyl-tRNA synthetase, isoform CRA_a OS=Homo sapiens GN=VARS PE=3 SV=1;sp|P26640|SYVC_HUMAN Valine--tRNA ligase OS=Homo sapiens GN=VARS PE=1 SV=4;tr|A0A140T936|A0A140T936_HUMAN Valine--tRNA ligase (Fragment) OS=Homo sapiens G	9	26	26	26	5	3	12	13	21	17	12	13	5	8	9	17	17	13	6	6	16	15	10	8	7	4	1	4	16	17	11	7	6	8	5	4	5	3	12	13	21
512	A2AE48;A0A024RCP3;Q12899;A0A0G2JIW2	A2AE48;A0A024RCP3;Q12899;A0A0G2JIW2	2;2;2;1	2;2;2;1	2;2;2;1	Tripartite motif-containing protein 26	TRIM26	tr|A2AE48|A2AE48_HUMAN Tripartite motif-containing protein 26 (Fragment) OS=Homo sapiens GN=TRIM26 PE=1 SV=1;tr|A0A024RCP3|A0A024RCP3_HUMAN Tripartite motif-containing 26, isoform CRA_a OS=Homo sapiens GN=TRIM26 PE=4 SV=1;sp|Q12899|TRI26_HUMAN Tripartite m	4	2	2	2	0	0	0	0	0	0	0	1	0	0	1	1	0	0	0	0	0	0	0	0	0	0	0	0	1	1	0	0	0	0	0	0	0	0	0	0	0
513	Q0EFC6;B4DYK6;A0A024RCR2;P36915;A2AB27;B4DWZ0;B7ZAS6;B4DNS8;Q6P458;Q86Z07;A0A140T8Y2;Q96QB8	Q0EFC6;B4DYK6;A0A024RCR2;P36915;A2AB27;B4DWZ0;B7ZAS6;B4DNS8;Q6P458	5;5;5;5;3;3;3;3;3;2;2;2	5;5;5;5;3;3;3;3;3;2;2;2	5;5;5;5;3;3;3;3;3;2;2;2	Guanine nucleotide-binding protein-like 1	HSR1;GNL1	tr|Q0EFC6|Q0EFC6_HUMAN HSR1 protein OS=Homo sapiens GN=HSR1 PE=4 SV=1;tr|B4DYK6|B4DYK6_HUMAN cDNA FLJ56887, highly similar to Homo sapiens guanine nucleotide binding protein-like 1 (GNL1), mRNA OS=Homo sapiens PE=2 SV=1;tr|A0A024RCR2|A0A024RCR2_HUMAN Guani	12	5	5	5	1	1	3	3	3	2	2	2	2	2	0	4	2	2	0	0	1	1	0	0	0	0	1	1	4	2	3	3	3	3	2	1	1	1	3	3	3
514	A0A024RCR6;A0A0G2JK23;P46379;A0A0G2JL47;H0Y710;F6S6P2;X6REW1;A0A0G2JJM1;H0Y4L1;F6UR09;F6U1F2;F6XTU0;A0A0G2JJR8;F6WML8;F6VEM6;F6X9W3;F6U341	A0A024RCR6;A0A0G2JK23;P46379;A0A0G2JL47	7;7;7;6;2;2;2;2;1;1;1;1;1;1;1;1;1	7;7;7;6;2;2;2;2;1;1;1;1;1;1;1;1;1	7;7;7;6;2;2;2;2;1;1;1;1;1;1;1;1;1	Large proline-rich protein BAG6	BAT3;BAG6	tr|A0A024RCR6|A0A024RCR6_HUMAN HLA-B associated transcript 3, isoform CRA_a OS=Homo sapiens GN=BAT3 PE=1 SV=1;tr|A0A0G2JK23|A0A0G2JK23_HUMAN Large proline-rich protein BAG6 OS=Homo sapiens GN=BAG6 PE=1 SV=1;sp|P46379|BAG6_HUMAN Large proline-rich protein B	17	7	7	7	0	0	0	2	5	4	0	0	0	1	0	3	2	2	0	0	3	2	0	0	0	0	0	0	0	0	2	2	1	2	1	1	0	0	0	2	5
515	A0A0G2JKZ1;A0A024RCT1;A2AB90;A0A0G2JH37;A0A0A0MSV9;O15533;Q6P1N7;C9JA35;B7Z4V3;A0A0A0MT98	A0A0G2JKZ1;A0A024RCT1;A2AB90;A0A0G2JH37;A0A0A0MSV9;O15533;Q6P1N7;C9JA35;B7Z4V3	4;4;4;4;4;4;3;3;3;1	4;4;4;4;4;4;3;3;3;1	4;4;4;4;4;4;3;3;3;1	Tapasin	TAPBP	tr|A0A0G2JKZ1|A0A0G2JKZ1_HUMAN Tapasin OS=Homo sapiens GN=TAPBP PE=1 SV=1;tr|A0A024RCT1|A0A024RCT1_HUMAN TAP binding protein (Tapasin), isoform CRA_c OS=Homo sapiens GN=TAPBP PE=4 SV=1;tr|A2AB90|A2AB90_HUMAN Tapasin OS=Homo sapiens GN=TAPBP PE=1 SV=1;tr|A0	10	4	4	4	0	0	2	2	3	2	2	2	2	2	2	4	2	1	1	0	0	0	0	1	1	0	1	1	2	1	3	2	2	2	1	1	0	0	2	2	3
516	B3KMF7;A0A024RCT2;B4DS44;A0A024RCY1;Q4VXZ2;Q8N1B4;B4E225;B4DTZ4	B3KMF7;A0A024RCT2;B4DS44;A0A024RCY1;Q4VXZ2;Q8N1B4;B4E225;B4DTZ4	2;2;2;2;2;2;1;1	2;2;2;2;2;2;1;1	2;2;2;2;2;2;1;1	Vacuolar protein sorting-associated protein 52 homolog	VPS52	tr|B3KMF7|B3KMF7_HUMAN cDNA FLJ10863 fis, clone NT2RP4001575, highly similar to Vacuolar protein sorting protein 52 OS=Homo sapiens PE=2 SV=1;tr|A0A024RCT2|A0A024RCT2_HUMAN Vacuolar protein sorting 52 (Yeast), isoform CRA_d OS=Homo sapiens GN=VPS52 PE=4 SV	8	2	2	2	0	0	1	0	0	0	0	0	0	0	0	1	0	0	0	0	0	0	0	0	0	0	0	0	0	0	1	1	0	0	0	0	0	0	1	0	0
517	A0A024RCU9;A8K8B2;H3BLV9;Q5R363;Q96SB4	A0A024RCU9;A8K8B2;H3BLV9;Q5R363;Q96SB4	4;4;4;4;4	4;4;4;4;4	2;2;2;2;2	SRSF protein kinase 1	SRPK1	tr|A0A024RCU9|A0A024RCU9_HUMAN SFRS protein kinase 1, isoform CRA_e OS=Homo sapiens GN=SRPK1 PE=4 SV=1;tr|A8K8B2|A8K8B2_HUMAN cDNA FLJ78127, highly similar to Homo sapiens SFRS protein kinase 1 (SRPK1), mRNA OS=Homo sapiens PE=2 SV=1;tr|H3BLV9|H3BLV9_HUMAN	5	4	4	2	1	0	0	0	1	0	0	0	0	0	0	1	0	0	1	1	0	0	0	0	0	0	0	0	2	2	0	0	0	0	0	0	1	0	0	0	1
518	B4DZZ8;A0A087WTX2;B4DVK8;A0A024RCX7;Q92504;A2AAT0	B4DZZ8;A0A087WTX2;B4DVK8;A0A024RCX7;Q92504;A2AAT0	2;2;2;2;2;1	2;2;2;2;2;1	2;2;2;2;2;1	Zinc transporter SLC39A7	SLC39A7	tr|B4DZZ8|B4DZZ8_HUMAN cDNA FLJ52943, highly similar to Zinc transporter SLC39A7 OS=Homo sapiens PE=2 SV=1;tr|A0A087WTX2|A0A087WTX2_HUMAN Zinc transporter SLC39A7 OS=Homo sapiens GN=SLC39A7 PE=1 SV=1;tr|B4DVK8|B4DVK8_HUMAN cDNA FLJ54178, highly similar to	6	2	2	2	1	1	1	2	2	2	2	2	2	1	0	2	2	2	1	1	1	2	2	2	2	0	1	1	2	2	2	2	2	2	1	1	1	1	1	2	2
519	A0A024RCX8;Q9Y3C6	A0A024RCX8;Q9Y3C6	2;2	2;2	2;2	Peptidyl-prolyl cis-trans isomerase;Peptidyl-prolyl cis-trans isomerase-like 1	PPIL1	tr|A0A024RCX8|A0A024RCX8_HUMAN Peptidyl-prolyl cis-trans isomerase OS=Homo sapiens GN=PPIL1 PE=3 SV=1;sp|Q9Y3C6|PPIL1_HUMAN Peptidyl-prolyl cis-trans isomerase-like 1 OS=Homo sapiens GN=PPIL1 PE=1 SV=1	2	2	2	2	0	0	0	1	1	2	1	2	1	0	0	2	0	1	0	0	0	0	0	0	0	0	0	0	0	0	2	2	1	2	2	0	0	0	0	1	1
520	A0A024RCZ1;Q8NC56;H7C2Z0;D6RBV0;H0Y9B7;D6R958	A0A024RCZ1;Q8NC56	10;10;4;3;2;1	10;10;4;3;2;1	10;10;4;3;2;1	LEM domain-containing protein 2	LEMD2	tr|A0A024RCZ1|A0A024RCZ1_HUMAN LEM domain containing 2, isoform CRA_a OS=Homo sapiens GN=LEMD2 PE=4 SV=1;sp|Q8NC56|LEMD2_HUMAN LEM domain-containing protein 2 OS=Homo sapiens GN=LEMD2 PE=1 SV=1	6	10	10	10	2	0	2	3	4	3	0	1	1	1	4	5	3	4	3	2	5	7	2	4	3	2	0	1	4	4	4	2	3	3	0	0	2	0	2	3	4
521	B4DSD7;E9PFR3;A8K6Y2;A0A024RD11;Q14738;H0YJ35;Q86U13;Q96B13;Q96L51;Q96L52;Q59EF0;H0Y8C4;Q7L7W2;H0YJ75;Q13362	B4DSD7;E9PFR3;A8K6Y2;A0A024RD11;Q14738;H0YJ35;Q86U13;Q96B13;Q96L51;Q96L52;Q59EF0;H0Y8C4;Q7L7W2;H0YJ75;Q13362	2;2;2;2;2;1;1;1;1;1;1;1;1;1;1	2;2;2;2;2;1;1;1;1;1;1;1;1;1;1	2;2;2;2;2;1;1;1;1;1;1;1;1;1;1	Serine/threonine-protein phosphatase 2A 56 kDa regulatory subunit delta isoform;Serine/threonine-protein phosphatase 2A 56 kDa regulatory subunit gamma isoform	PPP2R5D;PPP2R5C	tr|B4DSD7|B4DSD7_HUMAN cDNA FLJ55863, highly similar to Serine/threonine-protein phosphatase 2A 56 kDa regulatory subunit delta isoform OS=Homo sapiens PE=2 SV=1;tr|E9PFR3|E9PFR3_HUMAN Serine/threonine-protein phosphatase 2A 56 kDa regulatory subunit delta	15	2	2	2	0	0	0	0	2	0	0	0	0	0	1	2	2	1	1	1	1	0	0	0	0	1	0	1	1	1	2	2	1	1	0	0	0	0	0	0	2
522	A0A024RD80;P08238;B4DMA2;B4DGL0;Q9H6X9;A8K3W9;Q6PK50;O14942;Q58FF6;Q58FF4	A0A024RD80;P08238;B4DMA2;B4DGL0	57;57;55;53;27;27;25;8;7;1	57;57;55;53;27;27;25;8;7;1	19;19;18;18;13;13;5;1;0;1	Heat shock protein HSP 90-beta	HSP90AB1	tr|A0A024RD80|A0A024RD80_HUMAN Heat shock protein 90kDa alpha (Cytosolic), class B member 1, isoform CRA_a OS=Homo sapiens GN=HSP90AB1 PE=3 SV=1;sp|P08238|HS90B_HUMAN Heat shock protein HSP 90-beta OS=Homo sapiens GN=HSP90AB1 PE=1 SV=4;tr|B4DMA2|B4DMA2_HUM	10	57	57	19	25	23	33	33	36	35	30	31	40	44	36	40	53	51	31	28	33	33	28	29	26	24	25	29	34	32	39	39	39	35	29	27	25	23	33	33	36
523	A0A0S2Z4X4;T1WHH0;B2R6K1;A0A024RD82;P22033;A0A0G3IFT0	A0A0S2Z4X4;T1WHH0;B2R6K1;A0A024RD82;P22033;A0A0G3IFT0	4;4;4;4;4;2	4;4;4;4;4;2	4;4;4;4;4;2	Methylmalonyl-CoA mutase, mitochondrial	MUT	tr|A0A0S2Z4X4|A0A0S2Z4X4_HUMAN Methylmalonyl CoA mutase isoform 2 OS=Homo sapiens GN=MUT PE=2 SV=1;tr|T1WHH0|T1WHH0_HUMAN Methylmalonyl-CoA mutase (Fragment) OS=Homo sapiens GN=MUT PE=2 SV=1;tr|B2R6K1|B2R6K1_HUMAN cDNA, FLJ92992, highly similar to Homo sap	6	4	4	4	0	0	1	1	1	1	1	1	0	0	0	0	1	1	2	2	1	1	1	1	1	0	0	0	1	1	0	0	0	0	0	0	0	0	1	1	1
524	E9PBS1;A0A024RD93;P22234;B4DGX3;D6RF62	E9PBS1;A0A024RD93;P22234;B4DGX3;D6RF62	12;12;12;10;7	12;12;12;10;7	12;12;12;10;7	Multifunctional protein ADE2;Phosphoribosylaminoimidazole-succinocarboxamide synthase;Phosphoribosylaminoimidazole carboxylase	PAICS	tr|E9PBS1|E9PBS1_HUMAN Multifunctional protein ADE2 (Fragment) OS=Homo sapiens GN=PAICS PE=1 SV=1;tr|A0A024RD93|A0A024RD93_HUMAN Phosphoribosylaminoimidazole carboxylase, phosphoribosylaminoimidazole succinocarboxamide synthetase, isoform CRA_c OS=Homo sap	5	12	12	12	1	1	4	4	9	10	4	4	2	1	1	1	1	1	1	1	3	3	1	1	0	1	2	2	2	3	1	2	2	2	2	2	1	1	4	4	9
525	A0A024RDA1;A0A024RDA9;Q9NV70	A0A024RDA1;A0A024RDA9;Q9NV70	3;3;3	3;3;3	3;3;3	Exocyst complex component 1	EXOC1	tr|A0A024RDA1|A0A024RDA1_HUMAN Exocyst complex component 1, isoform CRA_a OS=Homo sapiens GN=EXOC1 PE=4 SV=1;tr|A0A024RDA9|A0A024RDA9_HUMAN Exocyst complex component 1, isoform CRA_b OS=Homo sapiens GN=EXOC1 PE=4 SV=1;sp|Q9NV70|EXOC1_HUMAN Exocyst complex	3	3	3	3	0	0	2	2	1	1	0	1	1	1	0	2	1	0	1	1	1	1	0	0	1	1	0	0	1	1	2	2	1	1	0	0	0	0	2	2	1
526	A0A024RDB0;A0AVT1;B3KSS1;H0Y8S8;H0Y9U5	A0A024RDB0;A0AVT1;B3KSS1	14;14;11;4;1	14;14;11;4;1	14;14;11;4;1	Ubiquitin-like modifier-activating enzyme 6	UBE1L2;UBA6	tr|A0A024RDB0|A0A024RDB0_HUMAN Ubiquitin-activating enzyme E1-like 2, isoform CRA_a OS=Homo sapiens GN=UBE1L2 PE=4 SV=1;sp|A0AVT1|UBA6_HUMAN Ubiquitin-like modifier-activating enzyme 6 OS=Homo sapiens GN=UBA6 PE=1 SV=1;tr|B3KSS1|B3KSS1_HUMAN cDNA FLJ36845	5	14	14	14	0	0	6	6	9	11	6	6	4	2	1	8	4	3	4	3	4	5	3	1	0	1	2	2	2	2	3	4	2	4	2	2	0	0	6	6	9
527	A8K6V7;A0A024RDB2;A0A024RDE5;Q9UN86;D6RGJ4;D6RAC7;D6RB17	A8K6V7;A0A024RDB2;A0A024RDE5;Q9UN86	6;6;6;6;1;1;1	5;5;5;5;1;1;1	5;5;5;5;1;1;1	Ras GTPase-activating protein-binding protein 2	G3BP2	tr|A8K6V7|A8K6V7_HUMAN cDNA FLJ76053, highly similar to Homo sapiens Ras-GTPase activating protein SH3 domain-binding protein 2 (G3BP2), transcript variant 3, mRNA OS=Homo sapiens PE=2 SV=1;tr|A0A024RDB2|A0A024RDB2_HUMAN Ras-GTPase activating protein SH3 d	7	6	5	5	0	0	1	2	3	1	2	1	0	0	3	4	1	1	0	1	1	2	1	0	0	0	0	0	2	1	1	1	1	1	1	0	0	0	1	2	2
528	A0A024RDH6;A0A024RDD3;D6REX3;O94979;D6RHZ5;H7BXG7;H0YAB3;H0Y8V7;H0Y9T9;H0Y9K1;H0Y8W8;H0YAF5;D6RE64;D6RCQ9	A0A024RDH6;A0A024RDD3;D6REX3;O94979;D6RHZ5;H7BXG7	14;14;14;14;11;10;6;5;4;4;3;2;1;1	14;14;14;14;11;10;6;5;4;4;3;2;1;1	14;14;14;14;11;10;6;5;4;4;3;2;1;1	Protein transport protein Sec31A	SEC31L1;SEC31A	tr|A0A024RDH6|A0A024RDH6_HUMAN SEC31-like 1 (S. cerevisiae), isoform CRA_b OS=Homo sapiens GN=SEC31L1 PE=4 SV=1;tr|A0A024RDD3|A0A024RDD3_HUMAN SEC31-like 1 (S. cerevisiae), isoform CRA_d OS=Homo sapiens GN=SEC31L1 PE=4 SV=1;tr|D6REX3|D6REX3_HUMAN Protein t	14	14	14	14	1	1	4	4	9	9	6	5	5	8	4	6	8	9	7	4	4	6	3	3	3	0	1	2	3	2	3	3	3	4	3	2	1	1	4	4	9
529	A0A024RDE6;F2YQ21;A6XMV6;A0A024RDE2;P10451;B7Z351;Q3LGB0;C4B6Q2;A0A024RDJ0;D6R9C5;CON__P31096	A0A024RDE6;F2YQ21;A6XMV6;A0A024RDE2;P10451;B7Z351;Q3LGB0;C4B6Q2;A0A024RDJ0	6;5;5;5;5;4;3;3;3;2;1	6;5;5;5;5;4;3;3;3;2;1	6;5;5;5;5;4;3;3;3;2;1	Osteopontin	SPP1;opn	tr|A0A024RDE6|A0A024RDE6_HUMAN Secreted phosphoprotein 1 (Osteopontin, bone sialoprotein I, early T-lymphocyte activation 1), isoform CRA_c OS=Homo sapiens GN=SPP1 PE=4 SV=1;tr|F2YQ21|F2YQ21_HUMAN Osteopontin-D OS=Homo sapiens PE=2 SV=1;tr|A6XMV6|A6XMV6_HU	11	6	6	6	0	0	0	0	0	0	0	0	0	0	0	0	0	0	0	0	0	0	0	0	6	4	0	0	0	0	0	0	0	0	0	0	0	0	0	0	0
530	A0A024RDE8;Q96HC4;Q4W5K9;B7Z8X5;A0A0D9SFR4;H0YBI4;H0Y8Y3;Q59FC9;B7Z481;H0Y929;A0A0A0MSP3	A0A024RDE8;Q96HC4;Q4W5K9;B7Z8X5;A0A0D9SFR4;H0YBI4;H0Y8Y3;Q59FC9;B7Z481	4;4;3;3;2;2;2;2;2;1;1	4;4;3;3;2;2;2;2;2;1;1	4;4;3;3;2;2;2;2;2;1;1	PDZ and LIM domain protein 5	PDLIM5;LIM	tr|A0A024RDE8|A0A024RDE8_HUMAN PDZ and LIM domain 5, isoform CRA_c OS=Homo sapiens GN=PDLIM5 PE=4 SV=1;sp|Q96HC4|PDLI5_HUMAN PDZ and LIM domain protein 5 OS=Homo sapiens GN=PDLIM5 PE=1 SV=5;tr|Q4W5K9|Q4W5K9_HUMAN Putative uncharacterized protein LIM (Fragm	11	4	4	4	0	0	1	1	2	2	1	1	0	0	0	1	1	1	0	0	1	3	2	1	1	0	1	1	1	0	2	2	2	2	2	2	0	0	1	1	2
531	A0A024RDF4;A0A024RDF3;Q14103;D6RAF8;H0Y8G5;H0YA96;Q12771;B4DTC3;A0A024RDB4;D6RF44;D6RD83;D6RBQ9;B4E0W4	A0A024RDF4;A0A024RDF3;Q14103;D6RAF8;H0Y8G5;H0YA96;Q12771;B4DTC3;A0A024RDB4;D6RF44;D6RD83;D6RBQ9	11;11;11;10;9;8;8;8;8;7;6;6;2	11;11;11;10;9;8;8;8;8;7;6;6;2	10;10;10;9;8;7;7;7;7;6;6;5;2	Heterogeneous nuclear ribonucleoprotein D0	HNRPD;HNRNPD	tr|A0A024RDF4|A0A024RDF4_HUMAN Heterogeneous nuclear ribonucleoprotein D (AU-rich element RNA binding protein 1, 37kDa), isoform CRA_e OS=Homo sapiens GN=HNRPD PE=4 SV=1;tr|A0A024RDF3|A0A024RDF3_HUMAN Heterogeneous nuclear ribonucleoprotein D (AU-rich elem	13	11	11	10	6	5	6	8	9	9	6	6	7	7	5	6	8	7	7	4	6	7	7	7	7	5	5	5	6	7	6	6	5	6	3	4	6	5	6	8	9
532	A0A087WUK2;A0A024RDF6;O14979;B4DTA2	A0A087WUK2;A0A024RDF6;O14979;B4DTA2	6;6;6;5	5;5;5;4	5;5;5;4	Heterogeneous nuclear ribonucleoprotein D-like	HNRNPDL;HNRPDL	tr|A0A087WUK2|A0A087WUK2_HUMAN Heterogeneous nuclear ribonucleoprotein D-like OS=Homo sapiens GN=HNRNPDL PE=1 SV=1;tr|A0A024RDF6|A0A024RDF6_HUMAN Heterogeneous nuclear ribonucleoprotein D-like, isoform CRA_a OS=Homo sapiens GN=HNRPDL PE=4 SV=1;sp|O14979|HN	4	6	5	5	0	0	2	4	5	5	2	1	0	0	1	1	2	1	1	1	1	1	0	1	0	0	0	0	1	1	1	1	1	3	1	0	0	0	2	4	5
533	A0A024RDG1;O60763;REV__R4GMN2;REV__Q5VZ89;REV__R4GNB2;REV__R4GN35	A0A024RDG1;O60763	21;21;1;1;1;1	21;21;1;1;1;1	21;21;1;1;1;1	General vesicular transport factor p115	VDP;USO1	tr|A0A024RDG1|A0A024RDG1_HUMAN Vesicle docking protein p115, isoform CRA_a OS=Homo sapiens GN=VDP PE=4 SV=1;sp|O60763|USO1_HUMAN General vesicular transport factor p115 OS=Homo sapiens GN=USO1 PE=1 SV=2	6	21	21	21	2	2	9	11	11	11	7	8	12	13	11	14	16	16	10	8	13	16	7	6	3	1	3	4	5	4	10	8	12	10	6	6	2	2	9	11	11
534	A0A024RDG6;Q14108;D6RDG0	A0A024RDG6;Q14108	9;9;4	9;9;4	9;9;4	Lysosome membrane protein 2	SCARB2	tr|A0A024RDG6|A0A024RDG6_HUMAN Scavenger receptor class B, member 2, isoform CRA_a OS=Homo sapiens GN=SCARB2 PE=3 SV=1;sp|Q14108|SCRB2_HUMAN Lysosome membrane protein 2 OS=Homo sapiens GN=SCARB2 PE=1 SV=2	3	9	9	9	2	2	4	4	4	4	4	4	5	5	4	7	7	7	4	4	6	5	5	6	6	4	1	2	3	1	5	5	5	5	3	3	2	2	4	4	4
535	A0A024RDH2;A0A087WY85;P61077;D6RAW0;D6RIZ3;D6RA11;D6RFM0;D6RAH7;H9KV45;A0A0A0MQU3;P62837;D6R9F6;D6R933;D6RGD0;D6R980;A0A024RDJ6	A0A024RDH2;A0A087WY85;P61077;D6RAW0;D6RIZ3;D6RA11;D6RFM0;D6RAH7;H9KV45;A0A0A0MQU3;P62837	3;3;3;2;2;2;2;2;2;2;2;1;1;1;1;1	3;3;3;2;2;2;2;2;2;2;2;1;1;1;1;1	3;3;3;2;2;2;2;2;2;2;2;1;1;1;1;1	Ubiquitin-conjugating enzyme E2 D3;Ubiquitin-conjugating enzyme E2 D2	UBE2D3;UBE2D2	tr|A0A024RDH2|A0A024RDH2_HUMAN Ubiquitin-conjugating enzyme E2D 3 (UBC4/5 homolog, yeast), isoform CRA_a OS=Homo sapiens GN=UBE2D3 PE=3 SV=1;tr|A0A087WY85|A0A087WY85_HUMAN Ubiquitin-conjugating enzyme E2 D3 OS=Homo sapiens GN=UBE2D3 PE=1 SV=1;sp|P61077|UB2	16	3	3	3	0	0	2	2	3	2	2	2	1	1	0	0	3	0	0	0	1	1	0	0	0	0	1	1	0	0	1	1	1	1	1	1	0	0	2	2	3
536	A0A024RDH8;P49207;Q5MK14	A0A024RDH8;P49207	5;5;2	5;5;2	5;5;2	60S ribosomal protein L34	RPL34	tr|A0A024RDH8|A0A024RDH8_HUMAN Ribosomal protein L34, isoform CRA_a OS=Homo sapiens GN=RPL34 PE=4 SV=1;sp|P49207|RL34_HUMAN 60S ribosomal protein L34 OS=Homo sapiens GN=RPL34 PE=1 SV=3	3	5	5	5	3	3	3	3	4	4	2	2	3	3	3	2	4	4	4	4	3	3	3	3	3	3	2	2	4	3	3	2	3	3	3	3	3	3	3	3	4
537	D6RAW2;Q96KB3;A0A024RDI6;Q9BW91;Q8NG26;H7C386	D6RAW2;Q96KB3;A0A024RDI6;Q9BW91;Q8NG26;H7C386	4;4;4;4;3;2	4;4;4;4;3;2	4;4;4;4;3;2	ADP-ribose pyrophosphatase, mitochondrial	NUDT9	tr|D6RAW2|D6RAW2_HUMAN ADP-ribose pyrophosphatase, mitochondrial (Fragment) OS=Homo sapiens GN=NUDT9 PE=1 SV=1;tr|Q96KB3|Q96KB3_HUMAN cDNA FLJ14389 fis, clone HEMBA1002876 OS=Homo sapiens PE=2 SV=1;tr|A0A024RDI6|A0A024RDI6_HUMAN Nudix (Nucleoside diphospha	6	4	4	4	0	0	0	0	0	0	0	0	0	1	0	0	3	4	1	0	0	0	0	0	0	0	0	0	0	0	0	0	0	0	0	0	0	0	0	0	0
538	A0A087WUD3;A0A024RDJ1;Q9NRP0	A0A087WUD3;A0A024RDJ1;Q9NRP0	1;1;1	1;1;1	1;1;1	Oligosaccharyltransferase complex subunit OSTC	OSTC;DC2	tr|A0A087WUD3|A0A087WUD3_HUMAN Oligosaccharyltransferase complex subunit OSTC OS=Homo sapiens GN=OSTC PE=1 SV=1;tr|A0A024RDJ1|A0A024RDJ1_HUMAN DC2 protein, isoform CRA_a OS=Homo sapiens GN=DC2 PE=4 SV=1;sp|Q9NRP0|OSTC_HUMAN Oligosaccharyltransferase comple	3	1	1	1	0	0	0	0	1	1	0	0	1	1	0	1	1	1	0	0	1	1	1	1	1	0	0	0	0	0	0	0	0	0	0	0	0	0	0	0	1
539	A0A024RDJ3;Q9NY12	A0A024RDJ3;Q9NY12	3;3	3;3	3;3	H/ACA ribonucleoprotein complex subunit 1	NOLA1;GAR1	tr|A0A024RDJ3|A0A024RDJ3_HUMAN Nucleolar protein family A, member 1 (H/ACA small nucleolar RNPs), isoform CRA_a OS=Homo sapiens GN=NOLA1 PE=4 SV=1;sp|Q9NY12|GAR1_HUMAN H/ACA ribonucleoprotein complex subunit 1 OS=Homo sapiens GN=GAR1 PE=1 SV=1	2	3	3	3	0	0	1	2	2	1	0	0	1	2	1	3	1	0	0	0	0	1	0	0	2	1	0	0	1	1	2	2	1	1	1	0	0	0	1	2	2
540	D6R938;A0A024RDK3;E9PBG7;E9PF82;B7Z2B0;Q13557;Q4G1A8;Q8IWE0;Q7LDD5;A8K161;Q9UQM7;E9PBE8;E7EQE4;H0Y9J2;H0Y9C2;D6RHX9;Q75LA8;D6RFJ0;E7ERS6;Q92991;E7ETC9	D6R938;A0A024RDK3;E9PBG7;E9PF82;B7Z2B0;Q13557;Q4G1A8	8;8;8;8;8;8;6;3;3;3;3;2;2;2;2;1;1;1;1;1;1	8;8;8;8;8;8;6;3;3;3;3;2;2;2;2;1;1;1;1;1;1	5;5;5;5;5;5;3;0;0;0;0;0;0;2;1;0;0;0;0;1;0	Calcium/calmodulin-dependent protein kinase type II subunit delta	CAMK2D	tr|D6R938|D6R938_HUMAN Calcium/calmodulin-dependent protein kinase (CaM kinase) II delta, isoform CRA_e OS=Homo sapiens GN=CAMK2D PE=1 SV=1;tr|A0A024RDK3|A0A024RDK3_HUMAN Calcium/calmodulin-dependent protein kinase (CaM kinase) II delta, isoform CRA_a OS=H	21	8	8	5	1	1	4	4	4	1	2	2	2	2	0	1	3	2	3	2	4	4	3	3	6	2	0	0	1	1	2	2	1	2	1	0	1	1	4	4	4
541	Q59ET3;B2R9K8;A0A024RDL1;P40227;A1JUI8;B4DPJ8;B4DN39;J3KRI6	Q59ET3;B2R9K8;A0A024RDL1;P40227;A1JUI8;B4DPJ8;B4DN39	17;17;17;17;16;16;10;1	17;17;17;17;16;16;10;1	12;12;12;12;12;12;8;0	T-complex protein 1 subunit zeta	CCT6A	tr|Q59ET3|Q59ET3_HUMAN Chaperonin containing TCP1, subunit 6A isoform a variant (Fragment) OS=Homo sapiens PE=2 SV=1;tr|B2R9K8|B2R9K8_HUMAN cDNA, FLJ94440, highly similar to Homo sapiens chaperonin containing TCP1, subunit 6A (zeta 1)(CCT6A), mRNA OS=Homo	8	17	17	12	7	4	11	12	11	11	7	10	11	11	9	13	12	13	12	6	11	9	8	10	9	8	4	8	12	13	11	10	6	9	7	7	7	4	11	12	11
542	A0A024RDP4;B4DWI8;Q8WXF1;X6RDA4;A0A0U1RQF9	A0A024RDP4;B4DWI8;Q8WXF1;X6RDA4	12;12;12;7;1	8;8;8;5;1	8;8;8;5;1	Paraspeckle component 1	PSPC1	tr|A0A024RDP4|A0A024RDP4_HUMAN Paraspeckle component 1, isoform CRA_b OS=Homo sapiens GN=PSPC1 PE=4 SV=1;tr|B4DWI8|B4DWI8_HUMAN cDNA FLJ57805, highly similar to Homo sapiens paraspeckle component 1 (PSPC1), transcript variant alpha, mRNA OS=Homo sapiens PE	5	12	8	8	2	1	4	6	8	7	3	3	3	3	6	8	5	5	3	1	3	3	3	3	4	3	1	3	6	8	6	3	2	2	1	1	2	1	1	3	5
543	A0A024RDQ0;A0A024RDS1;Q92598;B4DF68;A0A0A0MSM0;B4DY72;B4DZB4;R4GN69;Q5TBM3;D6RJ96;B3KNM0;E9PDE8;B4DXT2;Q53ZP9;A0A140VKE7;B4DZR0;O95757;B4DZP3;Q8TDX9	A0A024RDQ0;A0A024RDS1;Q92598;B4DF68;A0A0A0MSM0;B4DY72;B4DZB4	28;28;28;24;23;20;17;4;2;2;2;2;2;2;2;2;2;1;1	28;28;28;24;23;20;17;4;2;2;2;2;2;2;2;2;2;1;1	26;26;26;22;21;18;15;4;2;1;1;1;1;1;1;1;1;1;1	Heat shock protein 105 kDa	HSPH1	tr|A0A024RDQ0|A0A024RDQ0_HUMAN Heat shock 105kDa/110kDa protein 1, isoform CRA_a OS=Homo sapiens GN=HSPH1 PE=3 SV=1;tr|A0A024RDS1|A0A024RDS1_HUMAN Heat shock 105kDa/110kDa protein 1, isoform CRA_c OS=Homo sapiens GN=HSPH1 PE=3 SV=1;sp|Q92598|HS105_HUMAN He	19	28	28	26	2	1	13	12	15	12	6	8	14	13	11	22	19	16	6	3	6	7	4	4	4	2	7	7	15	10	15	12	10	10	8	8	2	1	13	12	15
544	B4DKE6;A0A024RDQ8;P40938;Q5U0C2;Q53HK8;A0A087X270	B4DKE6;A0A024RDQ8;P40938;Q5U0C2;Q53HK8	4;4;4;3;3;1	4;4;4;3;3;1	4;4;4;3;3;1	Replication factor C subunit 3	RFC3	tr|B4DKE6|B4DKE6_HUMAN cDNA FLJ60629, highly similar to Replication factor C subunit 3 OS=Homo sapiens PE=2 SV=1;tr|A0A024RDQ8|A0A024RDQ8_HUMAN Replication factor C (Activator 1) 3, 38kDa, isoform CRA_a OS=Homo sapiens GN=RFC3 PE=4 SV=1;sp|P40938|RFC3_HUMA	6	4	4	4	0	0	1	3	4	4	3	3	0	0	0	1	2	1	1	0	1	1	0	0	0	0	0	0	1	0	2	2	2	2	0	0	0	0	1	3	4
545	Q5T7C4;B7Z965;Q59GW1;A0A024RDR0;P09429;B2RPK0;B3KQ05;D3DQY9;Q75MM1;Q9NYD7	Q5T7C4;B7Z965;Q59GW1;A0A024RDR0;P09429;B2RPK0;B3KQ05	9;9;9;9;9;6;5;4;4;3	9;9;9;9;9;6;5;4;4;3	5;5;5;5;5;2;3;1;2;2	High mobility group protein B1;Putative high mobility group protein B1-like 1	HMGB1;HMGB1P1	tr|Q5T7C4|Q5T7C4_HUMAN High mobility group protein B1 OS=Homo sapiens GN=HMGB1 PE=1 SV=1;tr|B7Z965|B7Z965_HUMAN cDNA FLJ56337, highly similar to High mobility group protein B1 OS=Homo sapiens PE=2 SV=1;tr|Q59GW1|Q59GW1_HUMAN High-mobility group box 1 varia	10	9	9	5	4	2	4	5	5	6	3	4	6	6	3	7	3	4	2	1	6	6	3	3	3	2	1	2	9	7	4	4	3	3	2	1	4	2	4	5	5
546	B7ZBJ4;Q5TAW7;A0A024RDT3;Q9H9S4	B7ZBJ4;Q5TAW7;A0A024RDT3;Q9H9S4	2;2;2;2	2;2;2;2	2;2;2;2	Calcium-binding protein 39-like	CAB39L	tr|B7ZBJ4|B7ZBJ4_HUMAN Calcium-binding protein 39-like OS=Homo sapiens GN=CAB39L PE=1 SV=1;tr|Q5TAW7|Q5TAW7_HUMAN Calcium-binding protein 39-like (Fragment) OS=Homo sapiens GN=CAB39L PE=1 SV=1;tr|A0A024RDT3|A0A024RDT3_HUMAN Calcium binding protein 39-like,	4	2	2	2	1	1	0	0	0	0	0	0	0	0	1	1	0	1	1	1	2	1	0	0	0	0	0	1	1	1	1	0	0	0	0	0	1	1	0	0	0
547	V9HWJ7;Q53FI1;A0A024RDT4;P13796;Q59GX5;B3KUI1;Q5TBN3;U3KQI3;Q5TBN5;B4DPU6	V9HWJ7;Q53FI1;A0A024RDT4;P13796;Q59GX5	25;25;25;25;18;10;6;3;1;1	25;25;25;25;18;10;6;3;1;1	20;20;20;20;13;9;3;0;1;0	Plastin-2	HEL-S-37;LCP1	tr|V9HWJ7|V9HWJ7_HUMAN Epididymis secretory protein Li 37 OS=Homo sapiens GN=HEL-S-37 PE=2 SV=1;tr|Q53FI1|Q53FI1_HUMAN L-plastin variant (Fragment) OS=Homo sapiens PE=2 SV=1;tr|A0A024RDT4|A0A024RDT4_HUMAN Lymphocyte cytosolic protein 1 (L-plastin), isoform	10	25	25	20	1	1	17	17	19	20	13	13	19	21	4	11	10	8	8	4	4	4	6	6	3	3	1	1	6	4	14	13	16	15	4	3	1	1	17	17	19
548	Q8IYQ9;Q53F09;A0A024RDV7;O00505;H0Y4S9;H7C4F6	Q8IYQ9;Q53F09;A0A024RDV7;O00505	5;5;5;5;1;1	5;5;5;5;1;1	1;1;1;1;1;0	Importin subunit alpha;Importin subunit alpha-4	KPNA3	tr|Q8IYQ9|Q8IYQ9_HUMAN Importin subunit alpha OS=Homo sapiens GN=KPNA3 PE=2 SV=1;tr|Q53F09|Q53F09_HUMAN Karyopherin alpha 3 variant (Fragment) OS=Homo sapiens PE=2 SV=1;tr|A0A024RDV7|A0A024RDV7_HUMAN Importin subunit alpha OS=Homo sapiens GN=KPNA3 PE=3 SV=	6	5	5	1	0	0	1	1	4	4	2	2	1	3	1	2	4	3	1	1	1	1	1	1	1	1	0	0	0	0	0	0	0	0	0	0	0	0	1	1	4
549	B4DXT5;B3KML8;A8K6Q9;A0A024RDV9;Q8N0X7	B4DXT5;B3KML8;A8K6Q9;A0A024RDV9;Q8N0X7	1;1;1;1;1	1;1;1;1;1	1;1;1;1;1	Spartin	SPG20	tr|B4DXT5|B4DXT5_HUMAN cDNA FLJ53483, highly similar to Spartin OS=Homo sapiens PE=2 SV=1;tr|B3KML8|B3KML8_HUMAN cDNA FLJ11345 fis, clone PLACE1010877, highly similar to Spartin OS=Homo sapiens PE=2 SV=1;tr|A8K6Q9|A8K6Q9_HUMAN cDNA FLJ75882, highly similar	5	1	1	1	0	0	0	0	0	0	0	0	0	0	0	1	0	0	0	0	0	0	0	0	0	0	0	0	0	0	0	0	0	0	0	0	0	0	0	0	0
550	A0A024RDW4;Q9NWB6;B4E3J6;X6R9F1	A0A024RDW4;Q9NWB6;B4E3J6	6;6;5;1	6;6;5;1	6;6;5;1	Arginine and glutamate-rich protein 1	FLJ10154;ARGLU1	tr|A0A024RDW4|A0A024RDW4_HUMAN Uncharacterized protein OS=Homo sapiens GN=FLJ10154 PE=4 SV=1;sp|Q9NWB6|ARGL1_HUMAN Arginine and glutamate-rich protein 1 OS=Homo sapiens GN=ARGLU1 PE=1 SV=1;tr|B4E3J6|B4E3J6_HUMAN cDNA FLJ54293 OS=Homo sapiens PE=2 SV=1	4	6	6	6	0	0	2	3	3	2	2	1	0	0	3	2	1	1	2	1	1	1	1	1	1	1	1	1	3	3	1	1	1	1	0	0	0	0	2	3	3
551	A0A024RDY0;O00410;H0Y8C6;B4E0R6;B3KWG6;E7ETV3;C9JMV5;H0Y3V4;C9JZ53;E7EWK4;E7EX05;E7EQT5;E7EV12;B4DTX6;O60518;C9JXE0;C9JZD8;C9J875;C9JQT6;E7ESA1;E7ESZ1;E7ETV8;B4E340;Q9BVS9	A0A024RDY0;O00410;H0Y8C6;B4E0R6;B3KWG6	11;11;10;9;6;4;3;3;2;2;2;2;2;2;2;1;1;1;1;1;1;1;1;1	11;11;10;9;6;4;3;3;2;2;2;2;2;2;2;1;1;1;1;1;1;1;1;1	11;11;10;9;6;4;3;3;2;2;2;2;2;2;2;1;1;1;1;1;1;1;1;1	Importin-5	RANBP5;IPO5	tr|A0A024RDY0|A0A024RDY0_HUMAN RAN binding protein 5, isoform CRA_d OS=Homo sapiens GN=RANBP5 PE=4 SV=1;sp|O00410|IPO5_HUMAN Importin-5 OS=Homo sapiens GN=IPO5 PE=1 SV=4;tr|H0Y8C6|H0Y8C6_HUMAN Importin-5 (Fragment) OS=Homo sapiens GN=IPO5 PE=1 SV=1;tr|B4E0	24	11	11	11	0	0	3	4	6	7	3	3	1	3	0	2	7	7	2	2	3	1	0	0	0	0	1	0	0	0	3	3	1	1	1	1	0	0	3	4	6
552	A0A024RDY2;J3KPG2;E9PJF7;A0A0P1J1R0;Q5W0H4;A0A0B4J2C3;P13693;Q9HAU6;Q56UQ5	A0A024RDY2;J3KPG2;E9PJF7;A0A0P1J1R0;Q5W0H4;A0A0B4J2C3;P13693;Q9HAU6;Q56UQ5	2;2;2;2;2;2;2;1;1	1;1;1;1;1;1;1;1;0	1;1;1;1;1;1;1;1;0	Translationally-controlled tumor protein;Putative translationally-controlled tumor protein-like protein TPT1P8;TPT1-like protein	TPT1;TPT1P8	tr|A0A024RDY2|A0A024RDY2_HUMAN Tumor protein, translationally-controlled 1, isoform CRA_a OS=Homo sapiens GN=TPT1 PE=3 SV=1;tr|J3KPG2|J3KPG2_HUMAN Translationally-controlled tumor protein OS=Homo sapiens GN=TPT1 PE=1 SV=1;tr|E9PJF7|E9PJF7_HUMAN Translation	9	2	1	1	0	0	1	1	2	1	0	1	1	1	0	1	1	1	1	0	1	1	1	1	1	0	0	1	1	0	1	1	1	1	0	0	0	0	1	1	1
553	B3KRY3;A0A024RDY3;P11279;Q59FZ0	B3KRY3;A0A024RDY3;P11279	4;4;4;1	4;4;4;1	4;4;4;1	Lysosome-associated membrane glycoprotein 1	LAMP1	tr|B3KRY3|B3KRY3_HUMAN cDNA FLJ35079 fis, clone PLACE6005283, highly similar to Lysosome-associated membrane glycoprotein 1 OS=Homo sapiens PE=2 SV=1;tr|A0A024RDY3|A0A024RDY3_HUMAN Lysosomal-associated membrane protein 1, isoform CRA_a OS=Homo sapiens GN=L	4	4	4	4	2	2	3	3	3	3	1	1	1	1	2	2	2	1	2	2	4	4	2	2	2	2	2	2	3	2	2	3	3	3	3	3	2	2	3	3	3
554	X6R5E5;B7Z6T7;A8K2S7;A0A024RE02;Q8NBM4;B3KW74;A0A087WXT1	X6R5E5;B7Z6T7;A8K2S7;A0A024RE02;Q8NBM4;B3KW74	3;3;3;3;3;2;1	3;3;3;3;3;2;1	3;3;3;3;3;2;1	Ubiquitin-associated domain-containing protein 2	UBAC2;PHGDHL1	tr|X6R5E5|X6R5E5_HUMAN Ubiquitin-associated domain-containing protein 2 (Fragment) OS=Homo sapiens GN=UBAC2 PE=1 SV=1;tr|B7Z6T7|B7Z6T7_HUMAN cDNA FLJ54852, highly similar to Mus musculus ubiquitin associated domain containing 2 (Ubac2), mRNA OS=Homo sapien	7	3	3	3	0	0	0	1	1	0	0	1	0	0	0	0	0	0	0	0	0	1	0	0	0	0	0	0	0	0	0	0	0	0	0	0	0	0	0	1	1
555	A8K097;A0A024RE04;Q5JVF3;A0A024RDZ9	A8K097;A0A024RE04;Q5JVF3	3;3;3;1	3;3;3;1	3;3;3;1	PCI domain-containing protein 2	RP11-98F14.6;PCID2	tr|A8K097|A8K097_HUMAN cDNA FLJ78373, highly similar to Homo sapiens PCI domain containing 2, mRNA OS=Homo sapiens PE=2 SV=1;tr|A0A024RE04|A0A024RE04_HUMAN Uncharacterized protein OS=Homo sapiens GN=RP11-98F14.6 PE=4 SV=1;sp|Q5JVF3|PCID2_HUMAN PCI domain-c	4	3	3	3	0	0	2	2	2	3	1	1	1	0	0	1	1	1	0	0	0	0	0	0	0	0	0	1	1	0	0	0	1	1	1	1	0	0	2	2	2
556	B2R879;A0A024RE18;Q8N271	B2R879;A0A024RE18;Q8N271	2;2;2	2;2;2	2;2;2	Prominin-2	PROM2	tr|B2R879|B2R879_HUMAN cDNA, FLJ93777, highly similar to Homo sapiens prominin 2 (PROM2), mRNA OS=Homo sapiens PE=2 SV=1;tr|A0A024RE18|A0A024RE18_HUMAN Prominin 2, isoform CRA_a OS=Homo sapiens GN=PROM2 PE=4 SV=1;sp|Q8N271|PROM2_HUMAN Prominin-2 OS=Homo sa	3	2	2	2	0	0	2	2	0	0	0	1	0	0	0	0	0	0	0	0	0	0	0	0	0	0	1	1	1	1	0	0	0	0	1	1	0	0	2	2	0
557	E9PEI4;Q8N9D7;H0YB16;B4DH13;H0YBZ1;Q59GN8;Q59GM6;H0YBP1;A0A059VC25;Q658W2;E7ESA6;Q05397;E5RJI4;B4DWJ1;A0A024R9H6;I6L996	E9PEI4;Q8N9D7;H0YB16;B4DH13;H0YBZ1;Q59GN8;Q59GM6;H0YBP1;A0A059VC25;Q658W2;E7ESA6;Q05397;E5RJI4;B4DWJ1;A0A024R9H6;I6L996	2;2;2;2;2;2;2;2;2;2;2;2;1;1;1;1	2;2;2;2;2;2;2;2;2;2;2;2;1;1;1;1	2;2;2;2;2;2;2;2;2;2;2;2;1;1;1;1	Focal adhesion kinase 1	PTK2;FAK;DKFZp666O0110	tr|E9PEI4|E9PEI4_HUMAN Focal adhesion kinase 1 OS=Homo sapiens GN=PTK2 PE=1 SV=1;tr|Q8N9D7|Q8N9D7_HUMAN cDNA FLJ37680 fis, clone BRHIP2012923, highly similar to FOCAL ADHESION KINASE 1 (EC 2.7.1.112) OS=Homo sapiens PE=2 SV=1;tr|H0YB16|H0YB16_HUMAN Focal a	16	2	2	2	0	0	0	0	0	0	0	0	0	0	0	1	0	0	0	0	2	2	1	0	0	0	0	0	0	0	0	0	0	0	0	0	0	0	0	0	0
558	S4R460;A0A0B4J2B5;A0A087WW89;Q9UL91;Q9UL72;A0A068LKR4;Q0ZCH9;A0A0X9USM3;A0A0X9T7T4;P01777;P01766	S4R460;A0A0B4J2B5;A0A087WW89;Q9UL91;Q9UL72;A0A068LKR4;Q0ZCH9;A0A0X9USM3;A0A0X9T7T4;P01777;P01766	1;1;1;1;1;1;1;1;1;1;1	1;1;1;1;1;1;1;1;1;1;1	1;1;1;1;1;1;1;1;1;1;1	Ig heavy chain V-III region TEI;Ig heavy chain V-III region BRO	IGHV3OR16-9;IGHV3-72	tr|S4R460|S4R460_HUMAN Protein IGHV3OR16-9 OS=Homo sapiens GN=IGHV3OR16-9 PE=1 SV=2;tr|A0A0B4J2B5|A0A0B4J2B5_HUMAN Protein IGHV3OR16-9 (Fragment) OS=Homo sapiens GN=IGHV3OR16-9 PE=1 SV=1;tr|A0A087WW89|A0A087WW89_HUMAN Protein IGHV3-72 OS=Homo sapiens GN=IG	11	1	1	1	0	0	0	0	0	0	0	0	0	0	1	1	0	0	0	0	0	0	0	0	0	0	0	0	0	0	0	0	0	0	0	0	0	0	0	0	0
559	A0A087WXM8;I7L574;I7KDP0;G0TQY6;A0A0A1TTQ0;A0A068W6H0;P50895;A9YWT4;A0A142CG40;K7ENU8	A0A087WXM8;I7L574;I7KDP0;G0TQY6;A0A0A1TTQ0;A0A068W6H0;P50895;A9YWT4;A0A142CG40;K7ENU8	2;2;2;2;2;2;2;1;1;1	2;2;2;2;2;2;2;1;1;1	2;2;2;2;2;2;2;1;1;1	Basal cell adhesion molecule	BCAM;LU	tr|A0A087WXM8|A0A087WXM8_HUMAN Basal cell adhesion molecule OS=Homo sapiens GN=BCAM PE=1 SV=1;tr|I7L574|I7L574_HUMAN Lutheran blood group OS=Homo sapiens GN=LU PE=4 SV=1;tr|I7KDP0|I7KDP0_HUMAN Lutheran blood group OS=Homo sapiens GN=LU PE=4 SV=1;tr|G0TQY6|	10	2	2	2	0	0	0	1	2	1	0	0	0	0	0	0	0	0	0	0	0	0	0	0	0	0	0	0	0	0	0	0	0	0	0	0	0	0	0	1	2
560	A0A068W8S0;G0W2N5;F6IQ87;A0A068WAZ5;A0A068W6W9;Q13336;F5GWS2;B4DHU3;B3KXJ3;B4DFJ8	A0A068W8S0;G0W2N5;F6IQ87;A0A068WAZ5;A0A068W6W9;Q13336	6;6;6;6;6;6;2;2;2;2	6;6;6;6;6;6;2;2;2;2	2;2;2;2;2;2;2;2;2;2	Urea transporter 1	SLC14A1;SLC14A1 JK	tr|A0A068W8S0|A0A068W8S0_HUMAN Solute carrier family 14 (Urea transporter), member 1 (Kidd blood group) OS=Homo sapiens GN=SLC14A1 PE=4 SV=1;tr|G0W2N5|G0W2N5_HUMAN Solute carrier family 14 OS=Homo sapiens GN=SLC14A1 JK PE=4 SV=1;tr|F6IQ87|F6IQ87_HUMAN SLC1	10	6	6	2	1	0	0	0	0	0	0	0	0	0	0	0	0	0	0	0	0	0	0	0	0	0	3	6	2	1	0	0	0	1	1	2	1	0	0	0	0
561	H0Y7V4;A0A075B6F3;Q96JB1;Q8TE73	H0Y7V4;A0A075B6F3;Q96JB1	4;4;4;1	4;4;4;1	4;4;4;1	Dynein heavy chain 8, axonemal	DNAH8	tr|H0Y7V4|H0Y7V4_HUMAN Dynein heavy chain 8, axonemal OS=Homo sapiens GN=DNAH8 PE=1 SV=1;tr|A0A075B6F3|A0A075B6F3_HUMAN Dynein heavy chain 8, axonemal OS=Homo sapiens GN=DNAH8 PE=1 SV=2;sp|Q96JB1|DYH8_HUMAN Dynein heavy chain 8, axonemal OS=Homo sapiens GN	4	4	4	4	0	0	0	0	1	0	0	0	0	0	0	0	1	0	0	0	2	2	0	0	0	0	0	0	0	0	0	0	0	0	0	0	0	0	0	0	1
562	A0M8Q9;A0A075B6K8;A0A0B4J231;Q6GMW4;Q6NS95;Q5CZ94;Q6PIK1;Q6P2J1;Q6GMW6;Q96E61;Q6P5S3;Q6GMV7;Q6DHW4;P0CG04;B9A064;A0A075B6L1;P0CF74;A0M8Q6	A0M8Q9;A0A075B6K8;A0A0B4J231;Q6GMW4;Q6NS95;Q5CZ94;Q6PIK1;Q6P2J1;Q6GMW6;Q96E61;Q6P5S3;Q6GMV7;Q6DHW4;P0CG04;B9A064;A0A075B6L1;P0CF74;A0M8Q6	2;2;2;2;2;2;2;2;2;2;2;2;2;2;2;1;1;1	1;1;1;1;1;1;1;1;1;1;1;1;1;1;1;0;0;0	1;1;1;1;1;1;1;1;1;1;1;1;1;1;1;0;0;0	Ig lambda-1 chain C regions;Immunoglobulin lambda-like polypeptide 5;Ig lambda-6 chain C region;Ig lambda-7 chain C region	C1 segment;IGLC1;IGLL5;IGL@;DKFZp781M0386;IGLC7;IGLC6	tr|A0M8Q9|A0M8Q9_HUMAN C1 segment protein (Fragment) OS=Homo sapiens GN=C1 segment PE=4 SV=1;tr|A0A075B6K8|A0A075B6K8_HUMAN Ig lambda-1 chain C regions (Fragment) OS=Homo sapiens GN=IGLC1 PE=4 SV=1;tr|A0A0B4J231|A0A0B4J231_HUMAN Immunoglobulin lambda-like	18	2	1	1	0	0	1	2	2	1	1	1	1	2	1	2	1	0	0	0	1	1	1	2	0	0	1	1	1	0	2	2	2	1	1	1	0	0	1	1	1
563	A0A075B6N7;Q6N041;Q6N091	A0A075B6N7;Q6N041;Q6N091	6;4;4	2;1;1	1;0;0		IGHA2;DKFZp686O16217;DKFZp686C02220	tr|A0A075B6N7|A0A075B6N7_HUMAN Ig alpha-2 chain C region (Fragment) OS=Homo sapiens GN=IGHA2 PE=1 SV=1;tr|Q6N041|Q6N041_HUMAN Putative uncharacterized protein DKFZp686O16217 (Fragment) OS=Homo sapiens GN=DKFZp686O16217 PE=2 SV=1;tr|Q6N091|Q6N091_HUMAN Puta	3	6	2	1	0	2	2	2	2	2	2	2	3	3	1	1	0	1	4	4	0	0	2	3	2	1	1	1	0	1	1	1	0	0	0	0	0	0	0	0	0
564	A0A075B6N9;A0A087X2C0;A0A087WYJ9;P01871;Q86TT1;P04220	A0A075B6N9;A0A087X2C0;A0A087WYJ9;P01871;Q86TT1;P04220	8;8;8;8;6;4	8;8;8;8;6;4	8;8;8;8;6;4	Ig mu chain C region;Ig mu heavy chain disease protein	IGHM	tr|A0A075B6N9|A0A075B6N9_HUMAN Ig mu chain C region (Fragment) OS=Homo sapiens GN=IGHM PE=1 SV=2;tr|A0A087X2C0|A0A087X2C0_HUMAN Ig mu chain C region OS=Homo sapiens GN=IGHM PE=1 SV=1;tr|A0A087WYJ9|A0A087WYJ9_HUMAN Ig mu chain C region OS=Homo sapiens GN=IG	6	8	8	8	1	1	7	7	8	8	6	6	6	6	3	8	0	0	1	0	0	0	1	3	3	0	1	2	2	0	8	6	3	0	1	1	1	1	7	7	8
565	H0YN88;A0A075B716;P08708;H0YN73;H3BNC9;A4D1Q6	H0YN88;A0A075B716;P08708;H0YN73	9;9;9;5;2;1	9;9;9;5;2;1	9;9;9;5;2;1	40S ribosomal protein S17	RPS17	tr|H0YN88|H0YN88_HUMAN 40S ribosomal protein S17 OS=Homo sapiens GN=RPS17 PE=1 SV=1;tr|A0A075B716|A0A075B716_HUMAN 40S ribosomal protein S17 OS=Homo sapiens GN=RPS17 PE=1 SV=1;sp|P08708|RS17_HUMAN 40S ribosomal protein S17 OS=Homo sapiens GN=RPS17 PE=1 SV=	6	9	9	9	3	2	4	3	4	4	4	4	4	5	2	8	5	7	4	3	4	5	4	5	5	2	4	4	7	4	4	4	4	5	1	3	3	2	4	3	4
566	A0A075B746;P82921	A0A075B746;P82921	1;1	1;1	1;1	28S ribosomal protein S21, mitochondrial	MRPS21	tr|A0A075B746|A0A075B746_HUMAN 28S ribosomal protein S21, mitochondrial OS=Homo sapiens GN=MRPS21 PE=1 SV=1;sp|P82921|RT21_HUMAN 28S ribosomal protein S21, mitochondrial OS=Homo sapiens GN=MRPS21 PE=1 SV=2	2	1	1	1	0	0	0	1	1	0	0	1	0	0	0	0	0	0	0	0	0	0	0	0	0	0	0	0	1	0	0	0	0	0	0	0	0	0	0	1	1
567	V9HW75;A0A087WSV8;P80303;H0YD18;H0YEG8;E9PKG6;Q2L696	V9HW75;A0A087WSV8;P80303;H0YD18;H0YEG8;E9PKG6;Q2L696	2;2;2;1;1;1;1	2;2;2;1;1;1;1	2;2;2;1;1;1;1	Nucleobindin-2;Nesfatin-1	HEL-S-109;NUCB2;Nucb2	tr|V9HW75|V9HW75_HUMAN Epididymis secretory protein Li 109 OS=Homo sapiens GN=HEL-S-109 PE=1 SV=1;tr|A0A087WSV8|A0A087WSV8_HUMAN Nucleobindin 2, isoform CRA_b OS=Homo sapiens GN=NUCB2 PE=1 SV=1;sp|P80303|NUCB2_HUMAN Nucleobindin-2 OS=Homo sapiens GN=NUCB2	7	2	2	2	0	0	0	0	0	0	0	0	0	0	0	0	0	0	0	0	0	0	2	2	0	0	0	0	0	0	0	0	0	0	0	0	0	0	0	0	0
568	K7ERP4;A0A087X2I2;A0A087WT12;P36969;K7EKX7;R4GNE4;K7ENB4;Q6PI42;K7EJ20;Q6PJX4;A0A087X247;A0A0A0MTT1	K7ERP4;A0A087X2I2;A0A087WT12;P36969;K7EKX7;R4GNE4;K7ENB4;Q6PI42;K7EJ20	3;3;3;3;2;2;2;2;2;1;1;1	3;3;3;3;2;2;2;2;2;1;1;1	3;3;3;3;2;2;2;2;2;1;1;1	Glutathione peroxidase;Phospholipid hydroperoxide glutathione peroxidase, mitochondrial	GPX4	tr|K7ERP4|K7ERP4_HUMAN Glutathione peroxidase (Fragment) OS=Homo sapiens GN=GPX4 PE=1 SV=1;tr|A0A087X2I2|A0A087X2I2_HUMAN Glutathione peroxidase OS=Homo sapiens GN=GPX4 PE=1 SV=1;tr|A0A087WT12|A0A087WT12_HUMAN Glutathione peroxidase OS=Homo sapiens GN=GPX4	12	3	3	3	0	0	0	0	1	1	0	0	0	0	0	1	0	0	0	0	0	1	1	0	0	0	2	1	0	0	1	1	0	1	1	1	0	0	0	0	1
569	A0A087WT27;J3KN95;B3KN28;O95394;H0Y8I3;H0Y987;D6RIS6	A0A087WT27;J3KN95;B3KN28;O95394;H0Y8I3;H0Y987	3;3;3;3;2;2;1	3;3;3;3;2;2;1	3;3;3;3;2;2;1	Phosphoacetylglucosamine mutase	PGM3	tr|A0A087WT27|A0A087WT27_HUMAN Phosphoacetylglucosamine mutase OS=Homo sapiens GN=PGM3 PE=1 SV=1;tr|J3KN95|J3KN95_HUMAN Phosphoacetylglucosamine mutase OS=Homo sapiens GN=PGM3 PE=1 SV=1;tr|B3KN28|B3KN28_HUMAN cDNA FLJ13370 fis, clone PLACE1000653, highly s	7	3	3	3	0	0	1	1	2	2	1	1	0	0	0	0	1	1	0	0	2	1	0	0	0	0	0	0	0	0	1	1	1	0	0	0	0	0	1	1	2
570	A0A087WT45;A8K7Z3;Q4V328;A0A075B793;A0A087WXA6	A0A087WT45;A8K7Z3;Q4V328;A0A075B793	9;9;9;8;4	9;9;9;8;4	9;9;9;8;4	GRIP1-associated protein 1	GRIPAP1	tr|A0A087WT45|A0A087WT45_HUMAN GRIP1-associated protein 1 OS=Homo sapiens GN=GRIPAP1 PE=1 SV=1;tr|A8K7Z3|A8K7Z3_HUMAN cDNA FLJ77229, highly similar to Homo sapiens GRIP1 associated protein 1 (GRIPAP1), transcript variant 1, mRNA OS=Homo sapiens PE=2 SV=1;s	5	9	9	9	0	0	6	7	2	1	0	0	0	0	3	3	1	0	1	1	3	3	1	0	1	0	0	0	0	0	0	1	2	1	0	0	0	0	6	7	2
571	B2RC75;A0A0G2JMP8;A0A0G2JMM6;A0A087WVI4;A0A140VJX7;A0A0G2JPL6;A0A0G2JP95;A0A087WT65;Q7Z404;A0A024R4Q7;C9JFU4;A0A0G2JNC6	B2RC75;A0A0G2JMP8;A0A0G2JMM6;A0A087WVI4;A0A140VJX7;A0A0G2JPL6;A0A0G2JP95;A0A087WT65;Q7Z404;A0A024R4Q7	3;3;3;3;3;3;3;3;3;2;1;1	3;3;3;3;3;3;3;3;3;2;1;1	3;3;3;3;3;3;3;3;3;2;1;1	Transmembrane channel-like protein;Transmembrane channel-like protein 4	TMC4	tr|B2RC75|B2RC75_HUMAN Transmembrane channel-like protein OS=Homo sapiens PE=2 SV=1;tr|A0A0G2JMP8|A0A0G2JMP8_HUMAN Transmembrane channel-like protein OS=Homo sapiens GN=TMC4 PE=1 SV=1;tr|A0A0G2JMM6|A0A0G2JMM6_HUMAN Transmembrane channel-like protein OS=Hom	12	3	3	3	0	0	1	1	0	0	0	0	0	0	0	1	0	0	1	1	2	2	2	2	2	0	1	1	1	0	1	0	0	0	1	1	0	0	1	1	0
572	A0A087WTA5;E7ERK9;Q9UI10;Q9Y3W7;Q71US4;Q59FC8;A0A087WW69;Q9HBP7;F8W8L6;B4DUP5	A0A087WTA5;E7ERK9;Q9UI10;Q9Y3W7;Q71US4	3;3;3;2;2;1;1;1;1;1	3;3;3;2;2;1;1;1;1;1	3;3;3;2;2;1;1;1;1;1	Translation initiation factor eIF-2B subunit delta	EIF2B4;DKFZp586J0119	tr|A0A087WTA5|A0A087WTA5_HUMAN Translation initiation factor eIF-2B subunit delta OS=Homo sapiens GN=EIF2B4 PE=1 SV=1;tr|E7ERK9|E7ERK9_HUMAN Translation initiation factor eIF-2B subunit delta OS=Homo sapiens GN=EIF2B4 PE=1 SV=1;sp|Q9UI10|EI2BD_HUMAN Transl	10	3	3	3	0	0	1	1	1	1	1	1	0	0	0	2	2	3	1	1	1	1	0	0	0	0	0	0	0	0	1	1	1	1	1	1	0	0	1	1	1
573	A0A087WTB8;A0A140VJZ4;P15374;Q5TBK7	A0A087WTB8;A0A140VJZ4;P15374;Q5TBK7	5;5;5;4	5;5;5;4	5;5;5;4	Ubiquitin carboxyl-terminal hydrolase;Ubiquitin carboxyl-terminal hydrolase isozyme L3	UCHL3	tr|A0A087WTB8|A0A087WTB8_HUMAN Ubiquitin carboxyl-terminal hydrolase OS=Homo sapiens GN=UCHL3 PE=1 SV=1;tr|A0A140VJZ4|A0A140VJZ4_HUMAN Ubiquitin carboxyl-terminal hydrolase OS=Homo sapiens PE=2 SV=1;sp|P15374|UCHL3_HUMAN Ubiquitin carboxyl-terminal hydrola	4	5	5	5	0	0	3	2	2	1	1	1	1	1	0	2	4	4	0	0	1	1	0	0	0	0	0	0	0	0	2	2	3	2	0	0	0	0	3	2	2
574	Q5T985;A0A087WTE1;A2RTY6;D3DRR6;P19823;Q5T987;B4DM79;CON__Q9TRI1	Q5T985;A0A087WTE1;A2RTY6;D3DRR6;P19823	9;9;9;9;9;4;4;3	9;9;9;9;9;4;4;3	9;9;9;9;9;4;4;3	Inter-alpha-trypsin inhibitor heavy chain H2	ITIH2	tr|Q5T985|Q5T985_HUMAN Inter-alpha-trypsin inhibitor heavy chain H2 OS=Homo sapiens GN=ITIH2 PE=1 SV=1;tr|A0A087WTE1|A0A087WTE1_HUMAN Inter-alpha-trypsin inhibitor heavy chain H2 OS=Homo sapiens GN=ITIH2 PE=1 SV=1;tr|A2RTY6|A2RTY6_HUMAN Inter-alpha (Globul	8	9	9	9	0	0	1	3	7	4	1	2	2	3	0	3	2	1	0	0	0	0	0	0	0	0	0	1	1	1	4	4	1	1	0	0	0	0	1	3	7
575	A0A087WTP3;Q92945;M0R0I5;B4DV73;M0QYH3;M0QXW7;M0R3J3;M0QYG1;M0R0C6;M0R251;M0R263	A0A087WTP3;Q92945;M0R0I5;B4DV73	16;16;8;8;5;4;3;2;2;1;1	16;16;8;8;5;4;3;2;2;1;1	13;13;6;6;4;3;2;1;1;0;0	Far upstream element-binding protein 2	KHSRP	tr|A0A087WTP3|A0A087WTP3_HUMAN Far upstream element-binding protein 2 OS=Homo sapiens GN=KHSRP PE=1 SV=1;sp|Q92945|FUBP2_HUMAN Far upstream element-binding protein 2 OS=Homo sapiens GN=KHSRP PE=1 SV=4;tr|M0R0I5|M0R0I5_HUMAN Far upstream element-binding pro	11	16	16	13	1	0	6	7	10	11	6	7	3	4	6	10	4	4	5	4	7	9	4	5	5	0	4	5	15	10	4	4	8	8	6	4	1	0	6	7	10
576	A0A087WTU3;Q53GI2;Q9Y6I9;C9JL43;C9JUC3;C9J7N0;C9JXQ7;C9JHH5	A0A087WTU3;Q53GI2;Q9Y6I9	3;3;3;1;1;1;1;1	3;3;3;1;1;1;1;1	3;3;3;1;1;1;1;1	Testis-expressed sequence 264 protein	TEX264	tr|A0A087WTU3|A0A087WTU3_HUMAN Testis-expressed sequence 264 protein OS=Homo sapiens GN=TEX264 PE=1 SV=1;tr|Q53GI2|Q53GI2_HUMAN Testis expressed sequence 264 variant (Fragment) OS=Homo sapiens PE=2 SV=1;sp|Q9Y6I9|TX264_HUMAN Testis-expressed sequence 264 p	8	3	3	3	1	0	1	1	0	0	0	0	0	0	2	0	0	0	0	1	2	1	0	0	0	0	0	1	2	1	0	0	0	0	0	0	1	0	1	1	0
577	C9JXR7;A0A087WU32;Q5HYI3;A8MVM1;P42574	C9JXR7;A0A087WU32;Q5HYI3;A8MVM1;P42574	1;1;1;1;1	1;1;1;1;1	1;1;1;1;1	Caspase-3;Caspase-3 subunit p17;Caspase-3 subunit p12	CASP3;DKFZp686N1815	tr|C9JXR7|C9JXR7_HUMAN Caspase-3 (Fragment) OS=Homo sapiens GN=CASP3 PE=1 SV=2;tr|A0A087WU32|A0A087WU32_HUMAN Caspase-3 OS=Homo sapiens GN=CASP3 PE=1 SV=1;tr|Q5HYI3|Q5HYI3_HUMAN Putative uncharacterized protein DKFZp686N1815 OS=Homo sapiens GN=DKFZp686N181	5	1	1	1	0	0	1	1	1	1	0	1	1	1	1	1	1	1	0	0	1	1	0	1	0	0	1	0	0	0	1	1	1	1	1	1	0	0	1	1	1
578	B4DH58;A0A087WU53;Q9H0U3;A8MUP5;Q96SP2	B4DH58;A0A087WU53;Q9H0U3;A8MUP5;Q96SP2	6;6;6;3;3	6;6;6;3;3	6;6;6;3;3	Magnesium transporter protein 1	MAGT1	tr|B4DH58|B4DH58_HUMAN cDNA FLJ56344, highly similar to Implantation-associated protein OS=Homo sapiens PE=2 SV=1;tr|A0A087WU53|A0A087WU53_HUMAN Magnesium transporter protein 1 OS=Homo sapiens GN=MAGT1 PE=1 SV=1;sp|Q9H0U3|MAGT1_HUMAN Magnesium transporter	5	6	6	6	2	2	4	4	4	4	3	3	2	2	2	5	3	3	4	4	5	5	5	5	4	4	3	3	4	3	5	5	5	4	4	4	2	2	4	4	4
579	A0A087WUB9;Q8WYA6	A0A087WUB9;Q8WYA6	4;4	4;4	4;4	Beta-catenin-like protein 1	CTNNBL1	tr|A0A087WUB9|A0A087WUB9_HUMAN Beta-catenin-like protein 1 OS=Homo sapiens GN=CTNNBL1 PE=1 SV=1;sp|Q8WYA6|CTBL1_HUMAN Beta-catenin-like protein 1 OS=Homo sapiens GN=CTNNBL1 PE=1 SV=1	2	4	4	4	0	0	0	0	1	1	0	0	0	0	2	1	1	2	0	0	0	1	0	0	0	0	0	0	1	1	1	1	1	1	0	0	0	0	0	0	1
580	B4DDB9;A0A087WUC6;E9PI68;Q15005;E9PL01;E9PRB9;H0YE04	B4DDB9;A0A087WUC6;E9PI68;Q15005;E9PL01;E9PRB9	7;7;7;7;6;4;2	7;7;7;7;6;4;2	7;7;7;7;6;4;2	Signal peptidase complex subunit 2	SPCS2	tr|B4DDB9|B4DDB9_HUMAN cDNA FLJ56339, highly similar to Signal peptidase complex subunit 2 (EC 3.4.-.-) OS=Homo sapiens PE=2 SV=1;tr|A0A087WUC6|A0A087WUC6_HUMAN Signal peptidase complex subunit 2 OS=Homo sapiens GN=SPCS2 PE=1 SV=1;tr|E9PI68|E9PI68_HUMAN Si	7	7	7	7	1	0	4	4	5	2	1	1	0	0	2	1	1	1	1	0	4	4	2	3	3	1	2	3	1	0	1	2	4	3	3	2	1	0	4	4	5
581	G3V4U3;Q7Z5R2;Q9H4B1;A0A087WV79;A0A087WUJ8;A0A087X174;A0A087WZR1;A8K0H0;P40305	G3V4U3;Q7Z5R2;Q9H4B1;A0A087WV79;A0A087WUJ8;A0A087X174;A0A087WZR1;A8K0H0;P40305	1;1;1;1;1;1;1;1;1	1;1;1;1;1;1;1;1;1	1;1;1;1;1;1;1;1;1	Interferon alpha-inducible protein 27, mitochondrial	IFI27;ISG12;P27	tr|G3V4U3|G3V4U3_HUMAN Interferon alpha-inducible protein 27, mitochondrial (Fragment) OS=Homo sapiens GN=IFI27 PE=1 SV=1;tr|Q7Z5R2|Q7Z5R2_HUMAN Interferon-induced ISG12c delta isoform (Fragment) OS=Homo sapiens GN=ISG12 PE=2 SV=1;tr|Q9H4B1|Q9H4B1_HUMAN IS	9	1	1	1	0	0	0	0	0	0	1	1	0	0	0	0	0	0	0	0	0	0	0	0	0	0	0	0	0	0	0	0	0	0	0	0	0	0	0	0	0
582	A0A087WUL2;P49720;A0A087WXQ8;A0A087WY10	A0A087WUL2;P49720;A0A087WXQ8;A0A087WY10	2;2;1;1	2;2;1;1	2;2;1;1	Proteasome subunit beta type-3	PSMB3	tr|A0A087WUL2|A0A087WUL2_HUMAN Proteasome subunit beta type-3 (Fragment) OS=Homo sapiens GN=PSMB3 PE=1 SV=1;sp|P49720|PSB3_HUMAN Proteasome subunit beta type-3 OS=Homo sapiens GN=PSMB3 PE=1 SV=2;tr|A0A087WXQ8|A0A087WXQ8_HUMAN Proteasome subunit beta type-3	4	2	2	2	0	0	0	0	0	0	0	0	0	0	0	2	0	0	0	0	0	1	0	0	0	0	0	0	1	0	0	0	0	0	0	0	0	0	0	0	0
583	A0A087WUQ6;Q7L4Q3;P07203;Q6NSD4;X5DQZ7;A0A024R2T1;X5D926	A0A087WUQ6;Q7L4Q3;P07203;Q6NSD4	6;6;6;4;1;1;1	6;6;6;4;1;1;1	6;6;6;4;1;1;1	Glutathione peroxidase;Glutathione peroxidase 1	GPX1	tr|A0A087WUQ6|A0A087WUQ6_HUMAN Glutathione peroxidase OS=Homo sapiens GN=GPX1 PE=1 SV=1;tr|Q7L4Q3|Q7L4Q3_HUMAN Glutathione peroxidase OS=Homo sapiens GN=GPX1 PE=2 SV=1;sp|P07203|GPX1_HUMAN Glutathione peroxidase 1 OS=Homo sapiens GN=GPX1 PE=1 SV=4;tr|Q6NSD	7	6	6	6	0	1	1	2	5	5	1	2	3	3	0	2	3	1	3	3	3	3	4	3	3	2	1	3	3	4	1	1	2	2	2	2	0	1	1	2	5
584	E7ETK0;A0A087WUS0;P62847	E7ETK0;A0A087WUS0;P62847	4;4;4	4;4;4	4;4;4	40S ribosomal protein S24	RPS24	tr|E7ETK0|E7ETK0_HUMAN 40S ribosomal protein S24 OS=Homo sapiens GN=RPS24 PE=1 SV=1;tr|A0A087WUS0|A0A087WUS0_HUMAN 40S ribosomal protein S24 OS=Homo sapiens GN=RPS24 PE=1 SV=1;sp|P62847|RS24_HUMAN 40S ribosomal protein S24 OS=Homo sapiens GN=RPS24 PE=1 SV=	3	4	4	4	1	1	3	3	3	2	1	2	2	2	1	4	3	3	3	2	2	2	2	2	1	1	1	2	2	2	3	2	2	2	3	1	1	1	3	3	3
585	Q8N5A0;A0A087WUT6;O60841;D3DVI5;B3KM86;Q05CQ1;A0JLR8;Q59FL4;Q9H2L5	Q8N5A0;A0A087WUT6;O60841;D3DVI5;B3KM86	16;16;16;9;8;6;4;1;1	16;16;16;9;8;6;4;1;1	16;16;16;9;8;6;4;1;1	Eukaryotic translation initiation factor 5B	EIF5B	tr|Q8N5A0|Q8N5A0_HUMAN Eukaryotic translation initiation factor 5B OS=Homo sapiens GN=EIF5B PE=1 SV=1;tr|A0A087WUT6|A0A087WUT6_HUMAN Eukaryotic translation initiation factor 5B OS=Homo sapiens GN=EIF5B PE=1 SV=1;sp|O60841|IF2P_HUMAN Eukaryotic translation	9	16	16	16	1	1	10	11	11	10	6	7	4	5	4	8	5	6	4	2	2	3	2	1	0	0	1	1	3	3	4	3	2	3	3	3	1	1	10	11	11
586	A0A087WUX8;Q68DW4;A0A087WYF7;Q6UXV4	A0A087WUX8;Q68DW4;A0A087WYF7;Q6UXV4	2;2;2;2	2;2;2;2	2;2;2;2	MICOS complex subunit MIC27	APOOL;DKFZp779P1227	tr|A0A087WUX8|A0A087WUX8_HUMAN MICOS complex subunit OS=Homo sapiens GN=APOOL PE=1 SV=1;tr|Q68DW4|Q68DW4_HUMAN MICOS complex subunit OS=Homo sapiens GN=DKFZp779P1227 PE=2 SV=1;tr|A0A087WYF7|A0A087WYF7_HUMAN MICOS complex subunit OS=Homo sapiens GN=APOOL PE	4	2	2	2	1	1	1	1	0	0	0	0	0	0	0	0	0	0	1	0	1	1	0	0	1	0	1	0	0	1	0	0	0	1	0	1	1	1	1	1	0
587	X6R6A3;A0A087WV34;A0A087X0W3;Q8WWB7	X6R6A3;A0A087WV34;A0A087X0W3;Q8WWB7	1;1;1;1	1;1;1;1	1;1;1;1	Glycosylated lysosomal membrane protein	GLMP	tr|X6R6A3|X6R6A3_HUMAN Glycosylated lysosomal membrane protein OS=Homo sapiens GN=GLMP PE=1 SV=1;tr|A0A087WV34|A0A087WV34_HUMAN Glycosylated lysosomal membrane protein OS=Homo sapiens GN=GLMP PE=1 SV=1;tr|A0A087X0W3|A0A087X0W3_HUMAN Glycosylated lysosomal	4	1	1	1	0	0	1	1	1	1	0	1	0	0	0	0	0	0	0	0	0	0	0	0	0	0	0	0	0	0	0	0	0	0	0	0	0	0	1	1	1
588	A0A087WV52;Q9BUN6;Q53H77;Q53GN7;Q9NP92	A0A087WV52;Q9BUN6;Q53H77;Q53GN7;Q9NP92	2;2;2;2;2	2;2;2;2;2	2;2;2;2;2	28S ribosomal protein S30, mitochondrial	MRPS30	tr|A0A087WV52|A0A087WV52_HUMAN 28S ribosomal protein S30, mitochondrial OS=Homo sapiens GN=MRPS30 PE=1 SV=1;tr|Q9BUN6|Q9BUN6_HUMAN MRPS30 protein (Fragment) OS=Homo sapiens GN=MRPS30 PE=2 SV=2;tr|Q53H77|Q53H77_HUMAN Mitochondrial ribosomal protein S30 vari	5	2	2	2	0	0	1	1	0	1	1	0	0	0	0	1	0	0	0	0	0	0	0	1	0	0	0	0	0	0	1	1	1	1	0	0	0	0	1	1	0
589	A0A087WV73;P46087;F5GWB7;F5H709;F5H5X6;F5H359;F5GYR3;F5H8G6	A0A087WV73;P46087	15;15;4;4;4;3;3;2	15;15;4;4;4;3;3;2	15;15;4;4;4;3;3;2	Probable 28S rRNA (cytosine(4447)-C(5))-methyltransferase	NOP2	tr|A0A087WV73|A0A087WV73_HUMAN Probable 28S rRNA (cytosine(4447)-C(5))-methyltransferase OS=Homo sapiens GN=NOP2 PE=1 SV=1;sp|P46087|NOP2_HUMAN Probable 28S rRNA (cytosine(4447)-C(5))-methyltransferase OS=Homo sapiens GN=NOP2 PE=1 SV=2	8	15	15	15	3	1	6	6	8	8	6	6	2	0	6	7	5	5	2	2	1	0	1	1	1	1	1	2	12	9	6	5	3	3	3	2	3	1	6	6	8
590	J3KSI4;I3L1D2;A0A0S2Z4T4;I3L4E0;J3QS48;I3L295;Q96N63;Q96K24;J3KT75;B4DMY7;J3QW43;J3QRD5;Q9H3L2;B2RB74;A0A0S2Z4W8;B4DLH7;Q1HDL3;A0A087WV81;O75352;I3L405;I3L261;J3KTK8;J3QQZ4	J3KSI4;I3L1D2;A0A0S2Z4T4;I3L4E0;J3QS48;I3L295;Q96N63;Q96K24;J3KT75;B4DMY7;J3QW43;J3QRD5;Q9H3L2;B2RB74;A0A0S2Z4W8;B4DLH7;Q1HDL3;A0A087WV81;O75352;I3L405;I3L261;J3KTK8;J3QQZ4	2;2;2;2;2;2;2;2;2;2;2;2;2;2;2;2;2;2;2;1;1;1;1	2;2;2;2;2;2;2;2;2;2;2;2;2;2;2;2;2;2;2;1;1;1;1	2;2;2;2;2;2;2;2;2;2;2;2;2;2;2;2;2;2;2;1;1;1;1	Mannose-P-dolichol utilization defect 1 protein	MPDU1;HBEBP2BPA	tr|J3KSI4|J3KSI4_HUMAN Mannose-P-dolichol utilization defect 1 protein OS=Homo sapiens GN=MPDU1 PE=1 SV=1;tr|I3L1D2|I3L1D2_HUMAN Mannose-P-dolichol utilization defect 1 protein OS=Homo sapiens GN=MPDU1 PE=1 SV=1;tr|A0A0S2Z4T4|A0A0S2Z4T4_HUMAN Mannose-P-dol	23	2	2	2	1	1	1	1	1	0	0	0	1	1	0	1	1	2	1	2	1	1	1	2	2	2	1	0	0	0	1	1	1	1	1	1	1	1	1	1	1
591	Q6IAK0;B4DTQ5;A0A087WVA1;P62341	Q6IAK0;B4DTQ5;A0A087WVA1;P62341	1;1;1;1	1;1;1;1	1;1;1;1	Selenoprotein T	SELT	tr|Q6IAK0|Q6IAK0_HUMAN Selenoprotein T OS=Homo sapiens GN=SELT PE=1 SV=1;tr|B4DTQ5|B4DTQ5_HUMAN Selenoprotein T OS=Homo sapiens PE=2 SV=1;tr|A0A087WVA1|A0A087WVA1_HUMAN Selenoprotein T OS=Homo sapiens GN=SELT PE=1 SV=1;sp|P62341|SELT_HUMAN Selenoprotein T	4	1	1	1	0	0	0	1	1	1	0	0	0	0	0	1	0	0	0	0	0	0	0	0	0	0	0	0	1	0	0	0	0	0	0	0	0	0	0	1	1
592	B2RD24;A0A087WVM4;B7ZM99;Q6UB35;Q4VXM1;Q4VXM0;Q8WX68	B2RD24;A0A087WVM4;B7ZM99;Q6UB35	4;4;4;4;1;1;1	3;3;3;3;1;1;1	3;3;3;3;1;1;1	Monofunctional C1-tetrahydrofolate synthase, mitochondrial	MTHFD1L	tr|B2RD24|B2RD24_HUMAN cDNA, FLJ96424 OS=Homo sapiens PE=2 SV=1;tr|A0A087WVM4|A0A087WVM4_HUMAN Monofunctional C1-tetrahydrofolate synthase, mitochondrial OS=Homo sapiens GN=MTHFD1L PE=1 SV=1;tr|B7ZM99|B7ZM99_HUMAN MTHFD1L protein OS=Homo sapiens GN=MTHFD1L	7	4	3	3	0	0	1	1	3	2	2	1	0	1	1	3	1	2	2	1	2	1	1	1	1	1	1	1	0	0	2	1	0	1	1	1	0	0	1	0	2
593	A0A087WVQ6;Q00610;J3KS13;A0A087WX41;P53675;K7EJJ5;J3KSQ2;J3KRF5;J3QL20;A4FU99;F5H5N6	A0A087WVQ6;Q00610	59;59;19;12;12;8;5;4;3;2;1	59;59;19;12;12;8;5;4;3;2;1	59;59;19;12;12;8;5;4;3;2;1	Clathrin heavy chain;Clathrin heavy chain 1	CLTC	tr|A0A087WVQ6|A0A087WVQ6_HUMAN Clathrin heavy chain OS=Homo sapiens GN=CLTC PE=1 SV=1;sp|Q00610|CLH1_HUMAN Clathrin heavy chain 1 OS=Homo sapiens GN=CLTC PE=1 SV=5	11	59	59	59	14	15	30	32	38	38	22	22	33	38	39	38	43	43	26	23	33	36	37	39	37	29	12	19	36	35	30	28	27	25	16	13	14	15	30	32	38
594	A0A087WVZ9;E5KT65;P19388;B4DJ89;A0A087WWX0;A0A0A0MQR7;A0A087WVN5	A0A087WVZ9;E5KT65;P19388;B4DJ89;A0A087WWX0;A0A0A0MQR7	6;6;6;5;5;5;2	6;6;6;5;5;5;2	6;6;6;5;5;5;2	DNA-directed RNA polymerases I, II, and III subunit RPABC1	POLR2E	tr|A0A087WVZ9|A0A087WVZ9_HUMAN DNA-directed RNA polymerases I, II, and III subunit RPABC1 OS=Homo sapiens GN=POLR2E PE=1 SV=1;tr|E5KT65|E5KT65_HUMAN DNA-directed RNA polymerase subunit RPABC1 OS=Homo sapiens PE=3 SV=1;sp|P19388|RPAB1_HUMAN DNA-directed RNA	7	6	6	6	0	0	3	3	4	3	2	2	1	2	2	4	3	2	1	0	1	1	1	1	1	1	1	1	2	2	4	4	4	3	1	1	0	0	3	3	4
595	A0A087WW23;P20292	A0A087WW23;P20292	3;3	3;3	3;3	Arachidonate 5-lipoxygenase-activating protein	ALOX5AP	tr|A0A087WW23|A0A087WW23_HUMAN Arachidonate 5-lipoxygenase-activating protein OS=Homo sapiens GN=ALOX5AP PE=1 SV=1;sp|P20292|AL5AP_HUMAN Arachidonate 5-lipoxygenase-activating protein OS=Homo sapiens GN=ALOX5AP PE=1 SV=2	2	3	3	3	0	0	2	2	2	3	1	1	3	3	0	1	0	0	0	0	0	0	0	0	0	0	1	1	0	0	1	1	2	2	1	1	0	0	2	2	2
596	A0A140VJU5;A0A087WW40;Q9Y371	A0A140VJU5;A0A087WW40;Q9Y371	4;4;4	3;3;3	3;3;3	Endophilin-B1	SH3GLB1	tr|A0A140VJU5|A0A140VJU5_HUMAN SH3-domain GRB2-like endophilin B1, isoform CRA_a OS=Homo sapiens GN=SH3GLB1 PE=2 SV=1;tr|A0A087WW40|A0A087WW40_HUMAN Endophilin-B1 OS=Homo sapiens GN=SH3GLB1 PE=1 SV=1;sp|Q9Y371|SHLB1_HUMAN Endophilin-B1 OS=Homo sapiens GN=S	3	4	3	3	3	2	2	3	2	3	3	3	2	3	1	3	3	3	3	3	3	2	2	2	1	1	2	3	2	3	3	3	3	3	2	3	2	1	1	2	2
597	C9JAG1;G1UI38;Q8WU57;C9J9I1;A0A087WW58;Q9C0D9	C9JAG1;G1UI38;Q8WU57;C9J9I1;A0A087WW58;Q9C0D9	1;1;1;1;1;1	1;1;1;1;1;1	1;1;1;1;1;1	Ethanolaminephosphotransferase 1	EPT1;SELI	tr|C9JAG1|C9JAG1_HUMAN Ethanolaminephosphotransferase 1 (Fragment) OS=Homo sapiens GN=EPT1 PE=1 SV=1;tr|G1UI38|G1UI38_HUMAN Ethanolaminephosphotransferase 1 (Fragment) OS=Homo sapiens GN=EPT1 PE=2 SV=1;tr|Q8WU57|Q8WU57_HUMAN Putative uncharacterized protei	6	1	1	1	0	0	0	0	1	1	1	1	0	0	0	1	1	1	0	0	0	0	0	1	1	1	0	0	1	0	1	0	1	1	0	0	0	0	0	0	1
598	B2R6D0;A0A087WW66;Q99460;Q05BX4;Q05CW6;C9J9M4;H7BZR6;H7C378	B2R6D0;A0A087WW66;Q99460;Q05BX4;Q05CW6	16;16;16;13;13;5;4;2	16;16;16;13;13;5;4;2	16;16;16;13;13;5;4;2	26S proteasome non-ATPase regulatory subunit 1	PSMD1	tr|B2R6D0|B2R6D0_HUMAN cDNA, FLJ92896, highly similar to Homo sapiens proteasome (prosome, macropain) 26S subunit, non-ATPase, 1 (PSMD1), mRNA OS=Homo sapiens PE=2 SV=1;tr|A0A087WW66|A0A087WW66_HUMAN 26S proteasome non-ATPase regulatory subunit 1 OS=Homo s	8	16	16	16	0	1	7	7	11	11	6	6	5	5	3	7	5	6	3	3	5	4	2	3	3	3	2	3	3	3	6	4	5	5	1	1	0	1	7	7	11
599	A0A0C4DGZ0;A0A087WWE2;P24928;Q15161;B4DET1	A0A0C4DGZ0;A0A087WWE2;P24928	6;6;6;1;1	6;6;6;1;1	6;6;6;1;1	DNA-directed RNA polymerase;DNA-directed RNA polymerase II subunit RPB1	POLR2A	tr|A0A0C4DGZ0|A0A0C4DGZ0_HUMAN DNA-directed RNA polymerase subunit OS=Homo sapiens GN=POLR2A PE=1 SV=1;tr|A0A087WWE2|A0A087WWE2_HUMAN DNA-directed RNA polymerase subunit OS=Homo sapiens GN=POLR2A PE=1 SV=1;sp|P24928|RPB1_HUMAN DNA-directed RNA polymerase I	5	6	6	6	0	0	1	1	2	2	0	0	0	1	1	2	2	2	1	0	1	0	1	1	0	0	0	0	1	1	1	1	2	2	1	0	0	0	1	1	2
600	A0A087WWM1;A6ZIF0;A6ZIE5;Q7Z549;A6ZIE7;A6ZIE6;A6ZIE4;B6ECB3;A6ZIE3;A6ZIE2;A5YRV2;A0A087WVJ0;Q7Z546;B1AVQ7;A5YRV0;A6ZID7;A0A087X0L2;A6ZID6;A0A0A0MRB3;A5YRU8;B6ECA3;A0A0A0MSH4;A5YRU5;A0A0C4DGW3;A0A087X2A4;B4DWK6;P15941;A6ZID5;Q7Z551	A0A087WWM1;A6ZIF0;A6ZIE5;Q7Z549;A6ZIE7;A6ZIE6;A6ZIE4;B6ECB3;A6ZIE3;A6ZIE2;A5YRV2;A0A087WVJ0;Q7Z546;B1AVQ7;A5YRV0;A6ZID7;A0A087X0L2;A6ZID6;A0A0A0MRB3;A5YRU8;B6ECA3;A0A0A0MSH4;A5YRU5;A0A0C4DGW3;A0A087X2A4;B4DWK6;P15941;A6ZID5	4;3;3;3;3;3;3;3;3;3;3;3;3;3;3;3;3;3;3;3;3;3;3;3;3;3;3;2;1	4;3;3;3;3;3;3;3;3;3;3;3;3;3;3;3;3;3;3;3;3;3;3;3;3;3;3;2;1	4;3;3;3;3;3;3;3;3;3;3;3;3;3;3;3;3;3;3;3;3;3;3;3;3;3;3;2;1	Mucin-1;Mucin-1 subunit alpha;Mucin-1 subunit beta	MUC1	tr|A0A087WWM1|A0A087WWM1_HUMAN Mucin-1 OS=Homo sapiens GN=MUC1 PE=1 SV=1;tr|A6ZIF0|A6ZIF0_HUMAN MUC1 isoform M15 OS=Homo sapiens GN=MUC1 PE=2 SV=1;tr|A6ZIE5|A6ZIE5_HUMAN MUC1 isoform M11 OS=Homo sapiens GN=MUC1 PE=2 SV=1;tr|Q7Z549|Q7Z549_HUMAN Mucin short	29	4	4	4	1	1	0	0	0	0	0	1	0	0	0	0	0	0	0	1	4	4	0	0	0	0	1	1	1	1	0	0	1	1	1	1	1	1	0	0	0
601	A0A087WWP4;Q96T37;Q59EY1	A0A087WWP4;Q96T37	3;3;1	3;3;1	3;3;1	Putative RNA-binding protein 15	RBM15	tr|A0A087WWP4|A0A087WWP4_HUMAN Putative RNA-binding protein 15 OS=Homo sapiens GN=RBM15 PE=1 SV=1;sp|Q96T37|RBM15_HUMAN Putative RNA-binding protein 15 OS=Homo sapiens GN=RBM15 PE=1 SV=2	3	3	3	3	0	0	1	3	3	3	0	0	1	1	0	0	0	1	0	0	0	0	0	0	0	0	0	0	0	0	1	1	1	1	0	0	0	0	1	3	3
602	B4DY46;O00184;A0A087WWS7;Q53GF4;Q15833;M0R0M7;M0QZ54;M0R118;M0R1A1;R4GMY7;M0R376;M0R0D4;A0A087WUN8;Q8WYX9	B4DY46;O00184;A0A087WWS7;Q53GF4;Q15833;M0R0M7	9;9;9;9;9;6;2;2;2;1;1;1;1;1	9;9;9;9;9;6;2;2;2;1;1;1;1;1	9;9;9;9;9;6;2;2;2;1;1;1;1;1	Syntaxin-binding protein 2	STXBP2	tr|B4DY46|B4DY46_HUMAN cDNA FLJ53447, highly similar to Syntaxin-binding protein 2 OS=Homo sapiens PE=2 SV=1;tr|O00184|O00184_HUMAN Hunc18b2 OS=Homo sapiens PE=2 SV=1;tr|A0A087WWS7|A0A087WWS7_HUMAN Syntaxin-binding protein 2 OS=Homo sapiens GN=STXBP2 PE=1	14	9	9	9	0	0	4	4	1	1	0	0	2	2	1	6	3	4	0	1	2	3	0	0	1	0	0	0	0	2	5	4	3	2	1	1	0	0	4	4	1
603	Q53FL4;A0A087WX08;Q59EK1;Q5VU08;Q9UEY8	Q53FL4;A0A087WX08;Q59EK1;Q5VU08;Q9UEY8	1;1;1;1;1	1;1;1;1;1	1;1;1;1;1	Gamma-adducin	ADD3	tr|Q53FL4|Q53FL4_HUMAN Adducin 3 isoform a variant (Fragment) OS=Homo sapiens PE=2 SV=1;tr|A0A087WX08|A0A087WX08_HUMAN Gamma-adducin OS=Homo sapiens GN=ADD3 PE=1 SV=1;tr|Q59EK1|Q59EK1_HUMAN Adducin 3 isoform a variant (Fragment) OS=Homo sapiens PE=2 SV=1;t	5	1	1	1	0	1	0	0	0	0	0	0	0	0	0	0	0	1	1	1	1	0	1	1	1	1	0	1	0	0	0	0	0	0	0	0	0	1	0	0	0
604	Q68E00;A0A087WX59;Q16186;A0A087WUX6;B4DMP7	Q68E00;A0A087WX59;Q16186;A0A087WUX6;B4DMP7	2;2;2;1;1	2;2;2;1;1	2;2;2;1;1	Proteasomal ubiquitin receptor ADRM1	DKFZp686G2045;ADRM1	tr|Q68E00|Q68E00_HUMAN Putative uncharacterized protein DKFZp686G2045 (Fragment) OS=Homo sapiens GN=DKFZp686G2045 PE=4 SV=2;tr|A0A087WX59|A0A087WX59_HUMAN Proteasomal ubiquitin receptor ADRM1 OS=Homo sapiens GN=ADRM1 PE=1 SV=1;sp|Q16186|ADRM1_HUMAN Proteas	5	2	2	2	1	1	1	1	2	2	1	2	1	1	2	2	2	1	1	2	2	2	1	1	0	1	1	0	2	2	0	1	2	2	1	1	1	1	1	1	2
605	B4E2V7;A0A087WXB0;A8K2G0;O15126;Q96AZ4;A0A087WU14;B4DP10;A0A087WZA6	B4E2V7;A0A087WXB0;A8K2G0;O15126;Q96AZ4;A0A087WU14;B4DP10	3;3;3;3;2;2;2;1	3;3;3;3;2;2;2;1	3;3;3;3;2;2;2;1	Secretory carrier-associated membrane protein 1	SCAMP1	tr|B4E2V7|B4E2V7_HUMAN cDNA FLJ54243, highly similar to Secretory carrier-associated membrane protein1 OS=Homo sapiens PE=2 SV=1;tr|A0A087WXB0|A0A087WXB0_HUMAN Secretory carrier-associated membrane protein 1 OS=Homo sapiens GN=SCAMP1 PE=1 SV=1;tr|A8K2G0|A8	8	3	3	3	0	0	0	1	0	0	1	0	0	0	0	0	0	1	0	1	1	1	0	0	0	0	1	0	0	1	0	0	0	0	0	0	0	0	0	1	0
606	E1B2J3;E9LUH3;D9ZNA4;D3YJ43;D0UU70;C6KG45;A0A140VKC4;A0A087WXF0;E9LUH4;P51608;I6LM39;D6QZ43;A0A087X1U4;C6KG44;D5L9I5;A8K079;A0A087WVW7;A0A0D9SFX7;D5L9I4;B5MCB4;A0A0S2Z3U3;A0A0S2Z401;A0A075BPH5;A0A075BPP5	E1B2J3;E9LUH3;D9ZNA4;D3YJ43;D0UU70;C6KG45;A0A140VKC4;A0A087WXF0;E9LUH4;P51608;I6LM39;D6QZ43;A0A087X1U4;C6KG44;D5L9I5;A8K079;A0A087WVW7;A0A0D9SFX7;D5L9I4;B5MCB4;A0A0S2Z3U3;A0A0S2Z401	5;5;5;5;5;5;5;5;5;5;4;4;4;4;4;4;3;3;3;3;3;3;2;2	5;5;5;5;5;5;5;5;5;5;4;4;4;4;4;4;3;3;3;3;3;3;2;2	5;5;5;5;5;5;5;5;5;5;4;4;4;4;4;4;3;3;3;3;3;3;2;2	Methyl-CpG-binding protein 2	MECP2	tr|E1B2J3|E1B2J3_HUMAN Methyl CpG binding protein 2 transcript variant 1 OS=Homo sapiens GN=MECP2 PE=2 SV=1;tr|E9LUH3|E9LUH3_HUMAN Mutant methyl CpG binding protein 2 OS=Homo sapiens GN=MECP2 PE=2 SV=1;tr|D9ZNA4|D9ZNA4_HUMAN Mutant methyl CpG binding prote	24	5	5	5	1	0	1	1	4	3	2	2	3	3	0	1	2	1	1	1	2	3	2	2	2	2	1	1	2	2	1	1	1	1	1	1	1	0	1	1	4
607	A0A087WXI1;A0A140VJL0;Q6NVY1;B8ZZZ0;F8W8A6;B9A058;H7C400;H7BYI7;H7C1A5	A0A087WXI1;A0A140VJL0;Q6NVY1	7;7;7;3;2;2;1;1;1	7;7;7;3;2;2;1;1;1	7;7;7;3;2;2;1;1;1	3-hydroxyisobutyryl-CoA hydrolase, mitochondrial	HIBCH	tr|A0A087WXI1|A0A087WXI1_HUMAN 3-hydroxyisobutyryl-CoA hydrolase, mitochondrial OS=Homo sapiens GN=HIBCH PE=1 SV=1;tr|A0A140VJL0|A0A140VJL0_HUMAN 3-hydroxyisobutyryl-CoA hydrolase, mitochondrial OS=Homo sapiens PE=2 SV=1;sp|Q6NVY1|HIBCH_HUMAN 3-hydroxyisob	9	7	7	7	0	0	2	2	2	2	2	2	2	1	1	4	1	2	3	2	2	3	3	5	5	1	3	1	2	1	4	2	3	2	2	3	0	0	2	2	2
608	A0A087WXI2;Q9Y6R7;A0A087WUZ2	A0A087WXI2;Q9Y6R7	13;13;4	13;13;4	13;13;4	IgGFc-binding protein	FCGBP	tr|A0A087WXI2|A0A087WXI2_HUMAN IgGFc-binding protein OS=Homo sapiens GN=FCGBP PE=1 SV=1;sp|Q9Y6R7|FCGBP_HUMAN IgGFc-binding protein OS=Homo sapiens GN=FCGBP PE=1 SV=3	3	13	13	13	3	3	0	0	0	0	0	0	0	0	0	0	0	0	3	2	1	1	3	5	10	5	0	0	0	0	0	0	0	0	0	0	3	3	0	0	0
609	D3XNU5;A0A0U2ZQU7;A0A0E3XJU3;Q9UII7;A0A087WXI5;P12830;H3BVI7;B4DNH0;H3BNC6;A5D8W4;A0A087WX17;A0A087WU43;B3GN61	D3XNU5;A0A0U2ZQU7;A0A0E3XJU3;Q9UII7;A0A087WXI5;P12830;H3BVI7;B4DNH0;H3BNC6;A5D8W4;A0A087WX17;A0A087WU43;B3GN61	5;5;5;5;5;5;3;3;3;3;3;3;3	5;5;5;5;5;5;3;3;3;3;3;3;3	5;5;5;5;5;5;3;3;3;3;3;3;3	Cadherin-1;E-Cad/CTF1;E-Cad/CTF2;E-Cad/CTF3	CDH1	tr|D3XNU5|D3XNU5_HUMAN E-cadherin 1 OS=Homo sapiens GN=CDH1 PE=4 SV=1;tr|A0A0U2ZQU7|A0A0U2ZQU7_HUMAN E-cadherin 1 OS=Homo sapiens GN=CDH1 PE=4 SV=1;tr|A0A0E3XJU3|A0A0E3XJU3_HUMAN E-cadherin 1 OS=Homo sapiens GN=CDH1 PE=4 SV=1;tr|Q9UII7|Q9UII7_HUMAN E-cadhe	13	5	5	5	1	0	1	1	0	0	0	0	0	0	0	2	0	0	0	0	1	1	1	2	1	0	0	1	2	1	2	1	1	1	0	0	1	0	1	1	0
610	B4DEE5;A0A087WXS7;O43681;K7ERW9	B4DEE5;A0A087WXS7;O43681	3;3;3;1	3;3;3;1	3;3;3;1	ATPase ASNA1	ASNA1	tr|B4DEE5|B4DEE5_HUMAN cDNA FLJ60230, highly similar to Arsenical pump-driving ATPase (EC 3.6.3.16) OS=Homo sapiens PE=2 SV=1;tr|A0A087WXS7|A0A087WXS7_HUMAN ATPase ASNA1 OS=Homo sapiens GN=ASNA1 PE=1 SV=1;sp|O43681|ASNA_HUMAN ATPase ASNA1 OS=Homo sapiens G	4	3	3	3	0	0	1	1	2	3	2	2	1	2	2	3	2	3	2	0	2	2	2	2	1	0	1	1	2	1	3	1	2	1	1	0	0	0	1	1	2
611	Q6ZZB5;Q71V08;A0A087WXV8;F1T0C0;Q7Z3H1;F1T0B6;B2RB96;Q9NZN9;K7EPF4;I3L3R9;F1T0B5;F1T0C4	Q6ZZB5;Q71V08;A0A087WXV8;F1T0C0;Q7Z3H1;F1T0B6;B2RB96;Q9NZN9;K7EPF4;I3L3R9;F1T0B5;F1T0C4	3;3;3;3;3;3;3;3;2;2;2;2	3;3;3;3;3;3;3;3;2;2;2;2	3;3;3;3;3;3;3;3;2;2;2;2	Aryl-hydrocarbon-interacting protein-like 1	AIPL1;DKFZp686O2183	tr|Q6ZZB5|Q6ZZB5_HUMAN Aryl hydrocarbon receptor interacting protein-like 1 OS=Homo sapiens GN=AIPL1 PE=2 SV=1;tr|Q71V08|Q71V08_HUMAN Ah receptor-interacting protein OS=Homo sapiens PE=2 SV=1;tr|A0A087WXV8|A0A087WXV8_HUMAN Aryl-hydrocarbon-interacting prot	12	3	3	3	0	0	0	0	0	0	0	0	1	1	0	0	2	1	0	1	0	0	0	0	0	0	0	0	0	0	0	0	0	0	0	0	0	0	0	0	0
612	A0A087WY19;Q96CW6	A0A087WY19;Q96CW6	1;1	1;1	1;1	Probable RNA polymerase II nuclear localization protein SLC7A6OS	SLC7A6OS	tr|A0A087WY19|A0A087WY19_HUMAN Probable RNA polymerase II nuclear localization protein SLC7A6OS OS=Homo sapiens GN=SLC7A6OS PE=1 SV=1;sp|Q96CW6|S7A6O_HUMAN Probable RNA polymerase II nuclear localization protein SLC7A6OS OS=Homo sapiens GN=SLC7A6OS PE=1 SV	2	1	1	1	0	0	0	0	0	0	0	0	0	0	0	0	0	0	0	0	0	0	1	1	1	0	0	0	0	0	0	0	0	0	0	0	0	0	0	0	0
613	A0A087WY55;Q9NP79;Q9C063;Q5TGM0	A0A087WY55;Q9NP79;Q9C063;Q5TGM0	4;4;2;2	4;4;2;2	4;4;2;2	Vacuolar protein sorting-associated protein VTA1 homolog	VTA1	tr|A0A087WY55|A0A087WY55_HUMAN Chromosome 6 open reading frame 55, isoform CRA_b OS=Homo sapiens GN=VTA1 PE=1 SV=1;sp|Q9NP79|VTA1_HUMAN Vacuolar protein sorting-associated protein VTA1 homolog OS=Homo sapiens GN=VTA1 PE=1 SV=1;tr|Q9C063|Q9C063_HUMAN LYST-i	4	4	4	4	0	0	2	2	0	0	1	0	1	1	1	1	1	1	0	0	0	0	0	0	0	0	1	1	1	0	2	2	2	2	1	1	0	0	2	2	0
614	A0A087WY71;Q96CW1;C9JJ47;B4E304;E9PFW3;B4DNB9;C9JGT8;B4DJB1;C9JJD3;C9JTK4;B4DFM1;C9JPV8;B4DTI4;B7Z4N2	A0A087WY71;Q96CW1;C9JJ47;B4E304;E9PFW3;B4DNB9;C9JGT8;B4DJB1;C9JJD3;C9JTK4;B4DFM1	9;9;8;8;8;8;6;6;5;5;5;4;3;3	9;9;8;8;8;8;6;6;5;5;5;4;3;3	9;9;8;8;8;8;6;6;5;5;5;4;3;3	AP-2 complex subunit mu	AP2M1	tr|A0A087WY71|A0A087WY71_HUMAN AP-2 complex subunit mu OS=Homo sapiens GN=AP2M1 PE=1 SV=1;sp|Q96CW1|AP2M1_HUMAN AP-2 complex subunit mu OS=Homo sapiens GN=AP2M1 PE=1 SV=2;tr|C9JJ47|C9JJ47_HUMAN AP-2 complex subunit mu (Fragment) OS=Homo sapiens GN=AP2M1 PE	14	9	9	9	0	0	6	6	7	6	1	1	1	1	1	5	3	4	4	4	3	3	3	3	3	0	0	2	3	1	3	1	1	3	1	0	0	0	6	6	7
615	A0A087WY88;Q8N5M9;Q9BY51	A0A087WY88;Q8N5M9;Q9BY51	2;2;1	2;2;1	2;2;1	Protein jagunal homolog 1	JAGN1	tr|A0A087WY88|A0A087WY88_HUMAN Protein jagunal homolog 1 OS=Homo sapiens GN=JAGN1 PE=1 SV=1;sp|Q8N5M9|JAGN1_HUMAN Protein jagunal homolog 1 OS=Homo sapiens GN=JAGN1 PE=1 SV=1;tr|Q9BY51|Q9BY51_HUMAN GL009 OS=Homo sapiens PE=2 SV=1	3	2	2	2	1	1	0	0	1	0	1	1	1	1	1	2	2	2	1	1	1	1	0	0	0	1	1	1	1	1	1	1	1	1	1	0	1	1	0	0	1
616	B4DF48;A0A087WYF6;F8W7U3;J3KP36;E7ESD2;B7ZME8;A8K5W5;A0A0A0MR88;A0A096LPC5;Q9Y4E1;Q641Q2;Q6P0Q7;Q9Y4N4;B4E255;B3KMC4;B4DPK9;Q9NVB8;Q5SRD0	B4DF48;A0A087WYF6;F8W7U3;J3KP36;E7ESD2;B7ZME8;A8K5W5;A0A0A0MR88;A0A096LPC5;Q9Y4E1;Q641Q2;Q6P0Q7;Q9Y4N4;B4E255;B3KMC4;B4DPK9;Q9NVB8;Q5SRD0	2;2;2;2;2;2;2;2;2;2;2;1;1;1;1;1;1;1	2;2;2;2;2;2;2;2;2;2;2;1;1;1;1;1;1;1	2;2;2;2;2;2;2;2;2;2;2;1;1;1;1;1;1;1	WASH complex subunit FAM21C;WASH complex subunit FAM21A;Putative WASH complex subunit FAM21	FAM21A;FAM21C;DKFZp434O171;FAM21D	tr|B4DF48|B4DF48_HUMAN cDNA FLJ61221, highly similar to Protein FAM21C OS=Homo sapiens PE=2 SV=1;tr|A0A087WYF6|A0A087WYF6_HUMAN WASH complex subunit FAM21A OS=Homo sapiens GN=FAM21A PE=1 SV=1;tr|F8W7U3|F8W7U3_HUMAN WASH complex subunit FAM21A OS=Homo sapie	18	2	2	2	0	0	0	0	0	0	0	0	0	0	0	0	0	0	0	0	1	1	0	0	0	0	0	0	0	0	0	0	0	0	0	0	0	0	0	0	0
617	A0A087WYP2;Q8IZQ5;A0A024R4Y9;H0YE28	A0A087WYP2;Q8IZQ5;A0A024R4Y9;H0YE28	2;2;1;1	2;2;1;1	2;2;1;1	Selenoprotein H	C11orf31;SELH	tr|A0A087WYP2|A0A087WYP2_HUMAN Selenoprotein H OS=Homo sapiens GN=C11orf31 PE=1 SV=1;sp|Q8IZQ5|SELH_HUMAN Selenoprotein H OS=Homo sapiens GN=SELH PE=1 SV=2;tr|A0A024R4Y9|A0A024R4Y9_HUMAN Chromosome 11 open reading frame 31 OS=Homo sapiens GN=C11orf31 PE=4	4	2	2	2	1	1	2	2	2	2	2	2	1	2	2	2	2	2	2	2	2	1	2	2	2	2	2	2	2	2	2	2	2	2	2	2	1	1	2	2	2
618	A0A087WYR0;P09132	A0A087WYR0;P09132	1;1	1;1	1;1	Signal recognition particle 19 kDa protein	SRP19	tr|A0A087WYR0|A0A087WYR0_HUMAN Signal recognition particle 19 kDa protein OS=Homo sapiens GN=SRP19 PE=1 SV=1;sp|P09132|SRP19_HUMAN Signal recognition particle 19 kDa protein OS=Homo sapiens GN=SRP19 PE=1 SV=3	2	1	1	1	0	0	1	1	1	1	1	1	1	1	1	1	1	1	1	0	1	1	1	1	0	0	0	1	0	0	1	1	1	1	1	1	0	0	1	1	1
619	Q6FGS1;A0A087WYR3;O43399;Q68E05;Q53GA0;A0A087WZ51;Q5J908;B4DDV4	Q6FGS1;A0A087WYR3;O43399;Q68E05;Q53GA0;A0A087WZ51;Q5J908	7;7;7;6;6;5;4;3	7;7;7;6;6;5;4;3	7;7;7;6;6;5;4;3	Tumor protein D54	TPD52L2;DKFZp686A1765	tr|Q6FGS1|Q6FGS1_HUMAN TPD52L2 protein OS=Homo sapiens GN=TPD52L2 PE=1 SV=1;tr|A0A087WYR3|A0A087WYR3_HUMAN Tumor protein D54 OS=Homo sapiens GN=TPD52L2 PE=1 SV=1;sp|O43399|TPD54_HUMAN Tumor protein D54 OS=Homo sapiens GN=TPD52L2 PE=1 SV=2;tr|Q68E05|Q68E05_	8	7	7	7	2	2	3	2	3	3	2	2	2	2	2	3	1	0	0	2	4	4	0	2	2	0	1	1	5	4	0	0	0	1	1	2	2	2	3	2	3
620	A0A140VKE1;B2RAN1;A0A087WYS1;E7EUC7;B4DUP2;Q16851;Q53QE9;C9JWG0;C9JVG3;C9JQU9;C9JNZ1;D6W5E6;C9JTZ5;C9JUW1;C9J3M0;F2Z3P4;C9J6Q0;F8WC70;F2Z3H1	A0A140VKE1;B2RAN1;A0A087WYS1;E7EUC7;B4DUP2;Q16851;Q53QE9;C9JWG0;C9JVG3;C9JQU9;C9JNZ1;D6W5E6	8;8;8;8;8;8;7;4;4;4;4;4;3;3;1;1;1;1;1	8;8;8;8;8;8;7;4;4;4;4;4;3;3;1;1;1;1;1	8;8;8;8;8;8;7;4;4;4;4;4;3;3;1;1;1;1;1	UTP--glucose-1-phosphate uridylyltransferase	UGP2	tr|A0A140VKE1|A0A140VKE1_HUMAN Testis tissue sperm-binding protein Li 58p OS=Homo sapiens PE=2 SV=1;tr|B2RAN1|B2RAN1_HUMAN cDNA, FLJ95012, highly similar to Homo sapiens UDP-glucose pyrophosphorylase 2 (UGP2), mRNA OS=Homo sapiens PE=2 SV=1;tr|A0A087WYS1|A	19	8	8	8	0	0	4	6	7	8	5	2	4	3	0	6	4	5	4	4	5	3	4	5	4	2	0	1	1	1	4	5	3	3	3	2	0	0	4	6	7
621	E9PCW1;A8K5R6;G5E9T8;A0A087WYX5;O95249;F6RU00;B4DQA8;Q96QI9;K7EJC8	E9PCW1;A8K5R6;G5E9T8;A0A087WYX5;O95249;F6RU00;B4DQA8;Q96QI9;K7EJC8	2;2;2;2;2;1;1;1;1	2;2;2;2;2;1;1;1;1	2;2;2;2;2;1;1;1;1	Golgi SNAP receptor complex member 1	GOSR1	tr|E9PCW1|E9PCW1_HUMAN Golgi SNAP receptor complex member 1 OS=Homo sapiens GN=GOSR1 PE=1 SV=1;tr|A8K5R6|A8K5R6_HUMAN Golgi SNAP receptor complex member 1 OS=Homo sapiens PE=2 SV=1;tr|G5E9T8|G5E9T8_HUMAN Golgi SNAP receptor complex member 1 (Fragment) OS=H	9	2	2	2	0	0	0	0	0	0	0	0	0	0	1	1	0	0	0	0	1	1	0	0	0	0	0	0	0	0	0	0	0	0	0	0	0	0	0	0	0
622	A0A087WZ13;E9PAU2;K7EKR9;Q8IY67	A0A087WZ13;E9PAU2;K7EKR9;Q8IY67	3;3;2;2	3;3;2;2	3;3;2;2	Ribonucleoprotein PTB-binding 1	RAVER1	tr|A0A087WZ13|A0A087WZ13_HUMAN Ribonucleoprotein PTB-binding 1 OS=Homo sapiens GN=RAVER1 PE=1 SV=1;tr|E9PAU2|E9PAU2_HUMAN Ribonucleoprotein PTB-binding 1 OS=Homo sapiens GN=RAVER1 PE=1 SV=1;tr|K7EKR9|K7EKR9_HUMAN Ribonucleoprotein PTB-binding 1 (Fragment)	4	3	3	3	0	0	2	2	0	1	1	1	0	0	3	2	0	0	0	1	1	1	0	0	0	0	0	0	1	0	2	2	2	2	0	1	0	0	2	2	0
623	B2R704;B7ZB64;A0A087WZ40;Q14244;B7Z3Y3;B7Z3E1	B2R704;B7ZB64;A0A087WZ40;Q14244;B7Z3Y3;B7Z3E1	3;3;3;3;2;2	3;3;3;3;2;2	3;3;3;3;2;2	Ensconsin	MAP7	tr|B2R704|B2R704_HUMAN cDNA, FLJ93207, highly similar to Homo sapiens microtubule-associated protein 7 (MAP7), mRNA OS=Homo sapiens PE=2 SV=1;tr|B7ZB64|B7ZB64_HUMAN cDNA, FLJ79428, highly similar to Homo sapiens microtubule-associated protein 7 (MAP7), mRN	6	3	3	3	2	2	0	0	0	0	0	0	0	1	0	3	1	1	2	2	2	2	1	1	1	0	0	0	2	1	1	0	0	0	1	1	2	2	0	0	0
624	A0A087WZE4;P02549;D3DVD8;V9GY79	A0A087WZE4;P02549;D3DVD8	25;25;17;2	25;25;17;2	25;25;17;2	Spectrin alpha chain, erythrocytic 1	SPTA1	tr|A0A087WZE4|A0A087WZE4_HUMAN Spectrin alpha chain, erythrocytic 1 OS=Homo sapiens GN=SPTA1 PE=1 SV=1;sp|P02549|SPTA1_HUMAN Spectrin alpha chain, erythrocytic 1 OS=Homo sapiens GN=SPTA1 PE=1 SV=5;tr|D3DVD8|D3DVD8_HUMAN Spectrin, alpha, erythrocytic 1 (Ell	4	25	25	25	0	0	1	1	1	1	4	5	21	23	1	0	6	2	1	0	0	0	1	3	4	1	0	0	0	0	5	3	2	2	0	0	0	0	1	1	1
625	A0A087WZH7;P29966;Q6NVI1;Q05C82	A0A087WZH7;P29966;Q6NVI1	9;9;6;1	9;9;6;1	9;9;6;1	Myristoylated alanine-rich C-kinase substrate	MARCKS	tr|A0A087WZH7|A0A087WZH7_HUMAN Myristoylated alanine-rich C-kinase substrate OS=Homo sapiens GN=MARCKS PE=1 SV=1;sp|P29966|MARCS_HUMAN Myristoylated alanine-rich C-kinase substrate OS=Homo sapiens GN=MARCKS PE=1 SV=4;tr|Q6NVI1|Q6NVI1_HUMAN MARCKS protein (	4	9	9	9	3	3	5	5	7	6	4	4	1	1	2	5	2	2	8	7	8	7	4	3	3	1	5	3	7	7	6	6	7	8	8	7	3	3	5	5	7
626	Q5BKY2;A0A087WZK9;Q6IB98;Q53HR0;Q53HG0;B3KS98;O15372;E5RGU4;E5RJT0;E5RFW7;B4DJN9;E5RFH0;E5RHC7;E5RH59	Q5BKY2;A0A087WZK9;Q6IB98;Q53HR0;Q53HG0;B3KS98;O15372;E5RGU4;E5RJT0	6;6;6;6;6;6;6;3;3;2;2;2;1;1	6;6;6;6;6;6;6;3;3;2;2;2;1;1	6;6;6;6;6;6;6;3;3;2;2;2;1;1	Eukaryotic translation initiation factor 3 subunit H	EIF3H;EIF3S3	tr|Q5BKY2|Q5BKY2_HUMAN Eukaryotic translation initiation factor 3 subunit H OS=Homo sapiens GN=EIF3H PE=2 SV=1;tr|A0A087WZK9|A0A087WZK9_HUMAN Eukaryotic translation initiation factor 3 subunit H OS=Homo sapiens GN=EIF3H PE=1 SV=1;tr|Q6IB98|Q6IB98_HUMAN Euk	14	6	6	6	0	0	5	5	5	5	4	4	4	4	0	4	5	6	4	3	4	3	0	0	0	0	2	2	2	1	4	4	3	3	2	2	0	0	5	5	5
627	A0A087X2E5;A0A087WZN1;O43837;L0R875;Q99855;B4DU38;A0A0D9SG66;Q9UIC5	A0A087X2E5;A0A087WZN1;O43837;L0R875	5;5;5;3;2;2;1;1	5;5;5;3;2;2;1;1	5;5;5;3;2;2;1;1	Isocitrate dehydrogenase [NAD] subunit, mitochondrial;Isocitrate dehydrogenase [NAD] subunit beta, mitochondrial	IDH3B	tr|A0A087X2E5|A0A087X2E5_HUMAN Isocitrate dehydrogenase [NAD] subunit, mitochondrial OS=Homo sapiens GN=IDH3B PE=1 SV=1;tr|A0A087WZN1|A0A087WZN1_HUMAN Isocitrate dehydrogenase [NAD] subunit, mitochondrial OS=Homo sapiens GN=IDH3B PE=1 SV=1;sp|O43837|IDH3B_	8	5	5	5	0	0	0	0	1	0	0	1	1	1	2	2	1	0	0	0	0	0	0	0	0	1	0	1	1	1	1	0	0	0	0	0	0	0	0	0	1
628	D6R9P3;D6RD18;B4DMY3;D6RBZ0;A0A087WZV1;Q53F64;Q99729	D6R9P3;D6RD18;B4DMY3;D6RBZ0;A0A087WZV1;Q53F64;Q99729	6;6;6;6;6;6;5	6;6;6;6;6;6;5	6;6;6;6;6;6;5	Heterogeneous nuclear ribonucleoprotein A/B	HNRNPAB	tr|D6R9P3|D6R9P3_HUMAN Heterogeneous nuclear ribonucleoprotein A/B OS=Homo sapiens GN=HNRNPAB PE=1 SV=1;tr|D6RD18|D6RD18_HUMAN Heterogeneous nuclear ribonucleoprotein A/B OS=Homo sapiens GN=HNRNPAB PE=1 SV=1;tr|B4DMY3|B4DMY3_HUMAN cDNA FLJ60713, highly sim	7	6	6	6	2	2	2	2	2	2	4	3	3	3	3	5	5	4	2	2	2	2	1	2	2	2	2	2	5	4	2	2	2	2	2	2	2	2	2	2	2
629	A0A0S2Z5I7;A0A087X020;Q9Y3A5;A0A0S2Z5F7;F8WE72	A0A0S2Z5I7;A0A087X020;Q9Y3A5	7;7;7;2;2	7;7;7;2;2	7;7;7;2;2	Ribosome maturation protein SBDS	SBDS	tr|A0A0S2Z5I7|A0A0S2Z5I7_HUMAN Shwachman-Bodian-Diamond syndrome isoform 1 (Fragment) OS=Homo sapiens GN=SBDS PE=2 SV=1;tr|A0A087X020|A0A087X020_HUMAN Ribosome maturation protein SBDS OS=Homo sapiens GN=SBDS PE=1 SV=1;sp|Q9Y3A5|SBDS_HUMAN Ribosome maturati	5	7	7	7	0	0	2	2	3	3	4	5	1	1	0	2	2	1	1	0	1	1	0	1	1	0	1	1	1	1	1	1	1	1	1	1	0	0	2	2	3
630	A0A087X0C8;A0A140VKH4;Q59GM2;Q6ZRM8;E7EV01;O15484;B3KSR7;K7EP62;E9PS73	A0A087X0C8;A0A140VKH4;Q59GM2;Q6ZRM8;E7EV01;O15484;B3KSR7	5;5;5;5;5;5;3;1;1	5;5;5;5;5;5;3;1;1	5;5;5;5;5;5;3;1;1	Calpain-5	CAPN5	tr|A0A087X0C8|A0A087X0C8_HUMAN Calpain-5 OS=Homo sapiens GN=CAPN5 PE=1 SV=1;tr|A0A140VKH4|A0A140VKH4_HUMAN Calpain 5, isoform CRA_c OS=Homo sapiens GN=CAPN5 PE=2 SV=1;tr|Q59GM2|Q59GM2_HUMAN Putative uncharacterized protein (Fragment) OS=Homo sapiens PE=2 S	9	5	5	5	0	1	1	1	0	0	0	1	1	0	0	2	2	2	2	3	1	1	2	2	1	1	1	1	2	0	0	0	0	1	1	1	0	1	1	1	0
631	Q6LAF8;A0A087X0D5;Q6IBC3;P09668;Q68D46;E9PKT6	Q6LAF8;A0A087X0D5;Q6IBC3;P09668;Q68D46;E9PKT6	2;2;2;2;1;1	2;2;2;2;1;1	2;2;2;2;1;1	Pro-cathepsin H;Cathepsin H mini chain;Cathepsin H;Cathepsin H heavy chain;Cathepsin H light chain	CTSH;DKFZp686B24257	tr|Q6LAF8|Q6LAF8_HUMAN Cathepsin H (Fragment) OS=Homo sapiens PE=2 SV=1;tr|A0A087X0D5|A0A087X0D5_HUMAN Pro-cathepsin H OS=Homo sapiens GN=CTSH PE=1 SV=1;tr|Q6IBC3|Q6IBC3_HUMAN CTSH protein OS=Homo sapiens GN=CTSH PE=2 SV=1;sp|P09668|CATH_HUMAN Pro-cathepsi	6	2	2	2	0	0	0	0	0	0	0	0	0	0	0	0	0	0	0	0	2	2	0	0	0	0	0	0	0	0	0	0	0	0	0	0	0	0	0	0	0
632	A0A087X0H9;Q5T8P6	A0A087X0H9;Q5T8P6	2;2	2;2	1;1	RNA-binding protein 26	RBM26	tr|A0A087X0H9|A0A087X0H9_HUMAN RNA-binding protein 26 OS=Homo sapiens GN=RBM26 PE=1 SV=1;sp|Q5T8P6|RBM26_HUMAN RNA-binding protein 26 OS=Homo sapiens GN=RBM26 PE=1 SV=3	2	2	2	1	0	0	0	1	1	1	1	1	0	0	0	0	0	0	1	1	2	2	0	0	1	0	0	0	0	0	0	0	1	1	1	0	0	0	0	1	1
633	B3KTP7;A0A087X0K0;P39059	B3KTP7;A0A087X0K0;P39059	1;1;1	1;1;1	1;1;1	Collagen alpha-1(XV) chain;Restin;Restin-2;Restin-3;Restin-4	COL15A1	tr|B3KTP7|B3KTP7_HUMAN cDNA FLJ38566 fis, clone HCHON2005118, highly similar to Collagen alpha-1(XV) chain OS=Homo sapiens PE=2 SV=1;tr|A0A087X0K0|A0A087X0K0_HUMAN Collagen alpha-1(XV) chain OS=Homo sapiens GN=COL15A1 PE=1 SV=1;sp|P39059|COFA1_HUMAN Collag	3	1	1	1	0	0	0	0	0	1	0	0	1	1	0	0	1	1	1	0	0	0	0	0	0	0	0	0	0	0	0	0	0	0	0	0	0	0	0	0	0
634	A0A087X0K2;B7ZLK9;B2R962;O75820	A0A087X0K2;B7ZLK9;B2R962;O75820	1;1;1;1	1;1;1;1	1;1;1;1	Zinc finger protein 189	ZNF189	tr|A0A087X0K2|A0A087X0K2_HUMAN Zinc finger protein 189 OS=Homo sapiens GN=ZNF189 PE=1 SV=1;tr|B7ZLK9|B7ZLK9_HUMAN ZNF189 protein OS=Homo sapiens GN=ZNF189 PE=2 SV=1;tr|B2R962|B2R962_HUMAN cDNA, FLJ94233, highly similar to Homo sapiens zinc finger protein 1	4	1	1	1	0	0	0	0	0	0	0	0	0	0	0	0	0	0	0	0	0	1	0	0	0	0	0	0	0	0	0	0	0	0	0	0	0	0	0	0	0
635	A0A087X0K9;Q6MZU1;G5E9E7;A9CQZ8;G3V1L9;Q07157;Q68DX9;H0YKB1	A0A087X0K9;Q6MZU1;G5E9E7;A9CQZ8;G3V1L9;Q07157	6;6;6;6;6;6;2;1	6;6;6;6;6;6;2;1	6;6;6;6;6;6;2;1	Tight junction protein ZO-1	TJP1;DKFZp686A1195	tr|A0A087X0K9|A0A087X0K9_HUMAN Tight junction protein ZO-1 OS=Homo sapiens GN=TJP1 PE=1 SV=1;tr|Q6MZU1|Q6MZU1_HUMAN Putative uncharacterized protein DKFZp686A1195 OS=Homo sapiens GN=DKFZp686A1195 PE=2 SV=1;tr|G5E9E7|G5E9E7_HUMAN Tight junction protein 1 (Z	8	6	6	6	0	0	0	0	1	2	0	1	1	0	0	2	1	1	0	0	4	3	2	2	2	1	0	0	1	0	1	0	1	1	0	0	0	0	0	0	1
636	A0A087X0M4;Q9BWU0;A0A087WWF4;B4DV74	A0A087X0M4;Q9BWU0;A0A087WWF4;B4DV74	2;2;1;1	2;2;1;1	2;2;1;1	Kanadaptin	SLC4A1AP	tr|A0A087X0M4|A0A087X0M4_HUMAN Kanadaptin OS=Homo sapiens GN=SLC4A1AP PE=1 SV=1;sp|Q9BWU0|NADAP_HUMAN Kanadaptin OS=Homo sapiens GN=SLC4A1AP PE=1 SV=1;tr|A0A087WWF4|A0A087WWF4_HUMAN Kanadaptin (Fragment) OS=Homo sapiens GN=SLC4A1AP PE=1 SV=1;tr|B4DV74|B4DV	4	2	2	2	0	0	1	1	1	1	1	1	0	0	0	2	2	1	0	0	1	1	0	0	0	0	0	0	1	1	1	0	0	0	0	0	0	0	1	1	1
637	A0A087X0Q1;Q7Z739;Q658Z6;Q8NA80;A0A024R7W5;B4DPX9;A0A087WY31;Q8N3V9;Q96MZ5;A0A087X0C3;S4R373	A0A087X0Q1;Q7Z739;Q658Z6;Q8NA80;A0A024R7W5;B4DPX9;A0A087WY31;Q8N3V9;Q96MZ5	5;5;4;4;4;4;4;3;3;1;1	5;5;4;4;4;4;4;3;3;1;1	2;2;1;1;1;1;1;1;2;1;1	YTH domain-containing family protein 3	YTHDF3;DKFZp451J085;DKFZp451A052	tr|A0A087X0Q1|A0A087X0Q1_HUMAN YTH domain-containing family protein 3 OS=Homo sapiens GN=YTHDF3 PE=1 SV=1;sp|Q7Z739|YTHD3_HUMAN YTH domain-containing family protein 3 OS=Homo sapiens GN=YTHDF3 PE=1 SV=1;tr|Q658Z6|Q658Z6_HUMAN Putative uncharacterized prote	11	5	5	2	0	0	1	1	2	2	0	1	0	0	0	4	3	2	0	0	4	3	0	0	0	0	0	1	4	3	2	1	1	1	0	0	0	0	1	1	2
638	Q8TBN2;A0A087X0S5;P12109	Q8TBN2;A0A087X0S5;P12109	1;1;1	1;1;1	1;1;1	Collagen alpha-1(VI) chain	COL6A1	tr|Q8TBN2|Q8TBN2_HUMAN Putative uncharacterized protein (Fragment) OS=Homo sapiens PE=2 SV=1;tr|A0A087X0S5|A0A087X0S5_HUMAN Collagen alpha-1(VI) chain OS=Homo sapiens GN=COL6A1 PE=1 SV=1;sp|P12109|CO6A1_HUMAN Collagen alpha-1(VI) chain OS=Homo sapiens GN=C	3	1	1	1	0	0	0	0	1	1	0	0	0	0	0	1	0	0	0	0	0	0	0	0	0	0	0	0	1	1	1	0	0	0	0	0	0	0	0	0	1
639	A0A087X0V5;P29728;A8KA41;F8W1C5	A0A087X0V5;P29728;A8KA41	9;9;8;3	9;9;8;3	9;9;8;3	2-5-oligoadenylate synthase 2	OAS2	tr|A0A087X0V5|A0A087X0V5_HUMAN 2-5-oligoadenylate synthase 2 OS=Homo sapiens GN=OAS2 PE=1 SV=1;sp|P29728|OAS2_HUMAN 2-5-oligoadenylate synthase 2 OS=Homo sapiens GN=OAS2 PE=1 SV=3;tr|A8KA41|A8KA41_HUMAN cDNA FLJ75060, highly similar to Homo sapiens 2-	4	9	9	9	0	0	2	4	7	7	2	4	2	1	2	8	1	2	1	0	3	3	0	0	1	0	0	0	0	0	5	4	0	0	0	0	0	0	2	4	7
640	E9KL42;B4DV16;A1L172;A0A087X0W7;Q86TX2;G3V4F2;B7ZMC1;A0A087WT95;P49753;B3KSA0	E9KL42;B4DV16;A1L172;A0A087X0W7;Q86TX2;G3V4F2;B7ZMC1;A0A087WT95;P49753;B3KSA0	4;4;4;4;4;3;3;3;3;2	4;4;4;4;4;3;3;3;3;2	4;4;4;4;4;3;3;3;3;2	Acyl-coenzyme A thioesterase 1;Acyl-coenzyme A thioesterase 2, mitochondrial	ACOT1;ACOT2	tr|E9KL42|E9KL42_HUMAN Epididymis secretory sperm binding protein Li 188n OS=Homo sapiens PE=2 SV=1;tr|B4DV16|B4DV16_HUMAN cDNA FLJ54503, highly similar to Acyl-coenzyme A thioesterase 1 (EC 3.1.2.2) OS=Homo sapiens PE=2 SV=1;tr|A1L172|A1L172_HUMAN Acyl-Co	10	4	4	4	0	0	2	2	3	3	2	2	0	1	0	1	2	2	2	1	0	0	1	2	2	0	0	0	0	0	2	2	2	2	1	1	0	0	2	2	3
641	Q2TAM5;E9PKH5;B4E082;A0A087X0W8;Q04206;E9PI38;E9PQS6;Q96F54;E9PKV4;Q96CP1;A0A087WVP0;E9PJZ9;E9PM47;E9PNK5;E9PJR1;E9PRX2;E9PN69;E9PNV4;E9PMD5	Q2TAM5;E9PKH5;B4E082;A0A087X0W8;Q04206;E9PI38;E9PQS6;Q96F54;E9PKV4;Q96CP1;A0A087WVP0	3;3;3;3;3;2;2;2;2;2;2;1;1;1;1;1;1;1;1	3;3;3;3;3;2;2;2;2;2;2;1;1;1;1;1;1;1;1	3;3;3;3;3;2;2;2;2;2;2;1;1;1;1;1;1;1;1	Transcription factor p65	RELA	tr|Q2TAM5|Q2TAM5_HUMAN RELA protein OS=Homo sapiens GN=RELA PE=1 SV=1;tr|E9PKH5|E9PKH5_HUMAN Transcription factor p65 (Fragment) OS=Homo sapiens GN=RELA PE=1 SV=1;tr|B4E082|B4E082_HUMAN cDNA FLJ57698, highly similar to Transcription factor p65 OS=Homo sapi	19	3	3	3	0	0	2	2	1	2	1	1	1	0	1	3	1	2	1	1	2	2	0	1	0	0	3	3	2	0	3	3	3	3	3	2	0	0	2	2	1
642	A0A087X0W9;Q8N6M0;A0A0C4DH76	A0A087X0W9;Q8N6M0;A0A0C4DH76	2;2;1	2;2;1	2;2;1	OTU domain-containing protein 6B	OTUD6B	tr|A0A087X0W9|A0A087X0W9_HUMAN OTU domain containing 6B, isoform CRA_b OS=Homo sapiens GN=OTUD6B PE=1 SV=1;sp|Q8N6M0|OTU6B_HUMAN OTU domain-containing protein 6B OS=Homo sapiens GN=OTUD6B PE=1 SV=1;tr|A0A0C4DH76|A0A0C4DH76_HUMAN OTU domain-containing prote	3	2	2	2	0	0	0	0	1	1	0	0	0	0	0	1	0	0	0	0	0	0	0	0	0	0	0	0	0	0	0	0	0	0	0	0	0	0	0	0	1
643	A0A087X0X1;Q9UJ72;Q6ITU8	A0A087X0X1;Q9UJ72;Q6ITU8	5;5;4	5;5;4	5;5;4	Annexin A10	ANXA10	tr|A0A087X0X1|A0A087X0X1_HUMAN Annexin A10 OS=Homo sapiens GN=ANXA10 PE=1 SV=1;sp|Q9UJ72|ANX10_HUMAN Annexin A10 OS=Homo sapiens GN=ANXA10 PE=1 SV=3;tr|Q6ITU8|Q6ITU8_HUMAN Putative annexin A10 short isoform OS=Homo sapiens PE=2 SV=1	3	5	5	5	0	0	0	0	0	0	0	0	0	0	0	0	0	0	0	0	4	4	2	2	2	1	2	4	0	0	0	0	0	0	0	0	0	0	0	0	0
644	H0YJE4;A0A087X0Z7;H0YJ66;Q9Y394;Q659E8	H0YJE4;A0A087X0Z7;H0YJ66;Q9Y394;Q659E8	3;3;3;3;2	3;3;3;3;2	3;3;3;3;2	Dehydrogenase/reductase SDR family member 7	DHRS7;DKFZp564H1664	tr|H0YJE4|H0YJE4_HUMAN Dehydrogenase/reductase SDR family member 7 (Fragment) OS=Homo sapiens GN=DHRS7 PE=1 SV=1;tr|A0A087X0Z7|A0A087X0Z7_HUMAN Dehydrogenase/reductase SDR family member 7 OS=Homo sapiens GN=DHRS7 PE=1 SV=1;tr|H0YJ66|H0YJ66_HUMAN Dehydrogen	5	3	3	3	0	0	0	3	3	2	0	0	1	1	1	2	2	2	0	0	0	0	2	1	1	1	1	1	2	2	3	1	1	1	0	0	0	0	0	3	3
645	A0A0G2JN29;A0A087X117;Q15155;A0A0G2JP90;A0A087WW46;Q9H049;H3BUC9;I3L0Q6;H3BTW1;H3BPS9	A0A0G2JN29;A0A087X117;Q15155;A0A0G2JP90;A0A087WW46	15;15;15;12;12;5;3;1;1;1	15;15;15;12;12;5;3;1;1;1	2;2;2;2;2;2;2;0;0;0	Nodal modulator 1	NOMO1	tr|A0A0G2JN29|A0A0G2JN29_HUMAN Nodal modulator 1 OS=Homo sapiens GN=NOMO1 PE=1 SV=1;tr|A0A087X117|A0A087X117_HUMAN Nodal modulator 1 OS=Homo sapiens GN=NOMO1 PE=1 SV=1;sp|Q15155|NOMO1_HUMAN Nodal modulator 1 OS=Homo sapiens GN=NOMO1 PE=1 SV=5;tr|A0A0G2JP90	10	15	15	2	1	1	5	5	11	9	5	5	3	4	2	7	4	5	4	5	7	6	4	5	4	3	3	5	4	3	5	4	4	4	3	3	1	1	5	5	11
646	A0A087X142;B7ZVZ1;A6NMH6;A6NFQ9;F8W8I8;Q92599;B4E049;Q6NT82;Q541S4;Q548C9;B1AMS2;Q6B514;B4DZW0;Q8NFI2;Q8NFI0;Q8NFH9;Q14141;C9JV02;Q9Y3S8;B7Z277;B4DPT4	A0A087X142;B7ZVZ1;A6NMH6;A6NFQ9;F8W8I8;Q92599	7;7;7;7;7;7;3;3;3;3;3;3;3;3;3;3;3;1;1;1;1	7;7;7;7;7;7;3;3;3;3;3;3;3;3;3;3;3;1;1;1;1	4;4;4;4;4;4;0;0;0;0;0;0;0;0;0;0;0;0;0;0;0	Septin-8	SEPT8	tr|A0A087X142|A0A087X142_HUMAN Septin-8 OS=Homo sapiens GN=SEPT8 PE=1 SV=1;tr|B7ZVZ1|B7ZVZ1_HUMAN SEPT8 protein OS=Homo sapiens GN=SEPT8 PE=2 SV=1;tr|A6NMH6|A6NMH6_HUMAN Septin-8 OS=Homo sapiens GN=SEPT8 PE=1 SV=1;tr|A6NFQ9|A6NFQ9_HUMAN Septin-8 OS=Homo sa	21	7	7	4	4	3	4	3	2	2	2	2	1	2	1	5	3	3	2	2	3	3	0	2	2	1	3	4	6	5	5	5	4	3	3	2	4	3	4	3	2
647	A0A087X1A5;Q5JW30;A8K622;Q59F99;O95793;B3KRE0;Q6PJX3;Q5JW28;B4DPJ9;F6UDC6	A0A087X1A5;Q5JW30;A8K622;Q59F99;O95793;B3KRE0;Q6PJX3;Q5JW28	8;8;8;8;8;6;4;4;3;1	8;8;8;8;8;6;4;4;3;1	7;7;7;7;7;5;4;4;3;1	Double-stranded RNA-binding protein Staufen homolog 1	STAU1	tr|A0A087X1A5|A0A087X1A5_HUMAN Double-stranded RNA-binding protein Staufen homolog 1 OS=Homo sapiens GN=STAU1 PE=1 SV=1;tr|Q5JW30|Q5JW30_HUMAN Double-stranded RNA-binding protein Staufen homolog 1 OS=Homo sapiens GN=STAU1 PE=1 SV=1;tr|A8K622|A8K622_HUMAN c	10	8	8	7	2	1	3	3	2	4	4	3	0	0	5	7	3	2	2	2	5	5	1	1	0	1	1	2	7	6	4	4	4	4	2	1	2	1	3	3	2
648	A0A0U1RQT1;A0A087X1H5;Q15057;H7C3Q8;H7C3K3;Q96P50	A0A0U1RQT1;A0A087X1H5;Q15057	7;7;7;3;2;1	7;7;7;3;2;1	7;7;7;3;2;1	Arf-GAP with coiled-coil, ANK repeat and PH domain-containing protein 2	ACAP2	tr|A0A0U1RQT1|A0A0U1RQT1_HUMAN Arf-GAP with coiled-coil, ANK repeat and PH domain-containing protein 2 (Fragment) OS=Homo sapiens GN=ACAP2 PE=1 SV=1;tr|A0A087X1H5|A0A087X1H5_HUMAN Arf-GAP with coiled-coil, ANK repeat and PH domain-containing protein 2 OS=H	6	7	7	7	0	0	4	3	3	2	2	2	1	2	0	2	5	5	3	1	2	3	0	0	0	0	2	2	2	0	2	2	2	2	2	2	0	0	4	3	3
649	A0A087X1K9;E5RGR0;Q6IAQ1;B4DJV9;O75608;B4DP64;E5RJ48;E5RI35	A0A087X1K9;E5RGR0;Q6IAQ1;B4DJV9;O75608;B4DP64	3;3;3;3;3;2;1;1	3;3;3;3;3;2;1;1	3;3;3;3;3;2;1;1	Acyl-protein thioesterase 1	LYPLA1	tr|A0A087X1K9|A0A087X1K9_HUMAN Acyl-protein thioesterase 1 OS=Homo sapiens GN=LYPLA1 PE=1 SV=1;tr|E5RGR0|E5RGR0_HUMAN Acyl-protein thioesterase 1 (Fragment) OS=Homo sapiens GN=LYPLA1 PE=1 SV=1;tr|Q6IAQ1|Q6IAQ1_HUMAN LYPLA1 protein OS=Homo sapiens GN=LYPLA1	8	3	3	3	2	1	0	0	0	1	0	0	0	1	0	1	1	1	2	1	2	2	2	2	2	0	1	2	3	2	2	1	0	0	1	2	2	1	0	0	0
650	B2R5U7;A0A087X1N2;Q03701	B2R5U7;A0A087X1N2;Q03701	7;7;7	7;7;7	7;7;7	CCAAT/enhancer-binding protein zeta	CEBPZ	tr|B2R5U7|B2R5U7_HUMAN cDNA, FLJ92633, highly similar to Homo sapiens CCAAT-box-binding transcription factor (CBF2), mRNA OS=Homo sapiens PE=2 SV=1;tr|A0A087X1N2|A0A087X1N2_HUMAN CCAAT/enhancer-binding protein zeta OS=Homo sapiens GN=CEBPZ PE=1 SV=1;sp|Q03	3	7	7	7	0	0	0	0	6	5	2	2	1	1	0	1	0	0	0	0	1	0	0	0	0	0	1	1	1	0	2	1	1	2	1	1	0	0	0	0	6
651	A0A087X1U6;A0A075B730;Q96CN5	A0A087X1U6;A0A075B730	86;85;1	79;78;1	8;8;0		EPPK1	tr|A0A087X1U6|A0A087X1U6_HUMAN Epiplakin OS=Homo sapiens GN=EPPK1 PE=1 SV=1;tr|A0A075B730|A0A075B730_HUMAN Epiplakin OS=Homo sapiens GN=EPPK1 PE=1 SV=2	3	86	79	8	12	9	28	30	19	18	21	24	22	25	26	41	54	55	45	44	38	38	21	22	25	13	14	17	40	38	15	18	28	29	37	41	9	6	23	25	14
652	H0YM70;Q86SZ7;Q2TNB3;A0A087X1Z3;Q9UL46;Q6FHK9;H0YKU2	H0YM70;Q86SZ7;Q2TNB3;A0A087X1Z3;Q9UL46;Q6FHK9	5;5;5;5;5;4;1	5;5;5;5;5;4;1	5;5;5;5;5;4;1	Proteasome activator complex subunit 2	PSME2	tr|H0YM70|H0YM70_HUMAN Proteasome activator complex subunit 2 OS=Homo sapiens GN=PSME2 PE=1 SV=1;tr|Q86SZ7|Q86SZ7_HUMAN Full-length cDNA clone CS0DJ015YJ12 of T cells (Jurkat cell line) of Homo sapiens (human) OS=Homo sapiens GN=PSME2 PE=2 SV=1;tr|Q2TNB3|Q	7	5	5	5	0	0	0	1	4	4	2	1	2	2	2	3	3	3	0	0	0	0	0	0	0	0	1	2	1	0	4	4	2	0	0	0	0	0	0	1	4
653	A0A087X208;O00468;H0Y5U1	A0A087X208;O00468	5;5;1	5;5;1	5;5;1	Agrin;Agrin N-terminal 110 kDa subunit;Agrin C-terminal 110 kDa subunit;Agrin C-terminal 90 kDa fragment;Agrin C-terminal 22 kDa fragment	AGRN	tr|A0A087X208|A0A087X208_HUMAN Agrin OS=Homo sapiens GN=AGRN PE=1 SV=1;sp|O00468|AGRIN_HUMAN Agrin OS=Homo sapiens GN=AGRN PE=1 SV=5	3	5	5	5	0	1	0	0	1	2	1	0	0	1	1	1	2	1	0	0	0	1	1	1	1	0	0	0	0	0	1	1	1	0	0	0	0	1	0	0	1
654	A0A087X253;H0UID5;H0UID4;H0UID3;A8K916;A8K0G3;A0A140VJE8;P63010;B4DWG4;Q68DI0;A0A087WYD1;A0A087WU93;A0A087WZQ6;B4E261;Q96EL6;B4DIL5	A0A087X253;H0UID5;H0UID4;H0UID3;A8K916;A8K0G3;A0A140VJE8;P63010;B4DWG4;Q68DI0;A0A087WYD1;A0A087WU93;A0A087WZQ6;B4E261	15;15;15;15;15;15;15;15;14;13;12;12;12;11;5;4	3;3;3;3;3;3;3;3;3;3;2;2;2;3;2;1	3;3;3;3;3;3;3;3;3;3;2;2;2;3;2;1	AP complex subunit beta;AP-2 complex subunit beta	AP2B1;DKFZp781K0743	tr|A0A087X253|A0A087X253_HUMAN AP-2 complex subunit beta OS=Homo sapiens GN=AP2B1 PE=1 SV=1;tr|H0UID5|H0UID5_HUMAN AP complex subunit beta OS=Homo sapiens GN=AP2B1 PE=3 SV=1;tr|H0UID4|H0UID4_HUMAN AP complex subunit beta OS=Homo sapiens GN=AP2B1 PE=3 SV=1;	16	15	3	3	2	1	3	4	5	5	4	4	7	8	2	10	9	10	5	5	7	6	6	5	3	1	0	1	4	3	2	3	3	2	2	2	0	0	1	1	1
655	A0A087X2D8;O60271;B4DS36;Q5JB53;Q7Z5Q8;Q719J0;H0YBE9;A0A060L980	A0A087X2D8;O60271;B4DS36	7;7;5;3;2;2;1;1	6;6;4;2;2;2;1;1	6;6;4;2;2;2;1;1	C-Jun-amino-terminal kinase-interacting protein 4	SPAG9	tr|A0A087X2D8|A0A087X2D8_HUMAN C-Jun-amino-terminal kinase-interacting protein 4 OS=Homo sapiens GN=SPAG9 PE=1 SV=1;sp|O60271|JIP4_HUMAN C-Jun-amino-terminal kinase-interacting protein 4 OS=Homo sapiens GN=SPAG9 PE=1 SV=4;tr|B4DS36|B4DS36_HUMAN cDNA FLJ582	8	7	6	6	1	1	0	2	0	0	1	1	1	2	1	1	4	2	0	0	3	4	0	0	1	0	1	0	1	1	1	0	0	0	1	1	1	1	0	2	0
656	D6RC60;B4E098;D6RIC3;A0A0C4DGU5;A0A087X2G6;Q9Y3C1	D6RC60;B4E098;D6RIC3;A0A0C4DGU5;A0A087X2G6;Q9Y3C1	1;1;1;1;1;1	1;1;1;1;1;1	1;1;1;1;1;1	Nucleolar protein 16	NOP16	tr|D6RC60|D6RC60_HUMAN Nucleolar protein 16 OS=Homo sapiens GN=NOP16 PE=1 SV=1;tr|B4E098|B4E098_HUMAN cDNA FLJ57864, moderately similar to Protein CGI-117 OS=Homo sapiens PE=2 SV=1;tr|D6RIC3|D6RIC3_HUMAN Nucleolar protein 16 OS=Homo sapiens GN=NOP16 PE=1 S	6	1	1	1	0	0	0	0	0	0	0	1	0	0	0	1	0	0	0	0	0	0	0	0	0	0	0	0	1	0	0	0	0	0	0	0	0	0	0	0	0
657	V9HW24;A0A087X2I1;P62333;H0YJS8;H0YJC0;H0YJX2	V9HW24;A0A087X2I1;P62333;H0YJS8;H0YJC0	9;9;9;5;5;2	9;9;9;5;5;2	6;6;6;2;2;2	26S protease regulatory subunit 10B	HEL-S-73;PSMC6	tr|V9HW24|V9HW24_HUMAN Epididymis secretory protein Li 73 OS=Homo sapiens GN=HEL-S-73 PE=2 SV=1;tr|A0A087X2I1|A0A087X2I1_HUMAN 26S protease regulatory subunit 10B OS=Homo sapiens GN=PSMC6 PE=1 SV=1;sp|P62333|PRS10_HUMAN 26S protease regulatory subunit 10B	6	9	9	6	3	3	5	6	9	7	4	4	2	4	4	8	7	7	2	2	1	2	3	3	3	2	5	5	6	5	5	5	5	6	3	4	3	3	5	6	9
658	S6CR76;S6CQQ3;S6CPY5;S6CPU8;J7H6U9;I4EPD7;I4EPD6;I4EPD5;I4EPD4;I0KUW3;F8LFR7;F8LFR6;F8LFR5;F8LFR4;A0A120N620;A0A110BHD0;A0A0N9FH34;A0A0F7IMK7;A0A0A1E8V7;A0A088DN13;A0A140T8Z1;O19712;Q30132;A0A0G4PZK5;Q67AL8;A0A0U5Q0F6;Q5Y7D3;Q30096;A0A0U5Q0N0;A0A0U5PZE4;A0A0A8WJX4;B4E328;V5QQL9;T2D3H4;I7GY82;F1DKR0;A2AAY8;Q29969;V5LLB7;S6CR97;K8DW22;I4EPJ6;F8LFZ9;D9UAW5;U3Q229;U3PYN4;A0A0U5Q0I5	S6CR76;S6CQQ3;S6CPY5;S6CPU8;J7H6U9;I4EPD7;I4EPD6;I4EPD5;I4EPD4;I0KUW3;F8LFR7;F8LFR6;F8LFR5;F8LFR4;A0A120N620;A0A110BHD0;A0A0N9FH34;A0A0F7IMK7;A0A0A1E8V7;A0A088DN13;A0A140T8Z1;O19712;Q30132;A0A0G4PZK5;Q67AL8;A0A0U5Q0F6;Q5Y7D3;Q30096;A0A0U5Q0N0;A0A0U5PZE4;A0A0A8WJX4;B4E328;V5QQL9;T2D3H4;I7GY82;F1DKR0;A2AAY8;Q29969;V5LLB7;S6CR97;K8DW22;I4EPJ6;F8LFZ9;D9UAW5;U3Q229;U3PYN4;A0A0U5Q0I5	2;2;2;2;2;2;2;2;2;2;2;2;2;2;2;2;2;2;2;2;2;2;2;2;2;2;2;2;2;2;2;2;1;1;1;1;1;1;1;1;1;1;1;1;1;1;1	2;2;2;2;2;2;2;2;2;2;2;2;2;2;2;2;2;2;2;2;2;2;2;2;2;2;2;2;2;2;2;2;1;1;1;1;1;1;1;1;1;1;1;1;1;1;1	0;0;0;0;0;0;0;0;0;0;0;0;0;0;0;0;0;0;0;0;0;0;0;0;0;0;0;0;0;0;0;0;0;0;0;0;0;0;0;0;0;0;0;0;0;0;0	Beta-2-microglobulin	HLA-DQB1;HLA-DRB1;HLA-DQ-beta;HLA-DQB;HLQ-DQB1;HLA-Dw12	tr|S6CR76|S6CR76_HUMAN MHC class II antigen (Fragment) OS=Homo sapiens GN=HLA-DQB1 PE=3 SV=1;tr|S6CQQ3|S6CQQ3_HUMAN MHC class II antigen (Fragment) OS=Homo sapiens GN=HLA-DQB1 PE=3 SV=1;tr|S6CPY5|S6CPY5_HUMAN MHC class II antigen (Fragment) OS=Homo sapiens	47	2	2	0	0	0	0	0	1	1	1	1	1	1	1	1	0	0	0	0	0	0	0	0	0	0	0	0	1	2	0	0	0	0	0	0	0	0	0	0	1
659	J7FH15;A0A088MYP2;K7EKN6;Q96KQ5;M0QYS8;R9S1V0;E9NSU1;K7ELI3;K7EQM7;D6W5X5;Q9H7L3;Q8NF23;Q9H7Q8;D6W5X3;Q9H7I6;Q9H7Q7;Q9BXP2	J7FH15;A0A088MYP2;K7EKN6;Q96KQ5;M0QYS8;R9S1V0;E9NSU1;K7ELI3;K7EQM7	5;5;4;4;4;4;4;3;3;1;1;1;1;1;1;1;1	1;1;0;0;0;0;0;0;0;1;1;1;1;1;1;1;1	1;1;0;0;0;0;0;0;0;1;1;1;1;1;1;1;1		SLC14A1;UT-B1;HUT11	tr|J7FH15|J7FH15_HUMAN Solute carrier family 14 member 1 (Fragment) OS=Homo sapiens GN=SLC14A1 PE=4 SV=1;tr|A0A088MYP2|A0A088MYP2_HUMAN Kidd blood group protein (Fragment) OS=Homo sapiens GN=SLC14A1 PE=4 SV=1;tr|K7EKN6|K7EKN6_HUMAN Urea transporter 1 (Frag	17	5	1	1	0	0	0	0	0	0	0	0	0	0	0	0	0	0	0	0	0	0	0	0	0	0	3	4	0	0	0	0	1	1	1	2	0	0	0	0	0
660	Q75MQ1;B4DLA3;A0A0C4DGX4;A0A090N7U0;Q13616;B3KTW0;B3KU45	Q75MQ1;B4DLA3;A0A0C4DGX4;A0A090N7U0;Q13616;B3KTW0	3;3;3;3;3;2;1	3;3;3;3;3;2;1	3;3;3;3;3;2;1	Cullin-1	CUL1	tr|Q75MQ1|Q75MQ1_HUMAN Putative uncharacterized protein CUL1 (Fragment) OS=Homo sapiens GN=CUL1 PE=3 SV=1;tr|B4DLA3|B4DLA3_HUMAN cDNA FLJ58509, highly similar to Cullin-1 OS=Homo sapiens PE=2 SV=1;tr|A0A0C4DGX4|A0A0C4DGX4_HUMAN Cullin-1 OS=Homo sapiens GN=	7	3	3	3	0	0	0	1	1	1	0	0	0	0	0	3	0	0	0	0	0	0	0	0	0	0	0	0	0	0	1	1	0	0	0	0	0	0	0	1	1
661	B4DWN0;A0A090N7X0;G5E9W9;B4DWA5;Q9NUV9	B4DWN0;A0A090N7X0;G5E9W9;B4DWA5;Q9NUV9	2;2;2;2;2	2;2;2;2;2	2;2;2;2;2	GTPase IMAP family member 4	HIMAP4;GIMAP4	tr|B4DWN0|B4DWN0_HUMAN cDNA FLJ51351, highly similar to GTPase, IMAP family member 4 OS=Homo sapiens PE=2 SV=1;tr|A0A090N7X0|A0A090N7X0_HUMAN GTPase, IMAP family member 4, isoform CRA_b OS=Homo sapiens GN=HIMAP4 PE=4 SV=1;tr|G5E9W9|G5E9W9_HUMAN GTPase IMAP	5	2	2	2	0	0	0	0	0	0	0	0	2	2	0	0	0	0	0	0	0	0	0	0	0	0	0	0	0	0	0	0	0	0	0	0	0	0	0	0	0
662	A0A090N7X1;A0A090N7Y2;Q9UG63;C9JHK9;C9JZV3	A0A090N7X1;A0A090N7Y2;Q9UG63	5;5;5;2;2	5;5;5;2;2	5;5;5;2;2	ATP-binding cassette sub-family F member 2	ABCF2	tr|A0A090N7X1|A0A090N7X1_HUMAN ATP-binding cassette, sub-family F (GCN20), member 2 OS=Homo sapiens GN=ABCF2 PE=4 SV=1;tr|A0A090N7Y2|A0A090N7Y2_HUMAN ATP-binding cassette, sub-family F (GCN20), member 2 OS=Homo sapiens GN=ABCF2 PE=4 SV=1;sp|Q9UG63|ABCF2_HU	5	5	5	5	0	0	0	2	3	1	1	1	0	0	1	3	1	1	0	0	0	0	0	0	0	0	0	0	0	0	0	0	0	0	0	0	0	0	0	2	3
663	A0A090N8G0;P41250;H7C443;Q75MN1	A0A090N8G0;P41250	9;9;1;1	9;9;1;1	9;9;1;1	Glycine--tRNA ligase	GARS	tr|A0A090N8G0|A0A090N8G0_HUMAN Glycyl-tRNA synthetase OS=Homo sapiens GN=GARS PE=4 SV=1;sp|P41250|SYG_HUMAN Glycine--tRNA ligase OS=Homo sapiens GN=GARS PE=1 SV=3	4	9	9	9	1	1	3	5	9	7	6	4	2	1	1	1	1	1	1	1	2	3	1	1	1	0	1	2	2	2	2	1	1	1	0	0	1	1	3	5	9
664	A0A090N8Y2;P13667	A0A090N8Y2;P13667	37;37	37;37	37;37	Protein disulfide-isomerase A4	ERP70;PDIA4	tr|A0A090N8Y2|A0A090N8Y2_HUMAN Protein disulfide-isomerase A4 OS=Homo sapiens GN=ERP70 PE=2 SV=1;sp|P13667|PDIA4_HUMAN Protein disulfide-isomerase A4 OS=Homo sapiens GN=PDIA4 PE=1 SV=2	2	37	37	37	16	13	24	23	23	23	18	18	18	22	29	31	28	29	21	18	31	30	23	23	24	23	19	24	24	23	25	24	25	21	18	17	16	13	24	23	23
665	Q6NZ61;A8K005;A0A090N900;Q15382;C9J931;C9J469;F8WBL3	Q6NZ61;A8K005;A0A090N900;Q15382;C9J931	6;6;6;6;5;1;1	6;6;6;6;5;1;1	6;6;6;6;5;1;1	GTP-binding protein Rheb	RHEB	tr|Q6NZ61|Q6NZ61_HUMAN Ras homolog enriched in brain OS=Homo sapiens GN=RHEB PE=2 SV=1;tr|A8K005|A8K005_HUMAN cDNA FLJ77896, highly similar to Homo sapiens Ras homolog enriched in brain (RHEB), mRNA OS=Homo sapiens PE=2 SV=1;tr|A0A090N900|A0A090N900_HUMAN	7	6	6	6	0	0	1	1	1	0	1	1	1	1	0	0	6	4	2	0	0	0	0	0	0	0	0	0	0	0	0	0	0	0	0	1	0	0	1	1	1
666	A0A096LNH5;A0A140VKB0;A0A0B4J2D5;A0A096LPI6;P30042;H7C2G3;A0A0B4J2H4;H7C1F6;A0A096LP73;F2Z2Q0;A0A096LP12;A0A096LNJ1	A0A096LNH5;A0A140VKB0;A0A0B4J2D5;A0A096LPI6;P30042;H7C2G3;A0A0B4J2H4;H7C1F6;A0A096LP73;F2Z2Q0;A0A096LP12	5;5;5;5;5;4;4;4;3;3;3;2	5;5;5;5;5;4;4;4;3;3;3;2	5;5;5;5;5;4;4;4;3;3;3;2	ES1 protein homolog, mitochondrial	C21orf33	tr|A0A096LNH5|A0A096LNH5_HUMAN Protein LOC102724023 OS=Homo sapiens GN=LOC102724023 PE=4 SV=1;tr|A0A140VKB0|A0A140VKB0_HUMAN Testis secretory sperm-binding protein Li 237E OS=Homo sapiens PE=2 SV=1;tr|A0A0B4J2D5|A0A0B4J2D5_HUMAN Protein LOC102724023 OS=Hom	12	5	5	5	0	0	2	2	2	3	2	2	1	1	1	2	0	0	0	0	0	1	0	0	0	0	0	1	0	0	1	1	1	1	2	1	0	0	2	2	2
667	A0A096LNZ9;A0A096LPJ4;P05161	A0A096LNZ9;A0A096LPJ4;P05161	5;5;5	5;5;5	5;5;5	Ubiquitin-like protein ISG15	ISG15	tr|A0A096LNZ9|A0A096LNZ9_HUMAN Ubiquitin-like protein ISG15 (Fragment) OS=Homo sapiens GN=ISG15 PE=1 SV=5;tr|A0A096LPJ4|A0A096LPJ4_HUMAN Ubiquitin-like protein ISG15 OS=Homo sapiens GN=ISG15 PE=1 SV=1;sp|P05161|ISG15_HUMAN Ubiquitin-like protein ISG15 OS=H	3	5	5	5	0	0	3	3	5	3	3	3	2	3	4	5	4	3	0	0	3	3	1	1	0	0	1	2	1	0	3	2	2	2	1	1	0	0	3	3	5
668	L0R804;A0A096LP25;Q6ZSR9;A0A096LNZ0	L0R804;A0A096LP25;Q6ZSR9	3;3;3;1	3;3;3;1	3;3;3;1	Uncharacterized protein FLJ45252	AAK1	tr|L0R804|L0R804_HUMAN Alternative protein AAK1 OS=Homo sapiens GN=AAK1 PE=4 SV=1;tr|A0A096LP25|A0A096LP25_HUMAN AP2-associated protein kinase 1 (Fragment) OS=Homo sapiens GN=AAK1 PE=1 SV=1;sp|Q6ZSR9|YJ005_HUMAN Uncharacterized protein FLJ45252 OS=Homo sap	4	3	3	3	0	0	0	0	0	0	0	0	0	0	0	1	0	0	0	0	2	1	1	1	0	0	0	0	0	0	0	0	0	0	0	0	0	0	0	0	0
669	A0A096LPD9;E7EWK1;A4FTY4;Q17RE6;D3YTF8;Q9NNW7;Q6M1B7;A0A096LNN4;B3KUQ5;A0A096LPK7;Q59ET7	A0A096LPD9;E7EWK1;A4FTY4;Q17RE6;D3YTF8;Q9NNW7;Q6M1B7;A0A096LNN4;B3KUQ5;A0A096LPK7;Q59ET7	2;2;2;2;2;2;1;1;1;1;1	2;2;2;2;2;2;1;1;1;1;1	2;2;2;2;2;2;1;1;1;1;1	Thioredoxin reductase 2, mitochondrial	TXNRD2;DKFZp781E0833	tr|A0A096LPD9|A0A096LPD9_HUMAN Thioredoxin reductase 2, mitochondrial OS=Homo sapiens GN=TXNRD2 PE=1 SV=1;tr|E7EWK1|E7EWK1_HUMAN Thioredoxin reductase 2, mitochondrial OS=Homo sapiens GN=TXNRD2 PE=1 SV=1;tr|A4FTY4|A4FTY4_HUMAN TXNRD2 protein OS=Homo sapien	11	2	2	2	1	1	0	0	1	1	1	1	0	0	0	0	0	0	0	0	0	0	1	1	0	0	1	1	1	1	0	0	0	0	0	0	1	1	0	0	1
670	Q7Y6N0;Q4GVP5;C8YBL1;A0A097PWR7;X2D4U2;H9PDV6;C9D661;A0A097QC07	Q7Y6N0;Q4GVP5;C8YBL1;A0A097PWR7;X2D4U2;H9PDV6;C9D661;A0A097QC07	8;8;8;8;7;7;6;6	8;8;8;8;7;7;6;6	1;1;1;1;1;1;1;1	Cytochrome c oxidase subunit 2	COX2;COII;cox2	tr|Q7Y6N0|Q7Y6N0_HUMAN Cytochrome c oxidase subunit 2 OS=Homo sapiens GN=COX2 PE=3 SV=1;tr|Q4GVP5|Q4GVP5_HUMAN Cytochrome c oxidase subunit 2 OS=Homo sapiens GN=COII PE=3 SV=1;tr|C8YBL1|C8YBL1_HUMAN Cytochrome c oxidase subunit 2 OS=Homo sapiens GN=COX2 PE	8	8	8	1	3	3	3	3	5	4	4	4	4	4	3	3	5	5	3	3	3	4	5	7	5	4	3	3	3	4	3	3	3	3	3	3	3	3	3	3	5
671	U3KQC1;A0A0A0MQU0;Q9BV38;K7EIR0;K7EML4	U3KQC1;A0A0A0MQU0;Q9BV38;K7EIR0;K7EML4	4;4;4;3;2	4;4;4;3;2	4;4;4;3;2	WD repeat-containing protein 18	WDR18	tr|U3KQC1|U3KQC1_HUMAN WD repeat-containing protein 18 (Fragment) OS=Homo sapiens GN=WDR18 PE=1 SV=1;tr|A0A0A0MQU0|A0A0A0MQU0_HUMAN WD repeat-containing protein 18 (Fragment) OS=Homo sapiens GN=WDR18 PE=1 SV=1;sp|Q9BV38|WDR18_HUMAN WD repeat-containing pro	5	4	4	4	0	0	3	3	3	4	2	2	2	2	0	2	2	2	2	2	2	2	1	1	1	0	0	0	1	1	2	2	2	2	0	0	0	0	3	3	3
672	Q8IV39;A0A0A0MR49;Q9HCS2;B4E270	Q8IV39;A0A0A0MR49;Q9HCS2;B4E270	2;2;2;1	2;2;2;1	1;1;1;1	Cytochrome P450 4F12	CYP4F12	tr|Q8IV39|Q8IV39_HUMAN Cytochrome P450, family 4, subfamily F, polypeptide 12 OS=Homo sapiens GN=CYP4F12 PE=2 SV=1;tr|A0A0A0MR49|A0A0A0MR49_HUMAN Cytochrome P450 4F12 OS=Homo sapiens GN=CYP4F12 PE=1 SV=1;sp|Q9HCS2|CP4FC_HUMAN Cytochrome P450 4F12 OS=Homo s	4	2	2	1	0	0	0	0	0	0	0	0	0	0	0	0	0	0	0	0	0	0	0	1	0	0	1	0	0	0	0	0	0	1	1	1	0	0	0	0	0
673	G3V5X4;A0A0A0MRE3;D4YW74;Q8WXH0;A0A0C4DGK3;G3V5D3;Q6MZP0;Q7Z362;REV__I3L1C8;REV__I3L2M4;REV__B4DWA1;REV__B4DQ43;REV__B3KPV9;REV__Q9UQB8;REV__I3L4C2;G3V3D4;B7Z9Y6;B4E3R1;Q5JV20;Q5BKU8;G3V4T3;REV__Q9P2M7;REV__B9EK46;H0Y326;B3KV58;Q7Z3K4	G3V5X4;A0A0A0MRE3;D4YW74;Q8WXH0;A0A0C4DGK3	10;10;10;10;5;2;2;2;1;1;1;1;1;1;1;1;1;1;1;1;1;1;1;1;1;1	10;10;10;10;5;2;2;2;1;1;1;1;1;1;1;1;1;1;1;1;1;1;1;1;1;1	8;8;8;8;3;1;1;1;0;0;0;0;0;0;0;1;0;0;0;0;1;0;0;0;0;0	Nesprin-2	SYNE2;TROPH	tr|G3V5X4|G3V5X4_HUMAN Nesprin-2 OS=Homo sapiens GN=SYNE2 PE=1 SV=1;tr|A0A0A0MRE3|A0A0A0MRE3_HUMAN Nesprin-2 OS=Homo sapiens GN=SYNE2 PE=1 SV=1;tr|D4YW74|D4YW74_HUMAN Polytrophin OS=Homo sapiens GN=TROPH PE=2 SV=1;sp|Q8WXH0|SYNE2_HUMAN Nesprin-2 OS=Homo sa	26	10	10	8	0	0	1	2	3	1	1	0	0	0	2	2	0	0	0	1	1	2	2	3	5	0	0	0	0	0	3	3	3	2	0	0	0	0	1	2	3
674	A8K885;A0A0A0MRI2;Q9UNH7;H0YJF8;G3V4Z5;Q5QTQ6;B4DJS7;G3V5U2;G3V2U1;G3V5X9	A8K885;A0A0A0MRI2;Q9UNH7;H0YJF8;G3V4Z5;Q5QTQ6;B4DJS7	4;4;4;2;2;2;2;1;1;1	3;3;3;1;1;2;2;1;0;0	3;3;3;1;1;2;2;1;0;0	Sorting nexin-6;Sorting nexin-6, N-terminally processed	SNX6	tr|A8K885|A8K885_HUMAN cDNA FLJ77179, highly similar to Homo sapiens sorting nexin 6 (SNX6) mRNA OS=Homo sapiens PE=2 SV=1;tr|A0A0A0MRI2|A0A0A0MRI2_HUMAN Sorting nexin 6, isoform CRA_b OS=Homo sapiens GN=SNX6 PE=1 SV=1;sp|Q9UNH7|SNX6_HUMAN Sorting nexin-6	10	4	3	3	0	0	2	3	2	3	1	2	2	2	1	4	2	2	1	1	2	2	1	0	0	0	0	2	2	1	2	2	2	2	1	1	0	0	1	2	1
675	A0A0A0MRK6;Q13505;A0A0C4DFQ1	A0A0A0MRK6;Q13505;A0A0C4DFQ1	3;3;2	3;3;2	3;3;2	Metaxin-1	MTX1	tr|A0A0A0MRK6|A0A0A0MRK6_HUMAN Metaxin 1, isoform CRA_b OS=Homo sapiens GN=MTX1 PE=1 SV=1;sp|Q13505|MTX1_HUMAN Metaxin-1 OS=Homo sapiens GN=MTX1 PE=1 SV=2;tr|A0A0C4DFQ1|A0A0C4DFQ1_HUMAN Metaxin-1 OS=Homo sapiens GN=MTX1 PE=1 SV=1	3	3	3	3	1	0	1	1	1	1	1	1	0	0	1	1	1	1	1	1	1	1	0	0	1	0	1	1	2	1	1	1	1	1	1	1	1	0	1	1	1
676	A0A0A0MRM8;A0A0D9SGC1;E7EW20;Q9UM54;Q14784;Q5JVM0;B4DIV5;Q5TIE3	A0A0A0MRM8;A0A0D9SGC1;E7EW20;Q9UM54	36;35;35;35;3;2;1;1	36;35;35;35;3;2;1;1	36;35;35;35;3;2;1;1	Unconventional myosin-VI	MYO6	tr|A0A0A0MRM8|A0A0A0MRM8_HUMAN Unconventional myosin-VI OS=Homo sapiens GN=MYO6 PE=1 SV=1;tr|A0A0D9SGC1|A0A0D9SGC1_HUMAN Unconventional myosin-VI OS=Homo sapiens GN=MYO6 PE=1 SV=1;tr|E7EW20|E7EW20_HUMAN Unconventional myosin-VI OS=Homo sapiens GN=MYO6 PE=1	8	36	36	36	7	5	11	11	4	3	2	3	6	9	12	23	24	27	16	9	11	13	7	9	9	6	6	8	13	11	14	12	12	12	9	10	7	5	11	11	4
677	B2RAU8;A0A0A0MRM9;Q14978;Q96J17;S4R349;S4R3C2;S4R402;S4R341	B2RAU8;A0A0A0MRM9;Q14978;Q96J17	16;16;16;12;4;3;1;1	16;16;16;12;4;3;1;1	16;16;16;12;4;3;1;1	Nucleolar and coiled-body phosphoprotein 1	NOLC1	tr|B2RAU8|B2RAU8_HUMAN cDNA, FLJ95131, highly similar to Homo sapiens nucleolar and coiled-body phosphoprotein 1 (NOLC1), mRNA OS=Homo sapiens PE=2 SV=1;tr|A0A0A0MRM9|A0A0A0MRM9_HUMAN Nucleolar and coiled-body phosphoprotein 1 (Fragment) OS=Homo sapiens GN	8	16	16	16	2	1	7	8	11	10	5	7	3	3	1	8	3	2	5	5	7	9	3	3	3	0	4	5	6	5	4	4	4	6	4	5	2	1	7	8	11
678	A0A0A0MRN6;A0A0A0MRN7;B4DW13;Q6YP21	A0A0A0MRN6;A0A0A0MRN7;B4DW13;Q6YP21	1;1;1;1	1;1;1;1	1;1;1;1	Kynurenine--oxoglutarate transaminase 3	CCBL2;hCG_23341	tr|A0A0A0MRN6|A0A0A0MRN6_HUMAN Kynurenine--oxoglutarate transaminase 3 OS=Homo sapiens GN=CCBL2 PE=1 SV=1;tr|A0A0A0MRN7|A0A0A0MRN7_HUMAN Kynurenine--oxoglutarate transaminase 3 (Fragment) OS=Homo sapiens GN=CCBL2 PE=1 SV=1;tr|B4DW13|B4DW13_HUMAN HCG23341,	4	1	1	1	0	0	0	0	0	0	0	0	0	0	0	0	0	0	0	1	0	0	0	0	0	0	0	0	0	1	0	0	0	1	0	0	0	0	0	0	0
679	Q5TAL2;Q5TAL4;Q53G33;A0A0A0MRR7;P09234	Q5TAL2;Q5TAL4;Q53G33;A0A0A0MRR7;P09234	1;1;1;1;1	1;1;1;1;1	1;1;1;1;1	U1 small nuclear ribonucleoprotein C	SNRPC	tr|Q5TAL2|Q5TAL2_HUMAN U1 small nuclear ribonucleoprotein C OS=Homo sapiens GN=SNRPC PE=1 SV=1;tr|Q5TAL4|Q5TAL4_HUMAN U1 small nuclear ribonucleoprotein C OS=Homo sapiens GN=SNRPC PE=2 SV=1;tr|Q53G33|Q53G33_HUMAN Small nuclear ribonucleoprotein polypeptide	5	1	1	1	1	0	1	1	1	1	1	1	0	0	0	0	0	0	0	1	1	1	0	0	0	0	1	1	1	1	0	0	1	1	1	1	1	0	1	1	1
680	B6VEX5;B6VEX4;B6VEX3;A0A0A0MRT6;Q59G41;Q8IZP0;B7Z9E9;B4DKX2;Q53RS4;B7Z836;E9PEZ7;E7EW77;E7EP65;A0A0C4DG21;F8WAL6;Q9NYB9	B6VEX5;B6VEX4;B6VEX3;A0A0A0MRT6;Q59G41;Q8IZP0;B7Z9E9;B4DKX2	3;3;3;3;3;3;2;2;1;1;1;1;1;1;1;1	3;3;3;3;3;3;2;2;1;1;1;1;1;1;1;1	3;3;3;3;3;3;2;2;1;1;1;1;1;1;1;1	Abl interactor 1	ABI1	tr|B6VEX5|B6VEX5_HUMAN Abl-interactor 1 variant 72 OS=Homo sapiens PE=2 SV=1;tr|B6VEX4|B6VEX4_HUMAN Abl interactor 1 OS=Homo sapiens GN=ABI1 PE=1 SV=1;tr|B6VEX3|B6VEX3_HUMAN Abl-interactor 1 variant 41 OS=Homo sapiens PE=2 SV=1;tr|A0A0A0MRT6|A0A0A0MRT6_HUM	16	3	3	3	0	0	1	1	1	1	0	0	0	0	0	1	1	1	1	0	3	3	1	0	1	0	0	1	2	1	0	1	2	2	1	1	0	0	1	1	1
681	A0A0A0MRV0;A7BI36;Q9P2E9;A1A5C4;A0A087WVV2;F8W7S5;A1A5C5;B3KSG1;A0A087WU26;A2A2S5;Q05DK7;Q32NB1;V9GY78;REV__Q5NDA2;X6R6X3;H0YDJ4;H9KV85	A0A0A0MRV0;A7BI36;Q9P2E9;A1A5C4;A0A087WVV2;F8W7S5;A1A5C5	37;37;37;31;31;27;27;13;13;6;6;6;3;1;1;1;1	37;37;37;31;31;27;27;13;13;6;6;6;3;1;1;1;1	36;36;36;30;30;26;26;13;13;6;6;6;3;1;1;0;0	Ribosome-binding protein 1	RRBP1	tr|A0A0A0MRV0|A0A0A0MRV0_HUMAN Ribosome-binding protein 1 OS=Homo sapiens GN=RRBP1 PE=1 SV=1;tr|A7BI36|A7BI36_HUMAN p180/ribosome receptor OS=Homo sapiens GN=RRBP1 PE=2 SV=2;sp|Q9P2E9|RRBP1_HUMAN Ribosome-binding protein 1 OS=Homo sapiens GN=RRBP1 PE=1 SV=	17	37	37	36	7	8	21	23	18	15	12	14	8	6	14	25	10	8	10	12	24	24	12	14	9	4	5	6	12	11	11	10	12	13	12	10	7	8	21	23	18
682	X6RA56;A0A0A0MRV8;Q8NB28;X6RLR1;O75935;X6RCK5	X6RA56;A0A0A0MRV8;Q8NB28;X6RLR1;O75935;X6RCK5	2;2;2;2;2;1	2;2;2;2;2;1	2;2;2;2;2;1	Dynactin subunit 3	DCTN3	tr|X6RA56|X6RA56_HUMAN Dynactin subunit 3 OS=Homo sapiens GN=DCTN3 PE=1 SV=1;tr|A0A0A0MRV8|A0A0A0MRV8_HUMAN Dynactin subunit 3 (Fragment) OS=Homo sapiens GN=DCTN3 PE=1 SV=5;tr|Q8NB28|Q8NB28_HUMAN Dynactin 3 (P22), isoform CRA_a OS=Homo sapiens GN=DCTN3 PE=	6	2	2	2	0	0	1	1	1	0	0	0	1	1	0	0	0	0	0	0	2	2	0	0	0	0	0	0	0	0	0	0	0	1	0	0	0	0	1	1	1
683	A0A0A0MRW6;Q9H6R4;B4DF80;B3KPN5	A0A0A0MRW6;Q9H6R4;B4DF80	3;3;2;1	3;3;2;1	3;3;2;1	Nucleolar protein 6	NOL6	tr|A0A0A0MRW6|A0A0A0MRW6_HUMAN Nucleolar protein 6 OS=Homo sapiens GN=NOL6 PE=1 SV=1;sp|Q9H6R4|NOL6_HUMAN Nucleolar protein 6 OS=Homo sapiens GN=NOL6 PE=1 SV=2;tr|B4DF80|B4DF80_HUMAN cDNA FLJ58527, highly similar to Nucleolar protein 6 OS=Homo sapiens PE=2	4	3	3	3	0	0	0	0	2	0	0	0	0	0	0	0	0	0	0	0	0	0	0	0	0	0	1	1	1	1	1	1	1	1	1	1	0	0	0	0	2
684	A0A0A0MS41;B4DRS6;Q9BWM7;S4R3N9	A0A0A0MS41;B4DRS6;Q9BWM7	3;3;3;1	3;3;3;1	3;3;3;1	Sideroflexin;Sideroflexin-3	SFXN3	tr|A0A0A0MS41|A0A0A0MS41_HUMAN Sideroflexin OS=Homo sapiens GN=SFXN3 PE=1 SV=1;tr|B4DRS6|B4DRS6_HUMAN Sideroflexin OS=Homo sapiens PE=2 SV=1;sp|Q9BWM7|SFXN3_HUMAN Sideroflexin-3 OS=Homo sapiens GN=SFXN3 PE=1 SV=2	4	3	3	3	0	0	0	0	0	0	0	0	0	0	1	0	0	0	0	0	2	2	1	1	1	1	1	1	1	0	0	0	0	1	2	1	0	0	0	0	0
685	Q5SWX3;A8K6N9;A0A0A0MS52;A0A0A0MT11;Q13555;B3KY86;H7BXS4;B3KTH7;Q8WU40;Q53H78;A4D2J9;Q13554;B4DVQ3;B7Z1Z6;H0Y6G2;D3DVK8;Q59FI6;H7BZC6;Q13280	Q5SWX3;A8K6N9;A0A0A0MS52;A0A0A0MT11;Q13555;B3KY86;H7BXS4;B3KTH7;Q8WU40;Q53H78;A4D2J9;Q13554	7;7;7;7;7;6;4;4;4;4;4;4;3;3;3;3;1;1;1	4;4;4;4;4;4;1;2;2;1;1;1;2;1;2;1;1;1;1	4;4;4;4;4;4;1;2;2;1;1;1;2;1;2;1;1;1;1	Calcium/calmodulin-dependent protein kinase type II subunit gamma;Calcium/calmodulin-dependent protein kinase type II subunit beta	CAMK2G;CAMK2B	tr|Q5SWX3|Q5SWX3_HUMAN Calcium/calmodulin-dependent protein kinase (CaM kinase) II gamma, isoform CRA_n OS=Homo sapiens GN=CAMK2G PE=1 SV=1;tr|A8K6N9|A8K6N9_HUMAN cDNA FLJ77153, highly similar to Homo sapiens calcium/calmodulin-dependent protein kinase (Ca	19	7	4	4	0	0	6	7	3	1	1	1	1	1	0	1	2	3	1	0	3	3	2	1	2	0	0	0	1	1	2	3	1	2	1	0	0	0	3	4	0
686	A0A0A0MSI9;A0A0A0MS70;H0Y4G9;A0A0A0MST0;Q99836;B4E3D6;B4DT48;B4DU08	A0A0A0MSI9;A0A0A0MS70;H0Y4G9;A0A0A0MST0;Q99836;B4E3D6;B4DT48;B4DU08	4;4;4;4;4;3;2;2	4;4;4;4;4;3;2;2	4;4;4;4;4;3;2;2	Myeloid differentiation primary response protein MyD88	MYD88	tr|A0A0A0MSI9|A0A0A0MSI9_HUMAN Myeloid differentiation primary response protein MyD88 OS=Homo sapiens GN=MYD88 PE=1 SV=1;tr|A0A0A0MS70|A0A0A0MS70_HUMAN Myeloid differentiation primary response protein MyD88 OS=Homo sapiens GN=MYD88 PE=1 SV=1;tr|H0Y4G9|H0Y4	8	4	4	4	0	0	1	2	1	1	2	2	2	0	0	3	1	1	0	0	3	3	0	0	0	0	0	1	1	1	2	1	1	2	0	0	0	0	1	2	1
687	K7EN65;A0A0A0MS90;A8K654;B4DI41;Q9UIS9;K7EMA9;Q59EP6;K7EPZ6;B4DUR3	K7EN65;A0A0A0MS90;A8K654;B4DI41;Q9UIS9;K7EMA9;Q59EP6;K7EPZ6;B4DUR3	2;2;2;2;2;1;1;1;1	2;2;2;2;2;1;1;1;1	2;2;2;2;2;1;1;1;1	Methyl-CpG-binding domain protein 1	MBD1	tr|K7EN65|K7EN65_HUMAN Methyl-CpG-binding domain protein 1 (Fragment) OS=Homo sapiens GN=MBD1 PE=1 SV=1;tr|A0A0A0MS90|A0A0A0MS90_HUMAN Methyl-CpG-binding domain protein 1 OS=Homo sapiens GN=MBD1 PE=1 SV=1;tr|A8K654|A8K654_HUMAN cDNA FLJ75178, highly simila	9	2	2	2	0	0	1	1	1	0	0	0	0	0	0	1	0	0	0	0	0	1	0	0	0	0	0	2	2	0	1	1	1	1	1	1	0	0	1	1	1
688	A0A0A0MSA0;B0YJ32;Q16787;K7EIP4;Q59HA6;A0A0A0MTS5;A0A0A6YYF2;O14637	A0A0A0MSA0;B0YJ32;Q16787;K7EIP4;Q59HA6;A0A0A0MTS5;A0A0A6YYF2	4;4;4;3;3;3;3;1	4;4;4;3;3;3;3;1	4;4;4;3;3;3;3;1	Laminin subunit alpha-3	LAMA3	tr|A0A0A0MSA0|A0A0A0MSA0_HUMAN Laminin subunit alpha-3 OS=Homo sapiens GN=LAMA3 PE=1 SV=1;tr|B0YJ32|B0YJ32_HUMAN Laminin alpha-3 chain variant 1 OS=Homo sapiens GN=LAMA3 PE=4 SV=1;sp|Q16787|LAMA3_HUMAN Laminin subunit alpha-3 OS=Homo sapiens GN=LAMA3 PE=1	8	4	4	4	1	0	1	1	1	1	2	1	0	0	0	0	0	0	2	2	1	0	0	2	1	1	1	1	1	1	0	0	0	0	0	1	1	0	1	1	1
689	A0A0A0MSA7;A0A0U1RQK7;Q59GJ0;O43432;B4DZE1;B4DH17;B4DXR2	A0A0A0MSA7;A0A0U1RQK7;Q59GJ0;O43432;B4DZE1;B4DH17	6;6;6;6;4;4;2	1;1;1;1;1;1;0	1;1;1;1;1;1;0	Eukaryotic translation initiation factor 4 gamma 3	EIF4G3	tr|A0A0A0MSA7|A0A0A0MSA7_HUMAN Eukaryotic translation initiation factor 4 gamma 3 OS=Homo sapiens GN=EIF4G3 PE=1 SV=1;tr|A0A0U1RQK7|A0A0U1RQK7_HUMAN Eukaryotic translation initiation factor 4 gamma 3 OS=Homo sapiens GN=EIF4G3 PE=1 SV=1;tr|Q59GJ0|Q59GJ0_HUM	7	6	1	1	1	0	2	2	4	4	2	2	4	4	2	4	4	3	2	1	2	2	1	1	1	2	2	1	2	1	3	4	4	3	2	2	0	0	0	0	0
690	F8W9B8;B4E0U7;B4DHG4;Q8IW24;A0A0A0MSI8;O00471;Q658M3	F8W9B8;B4E0U7;B4DHG4;Q8IW24;A0A0A0MSI8;O00471;Q658M3	2;2;2;2;2;2;1	2;2;2;2;2;2;1	2;2;2;2;2;2;1	Exocyst complex component 5	EXOC5;DKFZp666H126	tr|F8W9B8|F8W9B8_HUMAN Exocyst complex component 5 OS=Homo sapiens GN=EXOC5 PE=1 SV=1;tr|B4E0U7|B4E0U7_HUMAN cDNA FLJ54264, highly similar to Exocyst complex component 5 OS=Homo sapiens PE=2 SV=1;tr|B4DHG4|B4DHG4_HUMAN cDNA FLJ54619, highly similar to Exoc	7	2	2	2	1	1	0	1	1	1	1	0	1	1	0	1	2	2	1	1	1	1	0	0	0	0	0	1	1	1	1	0	1	0	0	0	1	1	0	1	1
691	A0A0A0MSJ0;Q86XP3;T2DQ69;B3KX23;B3KTL4;B3KMI4;B3KV84	A0A0A0MSJ0;Q86XP3;T2DQ69;B3KX23;B3KTL4;B3KMI4;B3KV84	9;9;8;8;7;6;6	9;9;8;8;7;6;6	9;9;8;8;7;6;6	ATP-dependent RNA helicase DDX42	DDX42	tr|A0A0A0MSJ0|A0A0A0MSJ0_HUMAN ATP-dependent RNA helicase DDX42 OS=Homo sapiens GN=DDX42 PE=1 SV=1;sp|Q86XP3|DDX42_HUMAN ATP-dependent RNA helicase DDX42 OS=Homo sapiens GN=DDX42 PE=1 SV=1;tr|T2DQ69|T2DQ69_HUMAN MAP3K3/DDX42 fusion protein 1 (Fragment) OS=	7	9	9	9	0	0	2	2	6	4	2	3	2	2	1	6	3	5	2	0	1	2	2	2	2	0	1	2	5	2	3	2	3	2	1	1	0	0	2	2	6
692	A0A0A0MSK5;Q5JTV8;H0YD16;H0YDU3	A0A0A0MSK5;Q5JTV8;H0YD16	10;10;5;3	1;1;1;1	1;1;1;1	Torsin-1A-interacting protein 1	TOR1AIP1	tr|A0A0A0MSK5|A0A0A0MSK5_HUMAN Torsin-1A-interacting protein 1 OS=Homo sapiens GN=TOR1AIP1 PE=1 SV=1;sp|Q5JTV8|TOIP1_HUMAN Torsin-1A-interacting protein 1 OS=Homo sapiens GN=TOR1AIP1 PE=1 SV=2;tr|H0YD16|H0YD16_HUMAN Torsin-1A-interacting protein 1 (Fragmen	4	10	1	1	2	3	6	5	7	7	5	4	5	4	4	4	0	1	3	3	6	6	5	6	7	5	2	2	7	7	3	4	3	5	2	2	0	0	1	1	1
693	B4DPW9;A0A0A0MSQ0;Q53GY0;P13797;Q96HI1;B4DG31;B4DI60;A7E2S2;H7C4N2	B4DPW9;A0A0A0MSQ0;Q53GY0;P13797;Q96HI1;B4DG31	15;15;15;15;12;9;6;5;4	10;10;10;10;10;8;5;5;4	9;9;9;9;9;7;5;5;3	Plastin-3	PLS3	tr|B4DPW9|B4DPW9_HUMAN cDNA FLJ51929, highly similar to Plastin-3 OS=Homo sapiens PE=2 SV=1;tr|A0A0A0MSQ0|A0A0A0MSQ0_HUMAN Plastin-3 OS=Homo sapiens GN=PLS3 PE=1 SV=1;tr|Q53GY0|Q53GY0_HUMAN Plastin 3 variant (Fragment) OS=Homo sapiens PE=2 SV=1;sp|P13797|P	9	15	10	9	2	2	7	9	10	9	9	10	9	7	5	5	9	10	9	8	12	12	5	6	4	3	1	2	6	6	8	8	10	10	5	4	1	1	3	5	5
694	A0A0A0MSS8;P42330;S4R3Z2;B4DKT3	A0A0A0MSS8;P42330;S4R3Z2	17;17;16;7	17;17;16;7	1;1;0;1	Aldo-keto reductase family 1 member C3	AKR1C3	tr|A0A0A0MSS8|A0A0A0MSS8_HUMAN Aldo-keto reductase family 1 member C3 OS=Homo sapiens GN=AKR1C3 PE=1 SV=1;sp|P42330|AK1C3_HUMAN Aldo-keto reductase family 1 member C3 OS=Homo sapiens GN=AKR1C3 PE=1 SV=4;tr|S4R3Z2|S4R3Z2_HUMAN Aldo-keto reductase family 1 m	4	17	17	1	2	0	8	8	6	4	9	9	11	10	5	6	13	14	4	1	13	13	7	6	6	4	5	4	7	8	3	4	4	5	6	6	2	0	8	8	6
695	X6R433;A0A0A0MT22;P08575;B4E0V3;E9PKH0;M3ZCP1;B4DSZ5;A0A075B788;Q6PJK7;A0A140TA77;A0A140TA68;A0A0G2JNW2;Q6QIM3;A0A140TA57;M9MMK9	X6R433;A0A0A0MT22;P08575;B4E0V3;E9PKH0;M3ZCP1;B4DSZ5;A0A075B788;Q6PJK7	8;8;8;6;4;4;4;4;4;3;3;3;1;1;1	8;8;8;6;4;4;4;4;4;3;3;3;1;1;1	8;8;8;6;4;4;4;4;4;3;3;3;1;1;1	Protein-tyrosine-phosphatase;Receptor-type tyrosine-protein phosphatase C	PTPRC	tr|X6R433|X6R433_HUMAN Receptor-type tyrosine-protein phosphatase C OS=Homo sapiens GN=PTPRC PE=1 SV=1;tr|A0A0A0MT22|A0A0A0MT22_HUMAN Protein tyrosine phosphatase, receptor type, C, isoform CRA_d OS=Homo sapiens GN=PTPRC PE=1 SV=1;sp|P08575|PTPRC_HUMAN Rec	15	8	8	8	0	0	2	3	5	4	0	1	7	7	0	1	0	0	0	0	0	0	0	0	0	0	0	0	0	0	1	1	1	1	0	0	0	0	2	3	5
696	A0A0A0MT30;Q04828;H0Y804;P17516;B4E0M1;A6NHU4;S4R3D5	A0A0A0MT30;Q04828;H0Y804;P17516	15;15;10;8;7;7;6	3;3;1;0;0;0;0	0;0;0;0;0;0;0	Aldo-keto reductase family 1 member C1;Aldo-keto reductase family 1 member C4	AKR1C1;AKR1C4	tr|A0A0A0MT30|A0A0A0MT30_HUMAN Aldo-keto reductase family 1 member C1 OS=Homo sapiens GN=AKR1C1 PE=1 SV=1;sp|Q04828|AK1C1_HUMAN Aldo-keto reductase family 1 member C1 OS=Homo sapiens GN=AKR1C1 PE=1 SV=1;tr|H0Y804|H0Y804_HUMAN Aldo-keto reductase family 1 m	7	15	3	0	2	0	11	10	7	4	10	10	12	11	7	7	12	12	4	1	13	13	8	6	6	4	6	7	10	10	4	6	6	7	8	8	0	0	2	2	2
697	A7E2E1;Q9HBD4;B9EGQ8;A0A0A0MT49;P51532;B3KNW7;B4E0F1;B4DSI8;Q59FZ6;B4DSC8;P51531;B4DK35;A0A0U1RQZ9;F6VDE0;K7EP28;A5D6X0;A0A0U1RRG6;A0A0U1RRF5;A0A0U1RRD6;A0A0U1RRF8;A0A0A0MSS5;F6UH26;A0A0U1RQU0;A0A0U1RR09;A0A0U1RQE1;F6XE55;A0A0U1RQW7;A0A0U1RRN2;B1ALG1;A0A0U1RR83;A0A0U1RQX3;F6T8Q0;B1ALG2;A0A0U1RR26;B4DNT1;Q8N9Q1;B1ALF6	A7E2E1;Q9HBD4;B9EGQ8;A0A0A0MT49;P51532;B3KNW7;B4E0F1;B4DSI8;Q59FZ6	14;14;14;14;14;9;9;9;7;6;6;5;5;5;3;3;2;1;1;1;1;1;1;1;1;1;1;1;1;1;1;1;1;1;1;1;1	14;14;14;14;14;9;9;9;7;6;6;5;5;5;3;3;2;1;1;1;1;1;1;1;1;1;1;1;1;1;1;1;1;1;1;1;1	14;14;14;14;14;9;9;9;7;6;6;5;5;5;3;3;2;1;1;1;1;1;1;1;1;1;1;1;1;1;1;1;1;1;1;1;1	Transcription activator BRG1	SMARCA4	tr|A7E2E1|A7E2E1_HUMAN SWI/SNF related, matrix associated, actin dependent regulator of chromatin, subfamily a, member 4 OS=Homo sapiens GN=SMARCA4 PE=2 SV=1;tr|Q9HBD4|Q9HBD4_HUMAN SMARCA4 isoform 2 OS=Homo sapiens GN=SMARCA4 PE=1 SV=1;tr|B9EGQ8|B9EGQ8_HUM	37	14	14	14	0	0	6	5	6	6	3	2	1	1	1	6	6	6	4	2	4	5	1	1	2	2	1	1	6	3	2	3	5	5	2	2	0	0	6	5	6
698	A0A0A0MT60;Q5T1M5;B4DZS8;X6RKW4;B4DVS2	A0A0A0MT60;Q5T1M5;B4DZS8	3;3;2;1;1	3;3;2;1;1	3;3;2;1;1	Peptidyl-prolyl cis-trans isomerase;FK506-binding protein 15	FKBP15	tr|A0A0A0MT60|A0A0A0MT60_HUMAN FK506-binding protein 15 (Fragment) OS=Homo sapiens GN=FKBP15 PE=1 SV=1;sp|Q5T1M5|FKB15_HUMAN FK506-binding protein 15 OS=Homo sapiens GN=FKBP15 PE=1 SV=2;tr|B4DZS8|B4DZS8_HUMAN cDNA FLJ57682 (Fragment) OS=Homo sapiens PE=2 S	5	3	3	3	0	0	0	0	1	1	0	1	0	1	0	1	0	0	0	0	0	0	0	0	0	0	0	0	0	0	0	1	0	0	0	0	0	0	0	0	1
699	A0A0S2Z422;A0A0A0MT83;P26440;A0A0S2Z4K7;H0YLC3;H7C4G6;H0YKV0;H0YN10;A0A0S2Z3Z7;A0A087WVD3	A0A0S2Z422;A0A0A0MT83;P26440;A0A0S2Z4K7;H0YLC3;H7C4G6	7;7;7;6;5;4;3;2;1;1	7;7;7;6;5;4;3;2;1;1	7;7;7;6;5;4;3;2;1;1	Isovaleryl-CoA dehydrogenase, mitochondrial	IVD	tr|A0A0S2Z422|A0A0S2Z422_HUMAN Isovaleryl-CoA dehydrogenase isoform 1 (Fragment) OS=Homo sapiens GN=IVD PE=2 SV=1;tr|A0A0A0MT83|A0A0A0MT83_HUMAN Isovaleryl-CoA dehydrogenase, mitochondrial OS=Homo sapiens GN=IVD PE=1 SV=1;sp|P26440|IVD_HUMAN Isovaleryl-CoA	10	7	7	7	2	2	1	1	1	2	1	0	0	2	3	4	2	5	4	3	2	1	2	4	4	3	1	2	3	3	3	3	3	3	1	1	2	2	1	1	1
[truncated: 2,607 more rows]
[truncated: 307 more columns]

## Sheet: Table S2
Table S2. Total list of differentially expressed proteins (DEPs) by ANOVA in bladder urothelial carcinoma (BUC) (Liquid-based cytology (LBC) samples)
No.	Protein IDs	Majority protein IDs	Protein names	Gene names	N: -Log ANOVA p value	N: ANOVA q-value
[truncated: 183 more rows]

## Sheet: Table S3
Table S3. Total list of differentially expressed proteins (DEPs) by pairwise t-test in bladder urothelial carcinoma (BUC) (Liquid-based cytology (LBC) samples)
[truncated: 230 more rows]

[truncated: 7 more sheets: Table S4, Table S5, Table S6, Table S7, Table S8, Table S9, Table S10]
